# Supplementary material for: TNKS1BP1 facilitates ubiquitination of CNOT4 by TRIM21 to promote hepatocellular carcinoma progression and immune evasion
Source: Cell Death Dis. 2024 Jul 17;15(7):511. doi: 10.1038/s41419-024-06897-y (PMC11255314; doi:10.1038/s41419-024-06897-y)
Supplement: Supplementary file 11 — Supplementary tables [file 41419_2024_6897_MOESM11_ESM.xlsx]

## Sheet: Table S1
Table S1. Sequences of siRNA oligos and shRNA targets used in this study.
Name	Sequence (5’-3’)
siRNA
si-CNOT4#scramble-F	UUCUUUGAACGUGUCACGUTT
si-CNOT4#scramble-R	ACGUGACACGUUCGGAGAATT
si-CNOT4#1-F	CGUCUUUGUUGUAGGUUUAUCTT
si-CNOT4#1-R	GAUAAACCUACAACAAAGACGTT
si-CNOT4#2-F	GAAGCUACUUCAAGAAUUAUATT
si-CNOT4#2-R	UAUAAUUCUUGAAGUAGCUUCTT
si-CNOT4#3-F	AGUCGUUAUUCUCAGACAAUUTT
si-CNOT4#3-R	AAUUGUCUGAGAAUAACGACUTT
si-TRIM21#scramble-F	UUCUCCGAACGUGUCACGUTT
si-TRIM21#scramble-R	ACGUGACACGUUCGGAGAATT
si-TRIM21#1-F	GAGUUGGCUGAGAAGUUGGAATT
si-TRIM21#1-R	UUCCAACUUCUCAGCCAACUCTT
si-TRIM21#2-F	GAAGAGAGAUUUGAUAGUUAUTT
si-TRIM21#2-R	AUAACUAUCAAAUCUCUCUUCTT
si-TRIM21#3-F	UGGCAUGGUCUCCUUCUACAATT
si-TRIM21#3-R	UUGUAGAAGGAGACCAUGCCATT
shRNA
sh-TNKS1BP1#NC	CCTAAGGTTAAGTCGCCCTCG
sh-TNKS1BP1#1	CCTGAGCTTGAGAGACATGAA
sh-TNKS1BP1#2	CGGAGCTACCTGCTGATATTT
sh-TNKS1BP1#3	CAACGAGCAGGGCCAAGATTT
sh-Tnks1bp1#NC	TTCTCCGAACGTGTCACGT
sh-Tnks1bp1#5	GGATGTCCTTGGGCACTAAAG
sh-Tnks1bp1#6	GAAGCGGGACAGAGTCTAATT
sh-Tnks1bp1#7	CTCACTCCATCCACGACAAAG

## Sheet: Table S2
Table S2. Primers for point mutated Myc-CNOT4 plasmids used in this study.
Primer Name		Sequence (5’-3’)
K239R	Forward	TGAACAGAGGCTACTTCAAGAATTATATAAATTAAATCCCAA
	Reverse	GAAGTAGCCTCTGTTCATATTCTTGGTGTTTACCCG
K413R	Forward	CACTCGAAGAGCCTTAGCAGACCTGATTGAGAA
	Reverse	CTAAGGCTCTTCGAGTGACATCGAAGGGATCA

## Sheet: Table S3
Table S3. Primers for qPCR used in this study.
Primer Name		Sequence (5’-3’)
GAPDH	Forward	GACAGTCAGCCGCATCTTCT
	Reverse	GCGCCCAATACGACCAAATC
TNKS1BP1	Forward	GCTTATGCCAGCCAAGATGC
	Reverse	CGCTCTTCCCAAACTCCTGT
CNOT4	Forward	CGGTGGTTTCTTGTGAGGAC
	Reverse	AGCTAAAATGTAGGACTTTGACGAC
P62	Forward	AGCGTCAGGAAGGTGCCATT
	Reverse	CCTGTAGACGGGTCCACTTC
SCD1	Forward	CCGGACACGGTCACCCGTTG
	Reverse	CGCCTTGCACGCTAGCTGGT
FASN	Forward	AACTCCAAGGACACAGTCACCAT
	Reverse	CAGCTGCTCCACGAACTCAA
FADS2	Forward	GGATGGGCGGAATGGTCTCTTT
	Reverse	GAGGGTAGGAATCCAGCCATT
ACACA	Forward	GGATGGGCGGAATGGTCTCTTT
	Reverse	GCCAGCCTGTCGTCCTCAATGTC
ACLY	Forward	AACGCCAGCGGGAGCACATC
	Reverse	TTGCAGGCGCCACCTCATCG
ELOVL1	Forward	TCCCTCTACATTGTCTATGAGTTCC
	Reverse	TTCAGTTGGCCTTGACCTTGGCAATACC
ELOVL2	Forward	AGGATCCATGGAACATCTAAAGGCCTTTGATG
	Reverse	TTTATTGTGCTTTCTTGTTCATCACTCC
ELOVL3	Forward	GGTCCTTCTGCCTTGCAATCTTCAG
	Reverse	TTCACTGGCTCTTGGTCTTGGCTTTGAC
ELOVL4	Forward	ACCTTTTCAGATGCGTCTAGTGCTC
	Reverse	TTCAATTTAATCTCCTTTTGCTTTTCC
ELOVL5	Forward	CCTTGGACTCACACTGCTGTCTCTG
	Reverse	TTCAATCCTTCCGCAGCTTCCTTGGC
ELOVL6	Forward	AGGATCCATGAACATGTCAGTGTTGACTTTAC
	Reverse	TCTATTCAGCTTTCGTTGTTTTCCTC
ELOVL7	Forward	AGGATCCATGGCCTTCAGTGATCTTACATCGAGG
	Reverse	AACCACCTGCAGCAAATTTGACTCC
GPAT1	Forward	AACCCCAGTATCCCGTCTTT
	Reverse	CAGTCACATTGGTGGCAAAC
GPAT2	Forward	GGCTGACGGAGGAGATACTG
	Reverse	AGTTGTGCCAGGTGTGTGAG
GPAT3	Forward	ACAGCAGCCTCAAAAACTGG
	Reverse	CAATGGGGGAAGTATGGTTG
GPAT4	Forward	TGCCAAATGGGAGGTTTAAG
	Reverse	GCCACCATTTCTTGGTCTGT
AGPAT1	Forward	AGGACGCAACGTCGAGAAC
	Reverse	GCAGTACCTCCATCATCCCAAG
AGPAT2	Forward	GCCGAGTTCTACGCCAAGG
	Reverse	CGAACCAGCCGATGATGCT
AGPAT3	Forward	CTGCTGGTCGGCTTTGTCTT
	Reverse	TCCAGAGTGAGTAGGCGAGG
AGPAT4	Forward	CTCAGGGCTAATCATCAACACC
	Reverse	GCTTGAGATGCAATAGGACAGT
AGPAT5	Forward	CCGGCTCTACTGCGTCTAC
	Reverse	GTCCTAGCGCATTCTGCCT
LPIN1	Forward	AGCCTCATACCCTAATTCGGAT
	Reverse	CCTTTCCGTGGACTTGCTGA
LPIN2	Forward	GTGTTCACCTTTTCACGTTCG
	Reverse	CTGCACTGCCGTTGATTTCTA
LPIN3	Forward	GGGGCCAGAAGATGGAGTG
	Reverse	GGGACAGTGCTATTGTATCCAC
ICOS	Forward	TTGAACACTGAACGCGAGGA
	Reverse	GCAGAACCATTGATTTCTCCTGT
CD40L	Forward	AAGCCAGTTTGAAGGCTTTGTG
	Reverse	TTCAGCCCACTGTAACACAGAT
ICAM1	Forward	AAGCTTGCAACCTCAGCCTCGCTATGG
	Reverse	CGGAGCAGCACCACGGTGAGGTTGG
CD28	Forward	GCCCATCGTCAGGACAAAGA
	Reverse	TGGACAAAGGTGTTTCCAGCTA
LAG3	Forward	AGACAGGTGAGCCAGGGACAT
	Reverse	AAAATCGTCTTGGTCGCCACTTC
TIGIT	Forward	CCCTCGCCTCAGGAATGATG
	Reverse	ACAAATGGCCAGAAGCTGGT
HAVCR2	Forward	ACTTACGGGACTCTGGAGCA
	Reverse	TTGGCCAAAGAGATGAGGCTTA

## Sheet: Table S4
Table S4. List of TNKS1BP1-interacting proteins identified by co-IP and MS.
Accession	Protein Name	Gene	Description	Mw(kDa)	Length	log2 intensity F-T	log2 intensity Flag	log2 FC	Fold Change	Type	Protein group
Q9C0C2	TB182_HUMAN	TNKS1BP1	182 kDa tankyrase-1-binding protein OS=Homo sapiens OX=9606 GN=TNKS1BP1 PE=1 SV=4	181.796	1729	34.6864	22.872	11.8143	3601.38	Bait
Q9H9A5	CNO10_HUMAN	CNOT10	CCR4-NOT transcription complex subunit 10 OS=Homo sapiens OX=9606 GN=CNOT10 PE=1 SV=1	82.31	744	31.3812	21.5719	9.80932	897.219	Interactor
Q9NZN8	CNOT2_HUMAN	CNOT2	CCR4-NOT transcription complex subunit 2 OS=Homo sapiens OX=9606 GN=CNOT2 PE=1 SV=1	59.738	540	30.9993	21.9849	9.01449	517.167	Interactor
A5YKK6	CNOT1_HUMAN	CNOT1	CCR4-NOT transcription complex subunit 1 OS=Homo sapiens OX=9606 GN=CNOT1 PE=1 SV=2	266.939	2376	34.3857	25.4557	8.92995	487.733	Interactor
Q96LI5	CNO6L_HUMAN	CNOT6L	CCR4-NOT transcription complex subunit 6-like OS=Homo sapiens OX=9606 GN=CNOT6L PE=1 SV=2	63.001	555	29.9366	21.4408	8.49587	361.005	Interactor
Q92600	CNOT9_HUMAN	CNOT9	CCR4-NOT transcription complex subunit 9 OS=Homo sapiens OX=9606 GN=CNOT9 PE=1 SV=1	33.631	299	31.85	23.4691	8.38087	333.345	Interactor
Q9UIV1	CNOT7_HUMAN	CNOT7	CCR4-NOT transcription complex subunit 7 OS=Homo sapiens OX=9606 GN=CNOT7 PE=1 SV=3	32.745	285	30.7215	22.3945	8.32697	321.121	Interactor
Q9UFF9	CNOT8_HUMAN	CNOT8	CCR4-NOT transcription complex subunit 8 OS=Homo sapiens OX=9606 GN=CNOT8 PE=1 SV=1	33.54	292	29.5167	21.2782	8.23856	302.033	Interactor
Q14201	BTG3_HUMAN	BTG3	Protein BTG3 OS=Homo sapiens OX=9606 GN=BTG3 PE=1 SV=3	29.116	252	27.5442	19.6131	7.93116	244.072	Interactor
Q9UKZ1	CNO11_HUMAN	CNOT11	CCR4-NOT transcription complex subunit 11 OS=Homo sapiens OX=9606 GN=CNOT11 PE=1 SV=1	55.215	510	30.0514	22.4575	7.59396	193.201	Interactor
O95271	TNKS1_HUMAN	TNKS	Poly [ADP-ribose] polymerase tankyrase-1 OS=Homo sapiens OX=9606 GN=TNKS PE=1 SV=2	142.039	1327	27.0026	19.6046	7.39802	168.666	Interactor
P52907	CAZA1_HUMAN	CAPZA1	F-actin-capping protein subunit alpha-1 OS=Homo sapiens OX=9606 GN=CAPZA1 PE=1 SV=3	32.923	286	32.5286	25.9927	6.53592	92.7917	Interactor
Q08AM6	VAC14_HUMAN	VAC14	Protein VAC14 homolog OS=Homo sapiens OX=9606 GN=VAC14 PE=1 SV=1	87.973	782	26.1909	19.7425	6.44838	87.3285	Interactor
Q9ULM6	CNOT6_HUMAN	CNOT6	CCR4-NOT transcription complex subunit 6 OS=Homo sapiens OX=9606 GN=CNOT6 PE=1 SV=2	63.307	557	28.5613	22.1377	6.42361	85.8421	Interactor
O75175	CNOT3_HUMAN	CNOT3	CCR4-NOT transcription complex subunit 3 OS=Homo sapiens OX=9606 GN=CNOT3 PE=1 SV=1	81.872	753	30.9688	24.622	6.34679	81.3904	Interactor
P47756	CAPZB_HUMAN	CAPZB	F-actin-capping protein subunit beta OS=Homo sapiens OX=9606 GN=CAPZB PE=1 SV=5	30.629	272	32.2856	26.5657	5.7199	52.7062	Interactor
P47755	CAZA2_HUMAN	CAPZA2	F-actin-capping protein subunit alpha-2 OS=Homo sapiens OX=9606 GN=CAPZA2 PE=1 SV=3	32.949	286	30.7557	25.3	5.45574	43.8877	Interactor
Q53H96	P5CR3_HUMAN	PYCR3	Pyrroline-5-carboxylate reductase 3 OS=Homo sapiens OX=9606 GN=PYCR3 PE=1 SV=3	28.663	274	24.8856	19.4475	5.43808	43.3535	Interactor
Q9UHB6	LIMA1_HUMAN	LIMA1	LIM domain and actin-binding protein 1 OS=Homo sapiens OX=9606 GN=LIMA1 PE=1 SV=1	85.226	759	25.097	19.7932	5.30379	39.5002	Interactor
Q14126	DSG2_HUMAN	DSG2	Desmoglein-2 OS=Homo sapiens OX=9606 GN=DSG2 PE=1 SV=2	122.294	1118	24.8435	19.7287	5.11488	34.6524	Interactor
P20962	PTMS_HUMAN	PTMS	Parathymosin OS=Homo sapiens OX=9606 GN=PTMS PE=1 SV=2	11.53	102	23.8648	19.0436	4.82116	28.2692	Interactor
Q9BUP0	EFHD1_HUMAN	EFHD1	EF-hand domain-containing protein D1 OS=Homo sapiens OX=9606 GN=EFHD1 PE=1 SV=1	26.928	239	24.5995	19.7958	4.80375	27.9301	Interactor
P62070	RRAS2_HUMAN	RRAS2	Ras-related protein R-Ras2 OS=Homo sapiens OX=9606 GN=RRAS2 PE=1 SV=1	23.4	204	23.6145	19.2116	4.40292	21.155	Interactor	P10301
Q9H2K2	TNKS2_HUMAN	TNKS2	Poly [ADP-ribose] polymerase tankyrase-2 OS=Homo sapiens OX=9606 GN=TNKS2 PE=1 SV=1	126.918	1166	23.9676	19.6138	4.35382	20.447	Interactor
P83876	TXN4A_HUMAN	TXNL4A	Thioredoxin-like protein 4A OS=Homo sapiens OX=9606 GN=TXNL4A PE=1 SV=1	16.786	142	23.6764	19.6786	3.99777	15.9753	Interactor
Q12907	LMAN2_HUMAN	LMAN2	Vesicular integral-membrane protein VIP36 OS=Homo sapiens OX=9606 GN=LMAN2 PE=1 SV=1	40.229	356	23.2904	19.3153	3.97511	15.7264	Interactor
Q08431	MFGM_HUMAN	MFGE8	Lactadherin OS=Homo sapiens OX=9606 GN=MFGE8 PE=1 SV=3	43.105	387	23.3427	19.3985	3.94426	15.3937	Interactor
Q5JPH6	SYEM_HUMAN	EARS2	Probable glutamate--tRNA ligase, mitochondrial OS=Homo sapiens OX=9606 GN=EARS2 PE=1 SV=2	58.689	523	23.1169	19.2174	3.89952	14.9235	Interactor
Q13813	SPTN1_HUMAN	SPTAN1	Spectrin alpha chain, non-erythrocytic 1 OS=Homo sapiens OX=9606 GN=SPTAN1 PE=1 SV=3	284.539	2472	28.1109	24.2267	3.88423	14.7662	Interactor
O15228	GNPAT_HUMAN	GNPAT	Dihydroxyacetone phosphate acyltransferase OS=Homo sapiens OX=9606 GN=GNPAT PE=1 SV=1	77.188	680	23.4148	19.5664	3.84837	14.4037	Interactor
Q8TDY2	RBCC1_HUMAN	RB1CC1	RB1-inducible coiled-coil protein 1 OS=Homo sapiens OX=9606 GN=RB1CC1 PE=1 SV=3	183.091	1594	22.7185	18.934	3.78458	13.7807	Interactor
Q9Y2S7	PDIP2_HUMAN	POLDIP2	Polymerase delta-interacting protein 2 OS=Homo sapiens OX=9606 GN=POLDIP2 PE=1 SV=1	42.033	368	23.5787	20.0116	3.56703	11.8518	Interactor
Q7Z7A1	CNTRL_HUMAN	CNTRL	Centriolin OS=Homo sapiens OX=9606 GN=CNTRL PE=1 SV=2	268.886	2325	22.759	19.2289	3.53004	11.5518	Interactor
Q5W0B1	OBI1_HUMAN	OBI1	ORC ubiquitin ligase 1 OS=Homo sapiens OX=9606 GN=OBI1 PE=1 SV=1	81.116	726	27.0789	23.7074	3.37152	10.3497	Interactor
P13984	T2FB_HUMAN	GTF2F2	General transcription factor IIF subunit 2 OS=Homo sapiens OX=9606 GN=GTF2F2 PE=1 SV=2	28.38	249	22.9194	19.6167	3.30262	9.86705	Interactor
Q9UDY4	DNJB4_HUMAN	DNAJB4	DnaJ homolog subfamily B member 4 OS=Homo sapiens OX=9606 GN=DNAJB4 PE=1 SV=1	37.807	337	23.3019	20.0111	3.29075	9.78622	Interactor
Q16643	DREB_HUMAN	DBN1	Drebrin OS=Homo sapiens OX=9606 GN=DBN1 PE=1 SV=4	71.429	649	28.0238	24.7845	3.23933	9.44356	Interactor
Q01082	SPTB2_HUMAN	SPTBN1	Spectrin beta chain, non-erythrocytic 1 OS=Homo sapiens OX=9606 GN=SPTBN1 PE=1 SV=2	274.609	2364	26.979	23.7826	3.19645	9.16701	Interactor	O15020;P11277
P38571	LICH_HUMAN	LIPA	Lysosomal acid lipase/cholesteryl ester hydrolase OS=Homo sapiens OX=9606 GN=LIPA PE=1 SV=2	45.419	399	22.4771	19.2977	3.17939	9.05925	Interactor
P62256	UBE2H_HUMAN	UBE2H	Ubiquitin-conjugating enzyme E2 H OS=Homo sapiens OX=9606 GN=UBE2H PE=1 SV=1	20.655	183	21.7614	18.6056	3.15586	8.91271	Interactor
Q9BQI0	AIF1L_HUMAN	AIF1L	Allograft inflammatory factor 1-like OS=Homo sapiens OX=9606 GN=AIF1L PE=1 SV=1	17.068	150	23.525	20.4194	3.10567	8.60796	Interactor
Q99538	LGMN_HUMAN	LGMN	Legumain OS=Homo sapiens OX=9606 GN=LGMN PE=1 SV=1	49.411	433	22.1676	19.089	3.07859	8.44791	Interactor
Q5BJE1	CC178_HUMAN	CCDC178	Coiled-coil domain-containing protein 178 OS=Homo sapiens OX=9606 GN=CCDC178 PE=2 SV=3	102.011	867	23.9092	20.8717	3.03752	8.21079	Interactor
Q14192	FHL2_HUMAN	FHL2	Four and a half LIM domains protein 2 OS=Homo sapiens OX=9606 GN=FHL2 PE=1 SV=3	32.193	279	22.6012	19.5969	3.00426	8.02364	Interactor
Q99880	H2B1L_HUMAN	H2BC13	Histone H2B type 1-L OS=Homo sapiens OX=9606 GN=H2BC13 PE=1 SV=3	13.952	126	22.2974	19.3129	2.98455	7.91478	Interactor	Q99879;Q99877;Q93079;Q5QNW6;P62807;P58876;P57053;O60814;A0A2R8Y619;Q96A08
P08670	VIME_HUMAN	VIM	Vimentin OS=Homo sapiens OX=9606 GN=VIM PE=1 SV=4	53.652	466	26.8422	23.8873	2.95483	7.75343	Interactor	P41219;P17661
Q8N122	RPTOR_HUMAN	RPTOR	Regulatory-associated protein of mTOR OS=Homo sapiens OX=9606 GN=RPTOR PE=1 SV=1	149.038	1335	22.8649	19.9146	2.95036	7.7294	Interactor
P82932	RT06_HUMAN	MRPS6	28S ribosomal protein S6, mitochondrial OS=Homo sapiens OX=9606 GN=MRPS6 PE=1 SV=3	14.227	125	22.032	19.1078	2.9242	7.5905	Interactor
P19474	RO52_HUMAN	TRIM21	E3 ubiquitin-protein ligase TRIM21 OS=Homo sapiens OX=9606 GN=TRIM21 PE=1 SV=1	54.17	475	27.1075	24.2744	2.83308	7.12596	Interactor
O75419	CDC45_HUMAN	CDC45	Cell division control protein 45 homolog OS=Homo sapiens OX=9606 GN=CDC45 PE=1 SV=1	65.569	566	22.6622	19.9185	2.74374	6.69805	Interactor
O43402	EMC8_HUMAN	EMC8	ER membrane protein complex subunit 8 OS=Homo sapiens OX=9606 GN=EMC8 PE=1 SV=1	23.773	210	22.0566	19.3777	2.67885	6.40347	Interactor
P19387	RPB3_HUMAN	POLR2C	DNA-directed RNA polymerase II subunit RPB3 OS=Homo sapiens OX=9606 GN=POLR2C PE=1 SV=2	31.441	275	22.1515	19.4952	2.65628	6.30406	Interactor
P08754	GNAI3_HUMAN	GNAI3	Guanine nucleotide-binding protein G(i) subunit alpha-3 OS=Homo sapiens OX=9606 GN=GNAI3 PE=1 SV=3	40.532	354	25.3491	22.6944	2.65473	6.29729	Interactor
P04899	GNAI2_HUMAN	GNAI2	Guanine nucleotide-binding protein G(i) subunit alpha-2 OS=Homo sapiens OX=9606 GN=GNAI2 PE=1 SV=3	40.451	355	26.6622	24.0382	2.62404	6.16474	Interactor	P63096;P11488;P19087;A8MTJ3
P13987	CD59_HUMAN	CD59	CD59 glycoprotein OS=Homo sapiens OX=9606 GN=CD59 PE=1 SV=1	14.177	128	22.2596	19.6468	2.61288	6.11722	Interactor
Q9NYP7	ELOV5_HUMAN	ELOVL5	Elongation of very long chain fatty acids protein 5 OS=Homo sapiens OX=9606 GN=ELOVL5 PE=1 SV=1	35.293	299	22.5466	20.0104	2.53623	5.8007	Interactor
O15258	RER1_HUMAN	RER1	Protein RER1 OS=Homo sapiens OX=9606 GN=RER1 PE=1 SV=1	22.958	196	22.1042	19.5833	2.52093	5.73951	Interactor
Q9UPN9	TRI33_HUMAN	TRIM33	E3 ubiquitin-protein ligase TRIM33 OS=Homo sapiens OX=9606 GN=TRIM33 PE=1 SV=3	122.533	1127	22.9087	20.4079	2.50076	5.65983	Interactor
Q96S59	RANB9_HUMAN	RANBP9	Ran-binding protein 9 OS=Homo sapiens OX=9606 GN=RANBP9 PE=1 SV=1	77.847	729	22.2996	19.8087	2.49086	5.62111	Interactor
A0FGR8	ESYT2_HUMAN	ESYT2	Extended synaptotagmin-2 OS=Homo sapiens OX=9606 GN=ESYT2 PE=1 SV=1	102.357	921	24.6861	22.1998	2.48626	5.60323	Interactor
Q9UBI6	GBG12_HUMAN	GNG12	Guanine nucleotide-binding protein G(I)/G(S)/G(O) subunit gamma-12 OS=Homo sapiens OX=9606 GN=GNG12 PE=1 SV=3	8.006	72	25.7687	23.3198	2.44892	5.46008	Interactor
Q9UJC3	HOOK1_HUMAN	HOOK1	Protein Hook homolog 1 OS=Homo sapiens OX=9606 GN=HOOK1 PE=1 SV=2	84.648	728	21.9648	19.5219	2.44282	5.43704	Interactor
Q9Y4R8	TELO2_HUMAN	TELO2	Telomere length regulation protein TEL2 homolog OS=Homo sapiens OX=9606 GN=TELO2 PE=1 SV=2	91.747	837	24.0622	21.6356	2.42657	5.37614	Interactor
Q9Y6M1	IF2B2_HUMAN	IGF2BP2	Insulin-like growth factor 2 mRNA-binding protein 2 OS=Homo sapiens OX=9606 GN=IGF2BP2 PE=1 SV=2	66.121	599	21.8626	19.4424	2.42022	5.35252	Interactor
Q99707	METH_HUMAN	MTR	Methionine synthase OS=Homo sapiens OX=9606 GN=MTR PE=1 SV=2	140.527	1265	22.2237	19.8064	2.41727	5.34161	Interactor
Q2TAY7	SMU1_HUMAN	SMU1	WD40 repeat-containing protein SMU1 OS=Homo sapiens OX=9606 GN=SMU1 PE=1 SV=2	57.544	513	22.6336	20.2475	2.38613	5.22753	Interactor
P57737	CORO7_HUMAN	CORO7	Coronin-7 OS=Homo sapiens OX=9606 GN=CORO7 PE=1 SV=2	100.605	925	21.9711	19.6104	2.36071	5.13624	Interactor
Q96EK9	KTI12_HUMAN	KTI12	Protein KTI12 homolog OS=Homo sapiens OX=9606 GN=KTI12 PE=1 SV=1	38.616	354	21.4174	19.078	2.33938	5.06086	Interactor
O14976	GAK_HUMAN	GAK	Cyclin-G-associated kinase OS=Homo sapiens OX=9606 GN=GAK PE=1 SV=2	143.191	1311	21.59	19.2539	2.3361	5.04934	Interactor
Q9NYY8	FAKD2_HUMAN	FASTKD2	FAST kinase domain-containing protein 2, mitochondrial OS=Homo sapiens OX=9606 GN=FASTKD2 PE=1 SV=1	81.463	710	21.7037	19.374	2.32977	5.02726	Interactor
Q15149	PLEC_HUMAN	PLEC	Plectin OS=Homo sapiens OX=9606 GN=PLEC PE=1 SV=3	531.791	4684	21.5476	19.2467	2.30089	4.92761	Interactor
O14531	DPYL4_HUMAN	DPYSL4	Dihydropyrimidinase-related protein 4 OS=Homo sapiens OX=9606 GN=DPYSL4 PE=1 SV=2	61.878	572	20.7807	18.5064	2.27429	4.8376	Interactor
Q9Y4K3	TRAF6_HUMAN	TRAF6	TNF receptor-associated factor 6 OS=Homo sapiens OX=9606 GN=TRAF6 PE=1 SV=1	59.573	522	21.2202	18.9514	2.26879	4.8192	Interactor
Q5JWF2	GNAS1_HUMAN	GNAS	Guanine nucleotide-binding protein G(s) subunit alpha isoforms XLas OS=Homo sapiens OX=9606 GN=GNAS PE=1 SV=2	111.025	1037	24.4393	22.1869	2.25235	4.76459	Interactor	P63092;P38405
P61764	STXB1_HUMAN	STXBP1	Syntaxin-binding protein 1 OS=Homo sapiens OX=9606 GN=STXBP1 PE=1 SV=1	67.569	594	21.1874	18.9353	2.25204	4.76356	Interactor
Q07283	TRHY_HUMAN	TCHH	Trichohyalin OS=Homo sapiens OX=9606 GN=TCHH PE=1 SV=2	253.925	1943	21.4831	19.2708	2.21231	4.63417	Interactor	Q5VU43
P32780	TF2H1_HUMAN	GTF2H1	General transcription factor IIH subunit 1 OS=Homo sapiens OX=9606 GN=GTF2H1 PE=1 SV=1	62.032	548	22.3937	20.1951	2.19859	4.5903	Interactor
Q969Q0	RL36L_HUMAN	RPL36AL	60S ribosomal protein L36a-like OS=Homo sapiens OX=9606 GN=RPL36AL PE=1 SV=3	12.469	106	24.3275	22.1307	2.19683	4.58471	Interactor	P83881
Q9UKN8	TF3C4_HUMAN	GTF3C4	General transcription factor 3C polypeptide 4 OS=Homo sapiens OX=9606 GN=GTF3C4 PE=1 SV=2	91.982	822	21.4269	19.2462	2.18072	4.53381	Interactor
O43813	LANC1_HUMAN	LANCL1	Glutathione S-transferase LANCL1 OS=Homo sapiens OX=9606 GN=LANCL1 PE=1 SV=1	45.283	399	27.0848	24.9229	2.16183	4.47483	Interactor
P62873	GBB1_HUMAN	GNB1	Guanine nucleotide-binding protein G(I)/G(S)/G(T) subunit beta-1 OS=Homo sapiens OX=9606 GN=GNB1 PE=1 SV=3	37.377	340	24.9328	22.7925	2.14033	4.40864	Interactor	P16520
P62879	GBB2_HUMAN	GNB2	Guanine nucleotide-binding protein G(I)/G(S)/G(T) subunit beta-2 OS=Homo sapiens OX=9606 GN=GNB2 PE=1 SV=3	37.331	340	27.0722	24.9918	2.08041	4.22928	Interactor
O75380	NDUS6_HUMAN	NDUFS6	NADH dehydrogenase [ubiquinone] iron-sulfur protein 6, mitochondrial OS=Homo sapiens OX=9606 GN=NDUFS6 PE=1 SV=1	13.712	124	22.0036	19.949	2.05454	4.1541	Interactor
Q9BW27	NUP85_HUMAN	NUP85	Nuclear pore complex protein Nup85 OS=Homo sapiens OX=9606 GN=NUP85 PE=1 SV=1	75.019	656	21.2469	19.1954	2.05146	4.14524	Interactor
Q9BUM1	G6PC3_HUMAN	G6PC3	Glucose-6-phosphatase 3 OS=Homo sapiens OX=9606 GN=G6PC3 PE=1 SV=2	38.735	346	21.7155	19.6694	2.0461	4.12987	Interactor
Q8NBQ5	DHB11_HUMAN	HSD17B11	Estradiol 17-beta-dehydrogenase 11 OS=Homo sapiens OX=9606 GN=HSD17B11 PE=1 SV=3	32.936	300	22.4495	20.4411	2.00836	4.02325	Interactor
Q14106	TOB2_HUMAN	TOB2	Protein Tob2 OS=Homo sapiens OX=9606 GN=TOB2 PE=1 SV=2	36.632	344	24.3375	22.3362	2.00132	4.00366	Interactor
P06454	PTMA_HUMAN	PTMA	Prothymosin alpha OS=Homo sapiens OX=9606 GN=PTMA PE=1 SV=2	12.203	111	19.2455	25.4753	-6.22977	0.0133245	Unspecific
P40121	CAPG_HUMAN	CAPG	Macrophage-capping protein OS=Homo sapiens OX=9606 GN=CAPG PE=1 SV=2	38.499	348	19.3151	23.9667	-4.65159	0.0397862	Unspecific
Q13190	STX5_HUMAN	STX5	Syntaxin-5 OS=Homo sapiens OX=9606 GN=STX5 PE=1 SV=2	39.673	355	19.2326	23.6357	-4.40306	0.0472659	Unspecific
P30825	CTR1_HUMAN	SLC7A1	High affinity cationic amino acid transporter 1 OS=Homo sapiens OX=9606 GN=SLC7A1 PE=1 SV=1	67.638	629	19.1793	23.1261	-3.94674	0.0648504	Unspecific	P52569
Q3MJ40	C144B_HUMAN	CCDC144BP	Putative coiled-coil domain-containing protein 144B OS=Homo sapiens OX=9606 GN=CCDC144BP PE=5 SV=1	82.951	725	19.0518	22.8763	-3.82448	0.0705855	Unspecific	A2RUR9
Q9BYD2	RM09_HUMAN	MRPL9	39S ribosomal protein L9, mitochondrial OS=Homo sapiens OX=9606 GN=MRPL9 PE=1 SV=2	30.243	267	19.3559	22.9982	-3.64228	0.0800872	Unspecific
P49720	PSB3_HUMAN	PSMB3	Proteasome subunit beta type-3 OS=Homo sapiens OX=9606 GN=PSMB3 PE=1 SV=2	22.949	205	20.1222	23.7516	-3.6294	0.0808057	Unspecific
Q9Y3D0	CIA2B_HUMAN	CIAO2B	Cytosolic iron-sulfur assembly component 2B OS=Homo sapiens OX=9606 GN=CIAO2B PE=1 SV=1	17.663	163	18.7939	22.3829	-3.58902	0.0830994	Unspecific
O95793	STAU1_HUMAN	STAU1	Double-stranded RNA-binding protein Staufen homolog 1 OS=Homo sapiens OX=9606 GN=STAU1 PE=1 SV=2	63.182	577	19.4554	22.9257	-3.47033	0.0902251	Unspecific
P62312	LSM6_HUMAN	LSM6	U6 snRNA-associated Sm-like protein LSm6 OS=Homo sapiens OX=9606 GN=LSM6 PE=1 SV=1	9.128	80	19.4772	22.8503	-3.37312	0.0965136	Unspecific
P51161	FABP6_HUMAN	FABP6	Gastrotropin OS=Homo sapiens OX=9606 GN=FABP6 PE=1 SV=2	14.371	128	19.8289	22.7933	-2.96445	0.128119	Unspecific
P52758	RIDA_HUMAN	RIDA	2-iminobutanoate/2-iminopropanoate deaminase OS=Homo sapiens OX=9606 GN=RIDA PE=1 SV=1	14.494	137	20.3758	23.2432	-2.86738	0.137036	Unspecific
O95104	SCAF4_HUMAN	SCAF4	SR-related and CTD-associated factor 4 OS=Homo sapiens OX=9606 GN=SCAF4 PE=1 SV=3	125.869	1147	19.4382	22.249	-2.81073	0.142523	Unspecific	Q9UPN6
Q8WUW1	BRK1_HUMAN	BRK1	Protein BRICK1 OS=Homo sapiens OX=9606 GN=BRK1 PE=1 SV=1	8.745	75	19.2175	22.0048	-2.78736	0.144851	Unspecific
O43172	PRP4_HUMAN	PRPF4	U4/U6 small nuclear ribonucleoprotein Prp4 OS=Homo sapiens OX=9606 GN=PRPF4 PE=1 SV=2	58.449	522	18.3559	21.1073	-2.75131	0.148516	Unspecific
Q6IN85	P4R3A_HUMAN	PPP4R3A	Serine/threonine-protein phosphatase 4 regulatory subunit 3A OS=Homo sapiens OX=9606 GN=PPP4R3A PE=1 SV=1	95.368	833	19.5202	22.221	-2.70073	0.153816	Unspecific
Q13557	KCC2D_HUMAN	CAMK2D	Calcium/calmodulin-dependent protein kinase type II subunit delta OS=Homo sapiens OX=9606 GN=CAMK2D PE=1 SV=3	56.369	499	19.2778	21.9432	-2.66532	0.157637	Unspecific
Q5T653	RM02_HUMAN	MRPL2	39S ribosomal protein L2, mitochondrial OS=Homo sapiens OX=9606 GN=MRPL2 PE=1 SV=2	33.301	305	19.4896	22.1533	-2.66367	0.157818	Unspecific
P00167	CYB5_HUMAN	CYB5A	Cytochrome b5 OS=Homo sapiens OX=9606 GN=CYB5A PE=1 SV=2	15.33	134	19.4445	22.0288	-2.58426	0.166748	Unspecific
Q9NY12	GAR1_HUMAN	GAR1	H/ACA ribonucleoprotein complex subunit 1 OS=Homo sapiens OX=9606 GN=GAR1 PE=1 SV=1	22.348	217	18.5271	20.9336	-2.40651	0.188611	Unspecific
Q8NBT2	SPC24_HUMAN	SPC24	Kinetochore protein Spc24 OS=Homo sapiens OX=9606 GN=SPC24 PE=1 SV=3	22.443	197	18.9044	21.2085	-2.30406	0.202493	Unspecific
Q5RKV6	EXOS6_HUMAN	EXOSC6	Exosome complex component MTR3 OS=Homo sapiens OX=9606 GN=EXOSC6 PE=1 SV=1	28.235	272	19.8714	21.9429	-2.07147	0.237916	Unspecific
Q8NCW5	NNRE_HUMAN	NAXE	NAD(P)H-hydrate epimerase OS=Homo sapiens OX=9606 GN=NAXE PE=1 SV=2	31.675	288	20.1407	22.2106	-2.06988	0.23818	Unspecific
P28074	PSB5_HUMAN	PSMB5	Proteasome subunit beta type-5 OS=Homo sapiens OX=9606 GN=PSMB5 PE=1 SV=3	28.48	263	19.4978	21.5399	-2.04206	0.242816	Unspecific
Q96IZ0	PAWR_HUMAN	PAWR	PRKC apoptosis WT1 regulator protein OS=Homo sapiens OX=9606 GN=PAWR PE=1 SV=1	36.568	340	21.694	19.7207	1.97333	3.92674	Unspecific
P05026	AT1B1_HUMAN	ATP1B1	Sodium/potassium-transporting ATPase subunit beta-1 OS=Homo sapiens OX=9606 GN=ATP1B1 PE=1 SV=1	35.061	303	21.3817	19.4093	1.97239	3.92417	Unspecific
P53990	IST1_HUMAN	IST1	IST1 homolog OS=Homo sapiens OX=9606 GN=IST1 PE=1 SV=1	39.751	364	21.5669	23.5322	-1.96534	0.256079	Unspecific
O43488	ARK72_HUMAN	AKR7A2	Aflatoxin B1 aldehyde reductase member 2 OS=Homo sapiens OX=9606 GN=AKR7A2 PE=1 SV=3	39.589	359	20.0517	22.0033	-1.95158	0.258533	Unspecific
P48163	MAOX_HUMAN	ME1	NADP-dependent malic enzyme OS=Homo sapiens OX=9606 GN=ME1 PE=1 SV=1	64.15	572	21.3002	19.3502	1.95	3.86375	Unspecific
Q15269	PWP2_HUMAN	PWP2	Periodic tryptophan protein 2 homolog OS=Homo sapiens OX=9606 GN=PWP2 PE=1 SV=2	102.452	919	21.2504	19.3029	1.94751	3.85707	Unspecific
P53350	PLK1_HUMAN	PLK1	Serine/threonine-protein kinase PLK1 OS=Homo sapiens OX=9606 GN=PLK1 PE=1 SV=1	68.255	603	22.5966	20.736	1.8606	3.63158	Unspecific
Q6PID6	TTC33_HUMAN	TTC33	Tetratricopeptide repeat protein 33 OS=Homo sapiens OX=9606 GN=TTC33 PE=1 SV=2	29.411	262	21.3336	19.5096	1.82395	3.54049	Unspecific
O94760	DDAH1_HUMAN	DDAH1	N(G),N(G)-dimethylarginine dimethylaminohydrolase 1 OS=Homo sapiens OX=9606 GN=DDAH1 PE=1 SV=3	31.122	285	21.6435	19.8444	1.79907	3.47995	Unspecific
Q13573	SNW1_HUMAN	SNW1	SNW domain-containing protein 1 OS=Homo sapiens OX=9606 GN=SNW1 PE=1 SV=1	61.494	536	20.926	19.1611	1.76495	3.39862	Unspecific
O15382	BCAT2_HUMAN	BCAT2	Branched-chain-amino-acid aminotransferase, mitochondrial OS=Homo sapiens OX=9606 GN=BCAT2 PE=1 SV=2	44.288	392	21.3097	19.5726	1.73716	3.33378	Unspecific
Q9HCU5	PREB_HUMAN	PREB	Prolactin regulatory element-binding protein OS=Homo sapiens OX=9606 GN=PREB PE=1 SV=2	45.468	417	22.8934	21.1658	1.72767	3.31192	Unspecific
O15514	RPB4_HUMAN	POLR2D	DNA-directed RNA polymerase II subunit RPB4 OS=Homo sapiens OX=9606 GN=POLR2D PE=1 SV=1	16.311	142	20.4522	22.169	-1.71678	0.304227	Unspecific
P11532	DMD_HUMAN	DMD	Dystrophin OS=Homo sapiens OX=9606 GN=DMD PE=1 SV=3	426.75	3685	25.6393	23.9248	1.71447	3.28176	Unspecific	Q96Q15
Q9NVP1	DDX18_HUMAN	DDX18	ATP-dependent RNA helicase DDX18 OS=Homo sapiens OX=9606 GN=DDX18 PE=1 SV=2	75.407	670	21.6629	19.95	1.71293	3.27826	Unspecific
Q8NBU5	ATAD1_HUMAN	ATAD1	Outer mitochondrial transmembrane helix translocase OS=Homo sapiens OX=9606 GN=ATAD1 PE=1 SV=1	40.744	361	21.3187	19.6378	1.68083	3.20613	Unspecific
P37268	FDFT_HUMAN	FDFT1	Squalene synthase OS=Homo sapiens OX=9606 GN=FDFT1 PE=1 SV=1	48.115	417	21.9214	20.2545	1.66688	3.17527	Unspecific
Q9H4L7	SMRCD_HUMAN	SMARCAD1	SWI/SNF-related matrix-associated actin-dependent regulator of chromatin subfamily A containing DEAD/H box 1 OS=Homo sapiens OX=9606 GN=SMARCAD1 PE=1 SV=2	117.402	1026	22.3788	20.7139	1.66494	3.171	Unspecific
Q8WTV0	SCRB1_HUMAN	SCARB1	Scavenger receptor class B member 1 OS=Homo sapiens OX=9606 GN=SCARB1 PE=1 SV=1	60.878	552	19.7802	21.4434	-1.66318	0.315743	Unspecific
O00330	ODPX_HUMAN	PDHX	Pyruvate dehydrogenase protein X component, mitochondrial OS=Homo sapiens OX=9606 GN=PDHX PE=1 SV=3	54.122	501	19.959	21.6203	-1.66132	0.31615	Unspecific
Q9Y289	SC5A6_HUMAN	SLC5A6	Sodium-dependent multivitamin transporter OS=Homo sapiens OX=9606 GN=SLC5A6 PE=1 SV=2	68.642	635	20.8251	19.1657	1.65942	3.1589	Unspecific
P05141	ADT2_HUMAN	SLC25A5	ADP/ATP translocase 2 OS=Homo sapiens OX=9606 GN=SLC25A5 PE=1 SV=7	32.852	298	28.9799	27.3253	1.65452	3.14818	Unspecific	Q9H0C2
Q9NWV8	BABA1_HUMAN	BABAM1	BRISC and BRCA1-A complex member 1 OS=Homo sapiens OX=9606 GN=BABAM1 PE=1 SV=1	36.56	329	21.2529	19.6097	1.64318	3.12353	Unspecific
Q86W42	THOC6_HUMAN	THOC6	THO complex subunit 6 homolog OS=Homo sapiens OX=9606 GN=THOC6 PE=1 SV=1	37.535	341	22.3393	20.7063	1.63305	3.10167	Unspecific
Q14254	FLOT2_HUMAN	FLOT2	Flotillin-2 OS=Homo sapiens OX=9606 GN=FLOT2 PE=1 SV=2	47.064	428	20.4609	18.8294	1.63152	3.09839	Unspecific
Q96N67	DOCK7_HUMAN	DOCK7	Dedicator of cytokinesis protein 7 OS=Homo sapiens OX=9606 GN=DOCK7 PE=1 SV=4	242.561	2140	24.6672	23.0412	1.626	3.08657	Unspecific	Q96HP0
Q6IAN0	DRS7B_HUMAN	DHRS7B	Dehydrogenase/reductase SDR family member 7B OS=Homo sapiens OX=9606 GN=DHRS7B PE=1 SV=2	35.119	325	21.712	20.0967	1.61531	3.06377	Unspecific
Q96RU2	UBP28_HUMAN	USP28	Ubiquitin carboxyl-terminal hydrolase 28 OS=Homo sapiens OX=9606 GN=USP28 PE=1 SV=1	122.491	1077	21.4159	19.804	1.61183	3.05639	Unspecific
Q8NBN7	RDH13_HUMAN	RDH13	Retinol dehydrogenase 13 OS=Homo sapiens OX=9606 GN=RDH13 PE=1 SV=2	35.932	331	19.3655	20.9669	-1.6014	0.329558	Unspecific
Q9H307	PININ_HUMAN	PNN	Pinin OS=Homo sapiens OX=9606 GN=PNN PE=1 SV=5	81.628	717	21.7175	20.1233	1.59422	3.01932	Unspecific
P42356	PI4KA_HUMAN	PI4KA	Phosphatidylinositol 4-kinase alpha OS=Homo sapiens OX=9606 GN=PI4KA PE=1 SV=4	236.83	2102	21.4885	19.9014	1.58707	3.00439	Unspecific
Q96IJ6	GMPPA_HUMAN	GMPPA	Mannose-1-phosphate guanyltransferase alpha OS=Homo sapiens OX=9606 GN=GMPPA PE=1 SV=1	46.291	420	19.4988	21.0831	-1.58428	0.33349	Unspecific
Q13049	TRI32_HUMAN	TRIM32	E3 ubiquitin-protein ligase TRIM32 OS=Homo sapiens OX=9606 GN=TRIM32 PE=1 SV=2	71.989	653	20.7475	19.1701	1.57739	2.98429	Unspecific
Q9H7E9	CH033_HUMAN	C8orf33	UPF0488 protein C8orf33 OS=Homo sapiens OX=9606 GN=C8orf33 PE=1 SV=1	24.993	229	19.4831	21.0475	-1.56433	0.338134	Unspecific
P15924	DESP_HUMAN	DSP	Desmoplakin OS=Homo sapiens OX=9606 GN=DSP PE=1 SV=3	331.774	2871	25.9738	24.421	1.55281	2.93389	Unspecific
Q9UKS6	PACN3_HUMAN	PACSIN3	Protein kinase C and casein kinase substrate in neurons protein 3 OS=Homo sapiens OX=9606 GN=PACSIN3 PE=1 SV=2	48.487	424	21.9683	20.4188	1.54952	2.9272	Unspecific
P35030	TRY3_HUMAN	PRSS3	Trypsin-3 OS=Homo sapiens OX=9606 GN=PRSS3 PE=1 SV=2	32.529	304	22.1868	23.7306	-1.54379	0.342984	Unspecific
P04637	P53_HUMAN	TP53	Cellular tumor antigen p53 OS=Homo sapiens OX=9606 GN=TP53 PE=1 SV=4	43.653	393	21.2249	19.6815	1.54348	2.91498	Unspecific
P53007	TXTP_HUMAN	SLC25A1	Tricarboxylate transport protein, mitochondrial OS=Homo sapiens OX=9606 GN=SLC25A1 PE=1 SV=2	34.013	311	22.6012	21.0643	1.53693	2.90176	Unspecific
Q13112	CAF1B_HUMAN	CHAF1B	Chromatin assembly factor 1 subunit B OS=Homo sapiens OX=9606 GN=CHAF1B PE=1 SV=1	61.493	559	20.8547	19.3307	1.52395	2.87577	Unspecific
P60709	ACTB_HUMAN	ACTB	Actin, cytoplasmic 1 OS=Homo sapiens OX=9606 GN=ACTB PE=1 SV=1	41.737	375	33.8186	32.2954	1.52317	2.87422	Unspecific	Q6S8J3;Q562R1;A5A3E0;P0CG38;P0CG39
Q9HBM1	SPC25_HUMAN	SPC25	Kinetochore protein Spc25 OS=Homo sapiens OX=9606 GN=SPC25 PE=1 SV=1	26.153	224	21.988	20.4928	1.49524	2.81912	Unspecific
O95837	GNA14_HUMAN	GNA14	Guanine nucleotide-binding protein subunit alpha-14 OS=Homo sapiens OX=9606 GN=GNA14 PE=1 SV=1	41.571	355	20.8258	19.3354	1.49043	2.80972	Unspecific	P29992;P50148
P28070	PSB4_HUMAN	PSMB4	Proteasome subunit beta type-4 OS=Homo sapiens OX=9606 GN=PSMB4 PE=1 SV=4	29.204	264	20.9998	22.4871	-1.48736	0.356665	Unspecific
Q14160	SCRIB_HUMAN	SCRIB	Protein scribble homolog OS=Homo sapiens OX=9606 GN=SCRIB PE=1 SV=5	174.915	1630	23.5368	22.0529	1.48388	2.79699	Unspecific
P01859	IGHG2_HUMAN	IGHG2	Immunoglobulin heavy constant gamma 2 OS=Homo sapiens OX=9606 GN=IGHG2 PE=1 SV=3	43.806	395	23.526	22.0488	1.4772	2.78408	Unspecific
Q5SVS4	KMCP1_HUMAN	SLC25A30	Kidney mitochondrial carrier protein 1 OS=Homo sapiens OX=9606 GN=SLC25A30 PE=1 SV=1	32.475	291	22.3525	20.8914	1.46112	2.75323	Unspecific	O95258
Q9Y277	VDAC3_HUMAN	VDAC3	Voltage-dependent anion-selective channel protein 3 OS=Homo sapiens OX=9606 GN=VDAC3 PE=1 SV=1	30.659	283	23.5623	22.107	1.45533	2.74219	Unspecific
O75027	ABCB7_HUMAN	ABCB7	Iron-sulfur clusters transporter ABCB7, mitochondrial OS=Homo sapiens OX=9606 GN=ABCB7 PE=1 SV=2	82.641	752	24.8232	23.3774	1.44575	2.72405	Unspecific
Q68D51	DEN2C_HUMAN	DENND2C	DENN domain-containing protein 2C OS=Homo sapiens OX=9606 GN=DENND2C PE=1 SV=2	106.865	928	28.6474	27.2031	1.4443	2.72131	Unspecific
P49459	UBE2A_HUMAN	UBE2A	Ubiquitin-conjugating enzyme E2 A OS=Homo sapiens OX=9606 GN=UBE2A PE=1 SV=2	17.315	152	22.0127	20.5702	1.44249	2.71789	Unspecific
P07947	YES_HUMAN	YES1	Tyrosine-protein kinase Yes OS=Homo sapiens OX=9606 GN=YES1 PE=1 SV=3	60.801	543	23.5391	22.0988	1.44025	2.71367	Unspecific
P51946	CCNH_HUMAN	CCNH	Cyclin-H OS=Homo sapiens OX=9606 GN=CCNH PE=1 SV=1	37.643	323	20.9149	19.4858	1.42908	2.69274	Unspecific
P58511	SIM11_HUMAN	SMIM11	Small integral membrane protein 11 OS=Homo sapiens OX=9606 GN=SMIM11 PE=1 SV=1	6.886	58	21.3228	22.7515	-1.42872	0.371461	Unspecific
Q8IU81	I2BP1_HUMAN	IRF2BP1	Interferon regulatory factor 2-binding protein 1 OS=Homo sapiens OX=9606 GN=IRF2BP1 PE=1 SV=1	61.688	584	22.1509	20.7261	1.42479	2.68475	Unspecific
Q6P1M0	S27A4_HUMAN	SLC27A4	Long-chain fatty acid transport protein 4 OS=Homo sapiens OX=9606 GN=SLC27A4 PE=1 SV=1	72.064	643	22.0664	20.6433	1.42305	2.68152	Unspecific
O95819	M4K4_HUMAN	MAP4K4	Mitogen-activated protein kinase kinase kinase kinase 4 OS=Homo sapiens OX=9606 GN=MAP4K4 PE=1 SV=2	142.101	1239	20.7657	19.3451	1.42064	2.67704	Unspecific	Q8N4C8;Q9UKE5
Q03426	KIME_HUMAN	MVK	Mevalonate kinase OS=Homo sapiens OX=9606 GN=MVK PE=1 SV=1	42.451	396	22.1871	20.7781	1.40906	2.65564	Unspecific
Q9NQA3	WASH6_HUMAN	WASH6P	WAS protein family homolog 6 OS=Homo sapiens OX=9606 GN=WASH6P PE=1 SV=3	47.99	447	20.5941	19.1879	1.4062	2.65037	Unspecific	C4AMC7;Q6VEQ5;A8K0Z3;A8MWX3
P27708	PYR1_HUMAN	CAD	CAD protein OS=Homo sapiens OX=9606 GN=CAD PE=1 SV=3	242.984	2225	30.2215	28.8192	1.40232	2.64326	Unspecific
Q13144	EI2BE_HUMAN	EIF2B5	Translation initiation factor eIF-2B subunit epsilon OS=Homo sapiens OX=9606 GN=EIF2B5 PE=1 SV=3	80.38	721	21.5575	20.1597	1.39781	2.63502	Unspecific
Q96RQ1	ERGI2_HUMAN	ERGIC2	Endoplasmic reticulum-Golgi intermediate compartment protein 2 OS=Homo sapiens OX=9606 GN=ERGIC2 PE=1 SV=2	42.549	377	22.5246	21.1308	1.39388	2.62785	Unspecific
C9JLW8	MCRI1_HUMAN	MCRIP1	Mapk-regulated corepressor-interacting protein 1 OS=Homo sapiens OX=9606 GN=MCRIP1 PE=1 SV=1	10.92	97	19.6177	21.0039	-1.38625	0.382557	Unspecific
Q8IUR0	TPPC5_HUMAN	TRAPPC5	Trafficking protein particle complex subunit 5 OS=Homo sapiens OX=9606 GN=TRAPPC5 PE=1 SV=1	20.783	188	22.0456	20.6601	1.38555	2.61271	Unspecific
Q13243	SRSF5_HUMAN	SRSF5	Serine/arginine-rich splicing factor 5 OS=Homo sapiens OX=9606 GN=SRSF5 PE=1 SV=1	31.264	272	22.691	21.3112	1.37983	2.60238	Unspecific
Q9Y5K8	VATD_HUMAN	ATP6V1D	V-type proton ATPase subunit D OS=Homo sapiens OX=9606 GN=ATP6V1D PE=1 SV=1	28.263	247	21.2663	19.8947	1.37159	2.58755	Unspecific
Q8N1B4	VPS52_HUMAN	VPS52	Vacuolar protein sorting-associated protein 52 homolog OS=Homo sapiens OX=9606 GN=VPS52 PE=1 SV=1	82.221	723	21.4356	20.0695	1.36611	2.57775	Unspecific
Q9NXK8	FXL12_HUMAN	FBXL12	F-box/LRR-repeat protein 12 OS=Homo sapiens OX=9606 GN=FBXL12 PE=1 SV=1	37.026	326	20.7808	19.416	1.36481	2.57543	Unspecific
Q92621	NU205_HUMAN	NUP205	Nuclear pore complex protein Nup205 OS=Homo sapiens OX=9606 GN=NUP205 PE=1 SV=3	227.922	2012	25.3607	23.9985	1.36216	2.5707	Unspecific
O00267	SPT5H_HUMAN	SUPT5H	Transcription elongation factor SPT5 OS=Homo sapiens OX=9606 GN=SUPT5H PE=1 SV=1	121	1087	21.9216	20.5596	1.36206	2.57051	Unspecific
O75746	S2512_HUMAN	SLC25A12	Electrogenic aspartate/glutamate antiporter SLC25A12, mitochondrial OS=Homo sapiens OX=9606 GN=SLC25A12 PE=1 SV=2	74.762	678	23.7468	22.3905	1.35633	2.56034	Unspecific
P61626	LYSC_HUMAN	LYZ	Lysozyme C OS=Homo sapiens OX=9606 GN=LYZ PE=1 SV=1	16.537	148	19.7221	21.0673	-1.34523	0.393591	Unspecific
Q9BW61	DDA1_HUMAN	DDA1	DET1- and DDB1-associated protein 1 OS=Homo sapiens OX=9606 GN=DDA1 PE=1 SV=1	11.835	102	21.2236	19.8786	1.34495	2.54022	Unspecific
Q9NSV4	DIAP3_HUMAN	DIAPH3	Protein diaphanous homolog 3 OS=Homo sapiens OX=9606 GN=DIAPH3 PE=1 SV=4	136.926	1193	20.4071	21.7387	-1.33165	0.397314	Unspecific
P86791	CCZ1_HUMAN	CCZ1	Vacuolar fusion protein CCZ1 homolog OS=Homo sapiens OX=9606 GN=CCZ1 PE=1 SV=1	55.866	482	21.0636	19.7343	1.32932	2.51285	Unspecific	P86790
P60900	PSA6_HUMAN	PSMA6	Proteasome subunit alpha type-6 OS=Homo sapiens OX=9606 GN=PSMA6 PE=1 SV=1	27.399	246	22.1835	23.5049	-1.32147	0.400126	Unspecific
O00483	NDUA4_HUMAN	NDUFA4	Cytochrome c oxidase subunit NDUFA4 OS=Homo sapiens OX=9606 GN=NDUFA4 PE=1 SV=1	9.37	81	23.5666	22.2544	1.31218	2.48316	Unspecific
Q8TAQ2	SMRC2_HUMAN	SMARCC2	SWI/SNF complex subunit SMARCC2 OS=Homo sapiens OX=9606 GN=SMARCC2 PE=1 SV=1	132.879	1214	19.1639	20.4712	-1.30732	0.404071	Unspecific
Q9H936	GHC1_HUMAN	SLC25A22	Mitochondrial glutamate carrier 1 OS=Homo sapiens OX=9606 GN=SLC25A22 PE=1 SV=1	34.47	323	23.5473	22.2445	1.30284	2.46715	Unspecific	Q9H1K4
P02656	APOC3_HUMAN	APOC3	Apolipoprotein C-III OS=Homo sapiens OX=9606 GN=APOC3 PE=1 SV=1	10.852	99	20.2656	21.5682	-1.30259	0.405397	Unspecific
Q9NS69	TOM22_HUMAN	TOMM22	Mitochondrial import receptor subunit TOM22 homolog OS=Homo sapiens OX=9606 GN=TOMM22 PE=1 SV=3	15.522	142	24.3275	23.0342	1.29321	2.45073	Unspecific
Q96JG6	VPS50_HUMAN	VPS50	Syndetin OS=Homo sapiens OX=9606 GN=VPS50 PE=1 SV=3	111.174	964	22.7255	21.4406	1.28492	2.43669	Unspecific
P63027	VAMP2_HUMAN	VAMP2	Vesicle-associated membrane protein 2 OS=Homo sapiens OX=9606 GN=VAMP2 PE=1 SV=3	12.663	116	25.4272	24.1468	1.28045	2.42915	Unspecific
O95816	BAG2_HUMAN	BAG2	BAG family molecular chaperone regulator 2 OS=Homo sapiens OX=9606 GN=BAG2 PE=1 SV=1	23.772	211	25.8835	24.6073	1.27626	2.4221	Unspecific	Q9UL42;O15056
Q8TAA5	GRPE2_HUMAN	GRPEL2	GrpE protein homolog 2, mitochondrial OS=Homo sapiens OX=9606 GN=GRPEL2 PE=1 SV=1	25.431	225	21.5662	20.2985	1.26767	2.40772	Unspecific
Q9H553	ALG2_HUMAN	ALG2	Alpha-1,3/1,6-mannosyltransferase ALG2 OS=Homo sapiens OX=9606 GN=ALG2 PE=1 SV=1	47.092	416	20.4964	19.2313	1.26507	2.40339	Unspecific
Q12768	WASC5_HUMAN	WASHC5	WASH complex subunit 5 OS=Homo sapiens OX=9606 GN=WASHC5 PE=1 SV=1	134.286	1159	21.7511	20.4958	1.25531	2.38719	Unspecific
Q13362	2A5G_HUMAN	PPP2R5C	Serine/threonine-protein phosphatase 2A 56 kDa regulatory subunit gamma isoform OS=Homo sapiens OX=9606 GN=PPP2R5C PE=1 SV=3	61.061	524	20.5025	19.2476	1.25487	2.38645	Unspecific
O43707	ACTN4_HUMAN	ACTN4	Alpha-actinin-4 OS=Homo sapiens OX=9606 GN=ACTN4 PE=1 SV=2	104.854	911	28.3137	27.0658	1.24788	2.37493	Unspecific	P35609;Q08043
Q9UBM7	DHCR7_HUMAN	DHCR7	7-dehydrocholesterol reductase OS=Homo sapiens OX=9606 GN=DHCR7 PE=1 SV=1	54.489	475	25.2061	23.9601	1.24592	2.37169	Unspecific
P62253	UB2G1_HUMAN	UBE2G1	Ubiquitin-conjugating enzyme E2 G1 OS=Homo sapiens OX=9606 GN=UBE2G1 PE=1 SV=3	19.509	170	20.4709	21.7165	-1.24563	0.421723	Unspecific
Q8IUR7	ARMC8_HUMAN	ARMC8	Armadillo repeat-containing protein 8 OS=Homo sapiens OX=9606 GN=ARMC8 PE=1 SV=2	75.509	673	21.5586	20.3166	1.242	2.36527	Unspecific
O75817	POP7_HUMAN	POP7	Ribonuclease P protein subunit p20 OS=Homo sapiens OX=9606 GN=POP7 PE=1 SV=2	15.651	140	22.6644	21.4282	1.23624	2.35584	Unspecific
O75170	PP6R2_HUMAN	PPP6R2	Serine/threonine-protein phosphatase 6 regulatory subunit 2 OS=Homo sapiens OX=9606 GN=PPP6R2 PE=1 SV=2	104.942	966	23.127	21.8966	1.23036	2.34626	Unspecific
Q9Y2X3	NOP58_HUMAN	NOP58	Nucleolar protein 58 OS=Homo sapiens OX=9606 GN=NOP58 PE=1 SV=1	59.578	529	22.7008	21.4728	1.228	2.34243	Unspecific
P20810	ICAL_HUMAN	CAST	Calpastatin OS=Homo sapiens OX=9606 GN=CAST PE=1 SV=4	76.573	708	21.9796	23.2067	-1.22715	0.427161	Unspecific
Q9UEE9	CFDP1_HUMAN	CFDP1	Craniofacial development protein 1 OS=Homo sapiens OX=9606 GN=CFDP1 PE=1 SV=1	33.593	299	22.565	23.7918	-1.22684	0.427253	Unspecific
Q9UH62	ARMX3_HUMAN	ARMCX3	Armadillo repeat-containing X-linked protein 3 OS=Homo sapiens OX=9606 GN=ARMCX3 PE=1 SV=1	42.501	379	21.103	19.8793	1.22377	2.33556	Unspecific
Q9UJS0	S2513_HUMAN	SLC25A13	Electrogenic aspartate/glutamate antiporter SLC25A13, mitochondrial OS=Homo sapiens OX=9606 GN=SLC25A13 PE=1 SV=2	74.176	675	26.6413	25.4234	1.21792	2.3261	Unspecific
Q16891	MIC60_HUMAN	IMMT	MICOS complex subunit MIC60 OS=Homo sapiens OX=9606 GN=IMMT PE=1 SV=1	83.678	758	21.0303	19.8133	1.21696	2.32456	Unspecific
Q3ZCQ8	TIM50_HUMAN	TIMM50	Mitochondrial import inner membrane translocase subunit TIM50 OS=Homo sapiens OX=9606 GN=TIMM50 PE=1 SV=2	39.646	353	26.137	24.9281	1.2089	2.31162	Unspecific
P12235	ADT1_HUMAN	SLC25A4	ADP/ATP translocase 1 OS=Homo sapiens OX=9606 GN=SLC25A4 PE=1 SV=4	33.065	298	23.4887	22.282	1.20678	2.30822	Unspecific
P67809	YBOX1_HUMAN	YBX1	Y-box-binding protein 1 OS=Homo sapiens OX=9606 GN=YBX1 PE=1 SV=3	35.924	324	27.21	26.0064	1.2036	2.30314	Unspecific	Q9Y2T7
Q13951	PEBB_HUMAN	CBFB	Core-binding factor subunit beta OS=Homo sapiens OX=9606 GN=CBFB PE=1 SV=2	21.508	182	20.843	22.0445	-1.20154	0.43481	Unspecific
P98170	XIAP_HUMAN	XIAP	E3 ubiquitin-protein ligase XIAP OS=Homo sapiens OX=9606 GN=XIAP PE=1 SV=2	56.685	497	20.8317	19.6316	1.20017	2.29767	Unspecific
Q96IU4	ABHEB_HUMAN	ABHD14B	Putative protein-lysine deacylase ABHD14B OS=Homo sapiens OX=9606 GN=ABHD14B PE=1 SV=1	22.346	210	24.6035	23.4112	1.19235	2.28525	Unspecific
Q96C19	EFHD2_HUMAN	EFHD2	EF-hand domain-containing protein D2 OS=Homo sapiens OX=9606 GN=EFHD2 PE=1 SV=1	26.697	240	25.3161	24.1263	1.18978	2.28118	Unspecific
Q8IY67	RAVR1_HUMAN	RAVER1	Ribonucleoprotein PTB-binding 1 OS=Homo sapiens OX=9606 GN=RAVER1 PE=1 SV=1	63.877	606	24.0257	22.8385	1.1872	2.27711	Unspecific
P00846	ATP6_HUMAN	MT-ATP6	ATP synthase subunit a OS=Homo sapiens OX=9606 GN=MT-ATP6 PE=1 SV=1	24.817	226	25.0494	23.8633	1.18614	2.27543	Unspecific
Q6EEV6	SUMO4_HUMAN	SUMO4	Small ubiquitin-related modifier 4 OS=Homo sapiens OX=9606 GN=SUMO4 PE=1 SV=3	10.653	95	25.3025	26.4805	-1.17798	0.441969	Unspecific	P61956;P55854
P60033	CD81_HUMAN	CD81	CD81 antigen OS=Homo sapiens OX=9606 GN=CD81 PE=1 SV=1	25.809	236	22.7857	23.9609	-1.17521	0.44282	Unspecific
P12236	ADT3_HUMAN	SLC25A6	ADP/ATP translocase 3 OS=Homo sapiens OX=9606 GN=SLC25A6 PE=1 SV=4	32.866	298	30.4669	29.2999	1.16706	2.24554	Unspecific
Q96GD0	PLPP_HUMAN	PDXP	Chronophin OS=Homo sapiens OX=9606 GN=PDXP PE=1 SV=2	31.698	296	21.6114	22.7747	-1.16335	0.446474	Unspecific
Q9ULT8	HECD1_HUMAN	HECTD1	E3 ubiquitin-protein ligase HECTD1 OS=Homo sapiens OX=9606 GN=HECTD1 PE=1 SV=4	289.368	2610	20.953	19.8018	1.15119	2.22097	Unspecific
P54687	BCAT1_HUMAN	BCAT1	Branched-chain-amino-acid aminotransferase, cytosolic OS=Homo sapiens OX=9606 GN=BCAT1 PE=1 SV=3	42.966	386	22.762	23.9127	-1.15072	0.450399	Unspecific
P04350	TBB4A_HUMAN	TUBB4A	Tubulin beta-4A chain OS=Homo sapiens OX=9606 GN=TUBB4A PE=1 SV=2	49.586	444	26.0127	24.8667	1.14597	2.21295	Unspecific	A6NNZ2;Q9H4B7
Q16881	TRXR1_HUMAN	TXNRD1	Thioredoxin reductase 1, cytoplasmic OS=Homo sapiens OX=9606 GN=TXNRD1 PE=1 SV=3	70.906	649	24.6622	25.8079	-1.14566	0.451984	Unspecific	Q9NNW7
P09972	ALDOC_HUMAN	ALDOC	Fructose-bisphosphate aldolase C OS=Homo sapiens OX=9606 GN=ALDOC PE=1 SV=2	39.456	364	23.0885	24.234	-1.14548	0.45204	Unspecific
Q9H900	ZWILC_HUMAN	ZWILCH	Protein zwilch homolog OS=Homo sapiens OX=9606 GN=ZWILCH PE=1 SV=2	67.214	591	22.6703	21.5291	1.14117	2.2056	Unspecific
Q8WVV9	HNRLL_HUMAN	HNRNPLL	Heterogeneous nuclear ribonucleoprotein L-like OS=Homo sapiens OX=9606 GN=HNRNPLL PE=1 SV=1	60.083	542	21.5595	22.6995	-1.13993	0.453782	Unspecific
Q9NV88	INT9_HUMAN	INTS9	Integrator complex subunit 9 OS=Homo sapiens OX=9606 GN=INTS9 PE=1 SV=2	73.814	658	20.7594	19.6263	1.13309	2.19327	Unspecific
P51617	IRAK1_HUMAN	IRAK1	Interleukin-1 receptor-associated kinase 1 OS=Homo sapiens OX=9606 GN=IRAK1 PE=1 SV=2	76.537	712	23.1761	22.0454	1.13069	2.18964	Unspecific
Q9Y6K9	NEMO_HUMAN	IKBKG	NF-kappa-B essential modulator OS=Homo sapiens OX=9606 GN=IKBKG PE=1 SV=2	48.198	419	23.1756	22.0517	1.1239	2.17935	Unspecific
Q9UFG5	CS025_HUMAN	C19orf25	UPF0449 protein C19orf25 OS=Homo sapiens OX=9606 GN=C19orf25 PE=1 SV=2	12.878	118	21.2468	20.1229	1.12386	2.1793	Unspecific
Q9UBP6	TRMB_HUMAN	METTL1	tRNA (guanine-N(7)-)-methyltransferase OS=Homo sapiens OX=9606 GN=METTL1 PE=1 SV=1	31.471	276	22.3736	23.497	-1.12346	0.458991	Unspecific
A2NJV5	KV229_HUMAN	IGKV2-29	Immunoglobulin kappa variable 2-29 OS=Homo sapiens OX=9606 GN=IGKV2-29 PE=3 SV=2	13.085	120	28.7329	27.6105	1.1224	2.17709	Unspecific	A0A0A0MRZ7;A0A075B6S2;P06310;P01615;A0A075B6S6;A0A075B6P5;A0A0C4DH68;A0A075B6R9;P01614;A0A087WW87
P14923	PLAK_HUMAN	JUP	Junction plakoglobin OS=Homo sapiens OX=9606 GN=JUP PE=1 SV=3	81.745	745	24.2178	23.0972	1.12061	2.17439	Unspecific
Q9NRW1	RAB6B_HUMAN	RAB6B	Ras-related protein Rab-6B OS=Homo sapiens OX=9606 GN=RAB6B PE=1 SV=1	23.462	208	20.1408	21.2599	-1.11905	0.460396	Unspecific
Q96H79	ZCCHL_HUMAN	ZC3HAV1L	Zinc finger CCCH-type antiviral protein 1-like OS=Homo sapiens OX=9606 GN=ZC3HAV1L PE=1 SV=2	32.962	300	24.7486	23.6307	1.11795	2.17039	Unspecific
P33240	CSTF2_HUMAN	CSTF2	Cleavage stimulation factor subunit 2 OS=Homo sapiens OX=9606 GN=CSTF2 PE=1 SV=1	60.959	577	21.0609	22.1765	-1.11563	0.461488	Unspecific	Q9H0L4
O75525	KHDR3_HUMAN	KHDRBS3	KH domain-containing, RNA-binding, signal transduction-associated protein 3 OS=Homo sapiens OX=9606 GN=KHDRBS3 PE=1 SV=1	38.8	346	24.0792	25.1901	-1.11092	0.462997	Unspecific
O94903	PLPHP_HUMAN	PLPBP	Pyridoxal phosphate homeostasis protein OS=Homo sapiens OX=9606 GN=PLPBP PE=1 SV=1	30.344	275	21.0722	22.1726	-1.1004	0.466386	Unspecific
Q7L8L6	FAKD5_HUMAN	FASTKD5	FAST kinase domain-containing protein 5, mitochondrial OS=Homo sapiens OX=9606 GN=FASTKD5 PE=1 SV=1	86.574	764	22.99	21.8986	1.09145	2.13088	Unspecific
P55735	SEC13_HUMAN	SEC13	Protein SEC13 homolog OS=Homo sapiens OX=9606 GN=SEC13 PE=1 SV=3	35.541	322	25.4368	26.524	-1.08722	0.470669	Unspecific
Q15645	PCH2_HUMAN	TRIP13	Pachytene checkpoint protein 2 homolog OS=Homo sapiens OX=9606 GN=TRIP13 PE=1 SV=2	48.551	432	26.3941	25.31	1.08405	2.11998	Unspecific
Q7Z6K5	ARPIN_HUMAN	ARPIN	Arpin OS=Homo sapiens OX=9606 GN=ARPIN PE=1 SV=1	24.943	226	19.9008	20.978	-1.07723	0.473937	Unspecific
O00165	HAX1_HUMAN	HAX1	HCLS1-associated protein X-1 OS=Homo sapiens OX=9606 GN=HAX1 PE=1 SV=2	31.621	279	22.7439	21.6707	1.07326	2.10418	Unspecific
P49748	ACADV_HUMAN	ACADVL	Very long-chain specific acyl-CoA dehydrogenase, mitochondrial OS=Homo sapiens OX=9606 GN=ACADVL PE=1 SV=1	70.39	655	20.6865	19.6258	1.06076	2.08604	Unspecific
P00441	SODC_HUMAN	SOD1	Superoxide dismutase [Cu-Zn] OS=Homo sapiens OX=9606 GN=SOD1 PE=1 SV=2	15.936	154	26.9636	28.0223	-1.05876	0.480045	Unspecific
P61619	S61A1_HUMAN	SEC61A1	Protein transport protein Sec61 subunit alpha isoform 1 OS=Homo sapiens OX=9606 GN=SEC61A1 PE=1 SV=2	52.265	476	25.1467	24.0884	1.05837	2.08258	Unspecific	Q9H9S3
Q02978	M2OM_HUMAN	SLC25A11	Mitochondrial 2-oxoglutarate/malate carrier protein OS=Homo sapiens OX=9606 GN=SLC25A11 PE=1 SV=3	34.062	314	27.1357	26.0818	1.05399	2.07626	Unspecific
O60271	JIP4_HUMAN	SPAG9	C-Jun-amino-terminal kinase-interacting protein 4 OS=Homo sapiens OX=9606 GN=SPAG9 PE=1 SV=4	146.205	1321	22.7763	23.8296	-1.05333	0.481855	Unspecific
O00159	MYO1C_HUMAN	MYO1C	Unconventional myosin-Ic OS=Homo sapiens OX=9606 GN=MYO1C PE=1 SV=4	121.682	1063	25.7433	24.6965	1.04683	2.06598	Unspecific
O75165	DJC13_HUMAN	DNAJC13	DnaJ homolog subfamily C member 13 OS=Homo sapiens OX=9606 GN=DNAJC13 PE=1 SV=5	254.415	2243	20.4894	19.4458	1.04363	2.06141	Unspecific
Q9BRP1	PDD2L_HUMAN	PDCD2L	Programmed cell death protein 2-like OS=Homo sapiens OX=9606 GN=PDCD2L PE=1 SV=1	39.417	358	22.0302	20.9873	1.04297	2.06047	Unspecific
Q9H0N0	RAB6C_HUMAN	RAB6C	Ras-related protein Rab-6C OS=Homo sapiens OX=9606 GN=RAB6C PE=1 SV=2	28.355	254	21.9336	22.9758	-1.04213	0.48561	Unspecific	Q53S08
Q9BUU2	MET22_HUMAN	METTL22	Methyltransferase-like protein 22 OS=Homo sapiens OX=9606 GN=METTL22 PE=1 SV=2	44.486	404	30.3463	29.3048	1.04143	2.05826	Unspecific
Q9Y241	HIG1A_HUMAN	HIGD1A	HIG1 domain family member 1A, mitochondrial OS=Homo sapiens OX=9606 GN=HIGD1A PE=1 SV=1	10.143	93	22.8034	21.7628	1.04053	2.05699	Unspecific	A8MV81
Q8IY81	SPB1_HUMAN	FTSJ3	pre-rRNA 2'-O-ribose RNA methyltransferase FTSJ3 OS=Homo sapiens OX=9606 GN=FTSJ3 PE=1 SV=2	96.558	847	21.1507	20.1119	1.03887	2.05462	Unspecific
Q00325	MPCP_HUMAN	SLC25A3	Phosphate carrier protein, mitochondrial OS=Homo sapiens OX=9606 GN=SLC25A3 PE=1 SV=2	40.095	362	28.275	27.2431	1.03193	2.04476	Unspecific
Q9H0U3	MAGT1_HUMAN	MAGT1	Magnesium transporter protein 1 OS=Homo sapiens OX=9606 GN=MAGT1 PE=1 SV=1	38.037	335	21.5403	20.5099	1.03036	2.04253	Unspecific
Q8IXI2	MIRO1_HUMAN	RHOT1	Mitochondrial Rho GTPase 1 OS=Homo sapiens OX=9606 GN=RHOT1 PE=1 SV=2	70.784	618	19.5583	20.5881	-1.02981	0.489774	Unspecific
Q8NEM2	SHCBP_HUMAN	SHCBP1	SHC SH2 domain-binding protein 1 OS=Homo sapiens OX=9606 GN=SHCBP1 PE=1 SV=3	75.69	672	20.7201	19.6911	1.02902	2.04064	Unspecific
Q68CZ6	HAUS3_HUMAN	HAUS3	HAUS augmin-like complex subunit 3 OS=Homo sapiens OX=9606 GN=HAUS3 PE=1 SV=1	69.65	603	20.4075	21.4362	-1.02871	0.49015	Unspecific
Q04726	TLE3_HUMAN	TLE3	Transducin-like enhancer protein 3 OS=Homo sapiens OX=9606 GN=TLE3 PE=1 SV=2	83.417	772	21.5499	22.5779	-1.02801	0.490385	Unspecific	Q04725;Q04724;Q04727
Q9Y223	GLCNE_HUMAN	GNE	Bifunctional UDP-N-acetylglucosamine 2-epimerase/N-acetylmannosamine kinase OS=Homo sapiens OX=9606 GN=GNE PE=1 SV=1	79.275	722	23.0555	22.029	1.02654	2.03713	Unspecific
Q15772	SPEG_HUMAN	SPEG	Striated muscle preferentially expressed protein kinase OS=Homo sapiens OX=9606 GN=SPEG PE=1 SV=4	354.289	3267	21.2659	22.2901	-1.02422	0.491675	Unspecific
Q15642	CIP4_HUMAN	TRIP10	Cdc42-interacting protein 4 OS=Homo sapiens OX=9606 GN=TRIP10 PE=1 SV=3	68.352	601	21.6672	22.6876	-1.02035	0.492998	Unspecific
P62310	LSM3_HUMAN	LSM3	U6 snRNA-associated Sm-like protein LSm3 OS=Homo sapiens OX=9606 GN=LSM3 PE=1 SV=2	11.845	102	23.4957	22.4764	1.01933	2.02697	Unspecific
Q9NZ01	TECR_HUMAN	TECR	Very-long-chain enoyl-CoA reductase OS=Homo sapiens OX=9606 GN=TECR PE=1 SV=1	36.034	308	25.4036	24.386	1.01759	2.02454	Unspecific
O14735	CDIPT_HUMAN	CDIPT	CDP-diacylglycerol--inositol 3-phosphatidyltransferase OS=Homo sapiens OX=9606 GN=CDIPT PE=1 SV=1	23.539	213	23.9774	22.962	1.01544	2.02152	Unspecific
Q14847	LASP1_HUMAN	LASP1	LIM and SH3 domain protein 1 OS=Homo sapiens OX=9606 GN=LASP1 PE=1 SV=2	29.717	261	23.8549	22.8462	1.0087	2.01209	Unspecific
Q9BXW6	OSBL1_HUMAN	OSBPL1A	Oxysterol-binding protein-related protein 1 OS=Homo sapiens OX=9606 GN=OSBPL1A PE=1 SV=2	108.47	950	19.5873	20.5889	-1.00159	0.499448	Unspecific
O14734	ACOT8_HUMAN	ACOT8	Acyl-coenzyme A thioesterase 8 OS=Homo sapiens OX=9606 GN=ACOT8 PE=1 SV=1	35.914	319	21.1651	20.1673	0.99784	1.99701	Unspecific
Q6KC79	NIPBL_HUMAN	NIPBL	Nipped-B-like protein OS=Homo sapiens OX=9606 GN=NIPBL PE=1 SV=2	316.051	2804	21.8208	20.8257	0.995101	1.99322	Unspecific
Q9UBX3	DIC_HUMAN	SLC25A10	Mitochondrial dicarboxylate carrier OS=Homo sapiens OX=9606 GN=SLC25A10 PE=1 SV=2	31.282	287	24.9484	23.955	0.993375	1.99084	Unspecific
Q14318	FKBP8_HUMAN	FKBP8	Peptidyl-prolyl cis-trans isomerase FKBP8 OS=Homo sapiens OX=9606 GN=FKBP8 PE=1 SV=2	44.562	412	24.189	23.1959	0.993152	1.99053	Unspecific
P07108	ACBP_HUMAN	DBI	Acyl-CoA-binding protein OS=Homo sapiens OX=9606 GN=DBI PE=1 SV=2	10.044	87	25.9912	26.9839	-0.992714	0.502531	Unspecific
Q5T160	SYRM_HUMAN	RARS2	Probable arginine--tRNA ligase, mitochondrial OS=Homo sapiens OX=9606 GN=RARS2 PE=1 SV=1	65.505	578	22.9978	22.0057	0.992099	1.98908	Unspecific
O60566	BUB1B_HUMAN	BUB1B	Mitotic checkpoint serine/threonine-protein kinase BUB1 beta OS=Homo sapiens OX=9606 GN=BUB1B PE=1 SV=3	119.545	1050	20.0987	21.0891	-0.990398	0.503339	Unspecific
Q9BPZ3	PAIP2_HUMAN	PAIP2	Polyadenylate-binding protein-interacting protein 2 OS=Homo sapiens OX=9606 GN=PAIP2 PE=1 SV=1	14.984	127	22.8889	23.8728	-0.983917	0.505605	Unspecific
Q96D46	NMD3_HUMAN	NMD3	60S ribosomal export protein NMD3 OS=Homo sapiens OX=9606 GN=NMD3 PE=1 SV=1	57.603	503	24.6645	23.684	0.980547	1.97321	Unspecific
P57740	NU107_HUMAN	NUP107	Nuclear pore complex protein Nup107 OS=Homo sapiens OX=9606 GN=NUP107 PE=1 SV=1	106.374	925	20.6975	19.7212	0.976322	1.96744	Unspecific
O43663	PRC1_HUMAN	PRC1	Protein regulator of cytokinesis 1 OS=Homo sapiens OX=9606 GN=PRC1 PE=1 SV=2	71.607	620	22.481	21.5106	0.970363	1.95933	Unspecific
O15027	SC16A_HUMAN	SEC16A	Protein transport protein Sec16A OS=Homo sapiens OX=9606 GN=SEC16A PE=1 SV=4	251.894	2357	25.661	26.6309	-0.96994	0.510527	Unspecific
P00966	ASSY_HUMAN	ASS1	Argininosuccinate synthase OS=Homo sapiens OX=9606 GN=ASS1 PE=1 SV=2	46.53	412	20.7689	21.7357	-0.966758	0.511655	Unspecific
Q8N1G2	CMTR1_HUMAN	CMTR1	Cap-specific mRNA (nucleoside-2'-O-)-methyltransferase 1 OS=Homo sapiens OX=9606 GN=CMTR1 PE=1 SV=1	95.321	835	21.9292	20.9674	0.961783	1.94771	Unspecific
P03905	NU4M_HUMAN	MT-ND4	NADH-ubiquinone oxidoreductase chain 4 OS=Homo sapiens OX=9606 GN=MT-ND4 PE=1 SV=1	51.581	459	20.5166	21.4771	-0.960465	0.513891	Unspecific
Q6TDU7	DNAI7_HUMAN	DNAI7	Dynein axonemal intermediate chain 7 OS=Homo sapiens OX=9606 GN=DNAI7 PE=1 SV=2	83.16	716	22.3705	23.3305	-0.959939	0.514078	Unspecific
Q9NXG2	THUM1_HUMAN	THUMPD1	THUMP domain-containing protein 1 OS=Homo sapiens OX=9606 GN=THUMPD1 PE=1 SV=2	39.315	353	21.4162	22.376	-0.959775	0.514137	Unspecific
O43819	SCO2_HUMAN	SCO2	Protein SCO2 homolog, mitochondrial OS=Homo sapiens OX=9606 GN=SCO2 PE=1 SV=3	29.81	266	20.4586	19.5	0.95861	1.94344	Unspecific
Q86WA6	BPHL_HUMAN	BPHL	Valacyclovir hydrolase OS=Homo sapiens OX=9606 GN=BPHL PE=1 SV=1	32.543	291	20.7032	21.6583	-0.955068	0.515817	Unspecific
Q13724	MOGS_HUMAN	MOGS	Mannosyl-oligosaccharide glucosidase OS=Homo sapiens OX=9606 GN=MOGS PE=1 SV=5	91.918	837	20.4451	21.3997	-0.954623	0.515976	Unspecific
Q6P6C2	ALKB5_HUMAN	ALKBH5	RNA demethylase ALKBH5 OS=Homo sapiens OX=9606 GN=ALKBH5 PE=1 SV=2	44.256	394	20.4772	21.4304	-0.953141	0.516507	Unspecific
O94874	UFL1_HUMAN	UFL1	E3 UFM1-protein ligase 1 OS=Homo sapiens OX=9606 GN=UFL1 PE=1 SV=2	89.595	794	22.3585	21.4064	0.95211	1.9347	Unspecific
O95396	MOCS3_HUMAN	MOCS3	Adenylyltransferase and sulfurtransferase MOCS3 OS=Homo sapiens OX=9606 GN=MOCS3 PE=1 SV=1	49.669	460	20.1134	19.1637	0.949657	1.93141	Unspecific
Q99496	RING2_HUMAN	RNF2	E3 ubiquitin-protein ligase RING2 OS=Homo sapiens OX=9606 GN=RNF2 PE=1 SV=1	37.655	336	21.1113	20.1636	0.947719	1.92882	Unspecific	Q06587
Q8WVX9	FACR1_HUMAN	FAR1	Fatty acyl-CoA reductase 1 OS=Homo sapiens OX=9606 GN=FAR1 PE=1 SV=1	59.357	515	23.6452	22.699	0.946122	1.92669	Unspecific
Q9UJY5	GGA1_HUMAN	GGA1	ADP-ribosylation factor-binding protein GGA1 OS=Homo sapiens OX=9606 GN=GGA1 PE=1 SV=1	70.384	639	21.184	22.1277	-0.943719	0.519891	Unspecific
O14925	TIM23_HUMAN	TIMM23	Mitochondrial import inner membrane translocase subunit Tim23 OS=Homo sapiens OX=9606 GN=TIMM23 PE=1 SV=1	21.943	209	24.7176	23.7763	0.941387	1.92037	Unspecific	Q5SRD1
Q8WUA2	PPIL4_HUMAN	PPIL4	Peptidyl-prolyl cis-trans isomerase-like 4 OS=Homo sapiens OX=9606 GN=PPIL4 PE=1 SV=1	57.225	492	24.1969	23.2562	0.940695	1.91945	Unspecific
Q9BUN8	DERL1_HUMAN	DERL1	Derlin-1 OS=Homo sapiens OX=9606 GN=DERL1 PE=1 SV=1	28.801	251	23.4005	22.4616	0.938978	1.91717	Unspecific
P62841	RS15_HUMAN	RPS15	40S ribosomal protein S15 OS=Homo sapiens OX=9606 GN=RPS15 PE=1 SV=2	17.04	145	27.0677	26.1345	0.933224	1.90954	Unspecific
O94832	MYO1D_HUMAN	MYO1D	Unconventional myosin-Id OS=Homo sapiens OX=9606 GN=MYO1D PE=1 SV=2	116.202	1006	24.9182	23.9914	0.926851	1.90112	Unspecific
Q13610	PWP1_HUMAN	PWP1	Periodic tryptophan protein 1 homolog OS=Homo sapiens OX=9606 GN=PWP1 PE=1 SV=1	55.828	501	23.695	22.7693	0.92565	1.89954	Unspecific
O00148	DX39A_HUMAN	DDX39A	ATP-dependent RNA helicase DDX39A OS=Homo sapiens OX=9606 GN=DDX39A PE=1 SV=2	49.13	427	26.1481	25.2231	0.925059	1.89876	Unspecific
Q96A33	CCD47_HUMAN	CCDC47	PAT complex subunit CCDC47 OS=Homo sapiens OX=9606 GN=CCDC47 PE=1 SV=1	55.874	483	23.9818	23.059	0.922822	1.89582	Unspecific
O96000	NDUBA_HUMAN	NDUFB10	NADH dehydrogenase [ubiquinone] 1 beta subcomplex subunit 10 OS=Homo sapiens OX=9606 GN=NDUFB10 PE=1 SV=3	20.777	172	23.6175	22.6978	0.919684	1.8917	Unspecific
Q8WUK0	PTPM1_HUMAN	PTPMT1	Phosphatidylglycerophosphatase and protein-tyrosine phosphatase 1 OS=Homo sapiens OX=9606 GN=PTPMT1 PE=1 SV=1	22.844	201	20.9028	19.9858	0.916998	1.88818	Unspecific
Q9BW92	SYTM_HUMAN	TARS2	Threonine--tRNA ligase, mitochondrial OS=Homo sapiens OX=9606 GN=TARS2 PE=1 SV=1	81.036	718	24.7733	23.8566	0.916722	1.88782	Unspecific
Q92575	UBXN4_HUMAN	UBXN4	UBX domain-containing protein 4 OS=Homo sapiens OX=9606 GN=UBXN4 PE=1 SV=2	56.778	508	21.1411	20.2259	0.915266	1.88592	Unspecific
Q9Y5M8	SRPRB_HUMAN	SRPRB	Signal recognition particle receptor subunit beta OS=Homo sapiens OX=9606 GN=SRPRB PE=1 SV=3	29.702	271	24.2986	23.3838	0.914821	1.88534	Unspecific
P68133	ACTS_HUMAN	ACTA1	Actin, alpha skeletal muscle OS=Homo sapiens OX=9606 GN=ACTA1 PE=1 SV=1	42.051	377	30.0814	29.1705	0.910992	1.88034	Unspecific	P68032;P63267;P62736
Q8NI27	THOC2_HUMAN	THOC2	THO complex subunit 2 OS=Homo sapiens OX=9606 GN=THOC2 PE=1 SV=2	182.775	1593	22.7462	21.8393	0.906916	1.87503	Unspecific
P06493	CDK1_HUMAN	CDK1	Cyclin-dependent kinase 1 OS=Homo sapiens OX=9606 GN=CDK1 PE=1 SV=3	34.095	297	26.8553	25.9558	0.89949	1.86541	Unspecific	Q00534;P50750;Q96Q40;O94921;Q07002;Q00536;Q00537;Q9NYV4;Q14004
A0AVT1	UBA6_HUMAN	UBA6	Ubiquitin-like modifier-activating enzyme 6 OS=Homo sapiens OX=9606 GN=UBA6 PE=1 SV=1	117.97	1052	24.2317	25.1309	-0.899195	0.536186	Unspecific
Q96P16	RPR1A_HUMAN	RPRD1A	Regulation of nuclear pre-mRNA domain-containing protein 1A OS=Homo sapiens OX=9606 GN=RPRD1A PE=1 SV=1	35.72	312	22.7743	23.6698	-0.89551	0.537557	Unspecific
Q7Z3C6	ATG9A_HUMAN	ATG9A	Autophagy-related protein 9A OS=Homo sapiens OX=9606 GN=ATG9A PE=1 SV=3	94.447	839	21.1738	20.2825	0.891256	1.85479	Unspecific
Q9NPL8	TIDC1_HUMAN	TIMMDC1	Complex I assembly factor TIMMDC1, mitochondrial OS=Homo sapiens OX=9606 GN=TIMMDC1 PE=1 SV=2	32.178	285	22.7156	21.8269	0.888663	1.85146	Unspecific
Q8NI60	COQ8A_HUMAN	COQ8A	Atypical kinase COQ8A, mitochondrial OS=Homo sapiens OX=9606 GN=COQ8A PE=1 SV=1	71.95	647	24.5825	23.6941	0.888375	1.85109	Unspecific
P49841	GSK3B_HUMAN	GSK3B	Glycogen synthase kinase-3 beta OS=Homo sapiens OX=9606 GN=GSK3B PE=1 SV=2	46.744	420	22.8258	21.9426	0.88317	1.84442	Unspecific
Q9H3P2	NELFA_HUMAN	NELFA	Negative elongation factor A OS=Homo sapiens OX=9606 GN=NELFA PE=1 SV=3	57.277	528	22.2506	21.3689	0.881648	1.84248	Unspecific
P16118	F261_HUMAN	PFKFB1	6-phosphofructo-2-kinase/fructose-2,6-bisphosphatase 1 OS=Homo sapiens OX=9606 GN=PFKFB1 PE=1 SV=3	54.681	471	21.0668	20.1855	0.88123	1.84194	Unspecific	Q16877;O60825;Q16875
O75531	BAF_HUMAN	BANF1	Barrier-to-autointegration factor OS=Homo sapiens OX=9606 GN=BANF1 PE=1 SV=1	10.059	89	24.8292	25.7092	-0.880002	0.543367	Unspecific
Q96EL3	RM53_HUMAN	MRPL53	39S ribosomal protein L53, mitochondrial OS=Homo sapiens OX=9606 GN=MRPL53 PE=1 SV=1	12.107	112	21.9653	21.0859	0.879434	1.83965	Unspecific
Q70EK8	UBP53_HUMAN	USP53	Inactive ubiquitin carboxyl-terminal hydrolase 53 OS=Homo sapiens OX=9606 GN=USP53 PE=1 SV=2	120.806	1073	23.2846	22.408	0.876633	1.83609	Unspecific
O95168	NDUB4_HUMAN	NDUFB4	NADH dehydrogenase [ubiquinone] 1 beta subcomplex subunit 4 OS=Homo sapiens OX=9606 GN=NDUFB4 PE=1 SV=3	15.209	129	21.3347	20.4604	0.874233	1.83303	Unspecific
O43795	MYO1B_HUMAN	MYO1B	Unconventional myosin-Ib OS=Homo sapiens OX=9606 GN=MYO1B PE=1 SV=3	131.985	1136	22.8312	21.957	0.874166	1.83295	Unspecific
P63244	RACK1_HUMAN	RACK1	Receptor of activated protein C kinase 1 OS=Homo sapiens OX=9606 GN=RACK1 PE=1 SV=3	35.077	317	29.7441	28.8809	0.863187	1.81905	Unspecific
Q9Y679	AUP1_HUMAN	AUP1	Lipid droplet-regulating VLDL assembly factor AUP1 OS=Homo sapiens OX=9606 GN=AUP1 PE=1 SV=2	45.787	410	22.6004	21.7417	0.858709	1.81341	Unspecific
Q9BSD7	NTPCR_HUMAN	NTPCR	Cancer-related nucleoside-triphosphatase OS=Homo sapiens OX=9606 GN=NTPCR PE=1 SV=1	20.713	190	25.8536	24.9954	0.858203	1.81278	Unspecific
Q8N3U4	STAG2_HUMAN	STAG2	Cohesin subunit SA-2 OS=Homo sapiens OX=9606 GN=STAG2 PE=1 SV=3	141.326	1231	21.4584	22.3158	-0.857451	0.551927	Unspecific	Q8WVM7
P50552	VASP_HUMAN	VASP	Vasodilator-stimulated phosphoprotein OS=Homo sapiens OX=9606 GN=VASP PE=1 SV=3	39.83	380	21.8707	21.0138	0.856888	1.81113	Unspecific
Q1KMD3	HNRL2_HUMAN	HNRNPUL2	Heterogeneous nuclear ribonucleoprotein U-like protein 2 OS=Homo sapiens OX=9606 GN=HNRNPUL2 PE=1 SV=1	85.105	747	25.3975	26.2543	-0.856729	0.552203	Unspecific
Q969V3	NCLN_HUMAN	NCLN	BOS complex subunit NCLN OS=Homo sapiens OX=9606 GN=NCLN PE=1 SV=2	62.974	563	24.9794	24.1236	0.855807	1.80977	Unspecific
O43156	TTI1_HUMAN	TTI1	TELO2-interacting protein 1 homolog OS=Homo sapiens OX=9606 GN=TTI1 PE=1 SV=3	122.069	1089	21.6407	22.4848	-0.844148	0.55704	Unspecific
O95219	SNX4_HUMAN	SNX4	Sorting nexin-4 OS=Homo sapiens OX=9606 GN=SNX4 PE=1 SV=1	51.909	450	22.0042	21.1624	0.841768	1.79225	Unspecific
P30876	RPB2_HUMAN	POLR2B	DNA-directed RNA polymerase II subunit RPB2 OS=Homo sapiens OX=9606 GN=POLR2B PE=1 SV=1	133.897	1174	22.8718	22.0319	0.839922	1.78995	Unspecific
Q9UGP4	LIMD1_HUMAN	LIMD1	LIM domain-containing protein 1 OS=Homo sapiens OX=9606 GN=LIMD1 PE=1 SV=1	72.19	676	21.1335	20.2936	0.839892	1.78992	Unspecific
Q13363	CTBP1_HUMAN	CTBP1	C-terminal-binding protein 1 OS=Homo sapiens OX=9606 GN=CTBP1 PE=1 SV=2	47.535	440	24.5585	23.7222	0.836297	1.78546	Unspecific
Q9Y6C9	MTCH2_HUMAN	MTCH2	Mitochondrial carrier homolog 2 OS=Homo sapiens OX=9606 GN=MTCH2 PE=1 SV=1	33.331	303	21.6746	20.8388	0.835723	1.78475	Unspecific
Q9UL33	TPC2L_HUMAN	TRAPPC2L	Trafficking protein particle complex subunit 2-like protein OS=Homo sapiens OX=9606 GN=TRAPPC2L PE=1 SV=1	16.146	140	22.6678	21.8343	0.833507	1.78201	Unspecific
Q9NX46	ADPRS_HUMAN	ADPRS	ADP-ribosylhydrolase ARH3 OS=Homo sapiens OX=9606 GN=ADPRS PE=1 SV=1	38.947	363	22.2577	23.0862	-0.828517	0.563108	Unspecific
Q9UBC2	EP15R_HUMAN	EPS15L1	Epidermal growth factor receptor substrate 15-like 1 OS=Homo sapiens OX=9606 GN=EPS15L1 PE=1 SV=1	94.255	864	21.9605	22.7849	-0.824434	0.564704	Unspecific
P26196	DDX6_HUMAN	DDX6	Probable ATP-dependent RNA helicase DDX6 OS=Homo sapiens OX=9606 GN=DDX6 PE=1 SV=2	54.417	483	27.191	26.3667	0.824332	1.77072	Unspecific
P60468	SC61B_HUMAN	SEC61B	Protein transport protein Sec61 subunit beta OS=Homo sapiens OX=9606 GN=SEC61B PE=1 SV=2	9.974	96	22.9506	22.1276	0.822985	1.76906	Unspecific
Q9BYC8	RM32_HUMAN	MRPL32	39S ribosomal protein L32, mitochondrial OS=Homo sapiens OX=9606 GN=MRPL32 PE=1 SV=1	21.405	188	20.8858	20.0632	0.822637	1.76864	Unspecific
Q15819	UB2V2_HUMAN	UBE2V2	Ubiquitin-conjugating enzyme E2 variant 2 OS=Homo sapiens OX=9606 GN=UBE2V2 PE=1 SV=4	16.363	145	20.8657	21.6865	-0.820829	0.566117	Unspecific
O15269	SPTC1_HUMAN	SPTLC1	Serine palmitoyltransferase 1 OS=Homo sapiens OX=9606 GN=SPTLC1 PE=1 SV=1	52.744	473	25.3809	24.5606	0.820356	1.76584	Unspecific
O75190	DNJB6_HUMAN	DNAJB6	DnaJ homolog subfamily B member 6 OS=Homo sapiens OX=9606 GN=DNAJB6 PE=1 SV=2	36.087	326	22.1792	21.3624	0.816834	1.76154	Unspecific
P53004	BIEA_HUMAN	BLVRA	Biliverdin reductase A OS=Homo sapiens OX=9606 GN=BLVRA PE=1 SV=2	33.428	296	22.7441	23.5607	-0.816584	0.567785	Unspecific
Q92620	PRP16_HUMAN	DHX38	Pre-mRNA-splicing factor ATP-dependent RNA helicase PRP16 OS=Homo sapiens OX=9606 GN=DHX38 PE=1 SV=2	140.503	1227	20.9083	21.7215	-0.813208	0.569115	Unspecific
O95197	RTN3_HUMAN	RTN3	Reticulon-3 OS=Homo sapiens OX=9606 GN=RTN3 PE=1 SV=2	112.611	1032	22.3004	23.1135	-0.813065	0.569171	Unspecific
Q8N9N8	EIF1A_HUMAN	EIF1AD	Probable RNA-binding protein EIF1AD OS=Homo sapiens OX=9606 GN=EIF1AD PE=1 SV=1	19.053	165	21.6022	22.4149	-0.812751	0.569295	Unspecific
P63151	2ABA_HUMAN	PPP2R2A	Serine/threonine-protein phosphatase 2A 55 kDa regulatory subunit B alpha isoform OS=Homo sapiens OX=9606 GN=PPP2R2A PE=1 SV=1	51.692	447	26.4482	25.64	0.808222	1.75105	Unspecific	Q66LE6;Q00005
Q5XKP0	MIC13_HUMAN	MICOS13	MICOS complex subunit MIC13 OS=Homo sapiens OX=9606 GN=MICOS13 PE=1 SV=1	13.087	118	24.3508	23.5432	0.807625	1.75033	Unspecific
P20248	CCNA2_HUMAN	CCNA2	Cyclin-A2 OS=Homo sapiens OX=9606 GN=CCNA2 PE=1 SV=2	48.551	432	22.2397	21.4366	0.803079	1.74482	Unspecific	P78396
Q9ULK4	MED23_HUMAN	MED23	Mediator of RNA polymerase II transcription subunit 23 OS=Homo sapiens OX=9606 GN=MED23 PE=1 SV=2	156.474	1368	23.1024	22.2994	0.803024	1.74475	Unspecific
P31689	DNJA1_HUMAN	DNAJA1	DnaJ homolog subfamily A member 1 OS=Homo sapiens OX=9606 GN=DNAJA1 PE=1 SV=2	44.868	397	26.8458	26.0441	0.801652	1.7431	Unspecific
Q92615	LAR4B_HUMAN	LARP4B	La-related protein 4B OS=Homo sapiens OX=9606 GN=LARP4B PE=1 SV=3	80.552	738	23.4585	22.6571	0.8014	1.74279	Unspecific
Q9H7D7	WDR26_HUMAN	WDR26	WD repeat-containing protein 26 OS=Homo sapiens OX=9606 GN=WDR26 PE=1 SV=3	72.124	661	24.6014	23.8016	0.799808	1.74087	Unspecific
Q93008	USP9X_HUMAN	USP9X	Probable ubiquitin carboxyl-terminal hydrolase FAF-X OS=Homo sapiens OX=9606 GN=USP9X PE=1 SV=4	290.463	2554	26.4319	25.6324	0.799516	1.74052	Unspecific	O00507
P08962	CD63_HUMAN	CD63	CD63 antigen OS=Homo sapiens OX=9606 GN=CD63 PE=1 SV=2	25.637	238	20.8071	21.6042	-0.797107	0.575502	Unspecific
Q6VN20	RBP10_HUMAN	RANBP10	Ran-binding protein 10 OS=Homo sapiens OX=9606 GN=RANBP10 PE=1 SV=1	67.257	620	20.1493	19.3523	0.796959	1.73744	Unspecific
P11216	PYGB_HUMAN	PYGB	Glycogen phosphorylase, brain form OS=Homo sapiens OX=9606 GN=PYGB PE=1 SV=5	96.696	843	24.3485	25.145	-0.796479	0.575753	Unspecific
Q9Y2W2	WBP11_HUMAN	WBP11	WW domain-binding protein 11 OS=Homo sapiens OX=9606 GN=WBP11 PE=1 SV=1	69.998	641	24.4345	23.6391	0.795379	1.73553	Unspecific
Q6UB35	C1TM_HUMAN	MTHFD1L	Monofunctional C1-tetrahydrofolate synthase, mitochondrial OS=Homo sapiens OX=9606 GN=MTHFD1L PE=1 SV=1	105.79	978	26.5288	25.7341	0.79473	1.73475	Unspecific
P40616	ARL1_HUMAN	ARL1	ADP-ribosylation factor-like protein 1 OS=Homo sapiens OX=9606 GN=ARL1 PE=1 SV=1	20.418	181	25.1996	24.4089	0.790707	1.72992	Unspecific
Q96I15	SCLY_HUMAN	SCLY	Selenocysteine lyase OS=Homo sapiens OX=9606 GN=SCLY PE=1 SV=4	48.149	445	21.5008	22.2911	-0.790322	0.578215	Unspecific
Q9UN37	VPS4A_HUMAN	VPS4A	Vacuolar protein sorting-associated protein 4A OS=Homo sapiens OX=9606 GN=VPS4A PE=1 SV=1	48.898	437	24.8368	24.0474	0.789389	1.72834	Unspecific
Q6PJT7	ZC3HE_HUMAN	ZC3H14	Zinc finger CCCH domain-containing protein 14 OS=Homo sapiens OX=9606 GN=ZC3H14 PE=1 SV=1	82.876	736	20.7728	19.9857	0.787164	1.72568	Unspecific
P50583	AP4A_HUMAN	NUDT2	Bis(5'-nucleosyl)-tetraphosphatase [asymmetrical] OS=Homo sapiens OX=9606 GN=NUDT2 PE=1 SV=3	16.829	147	21.6036	22.3904	-0.786739	0.579653	Unspecific
O15083	ERC2_HUMAN	ERC2	ERC protein 2 OS=Homo sapiens OX=9606 GN=ERC2 PE=1 SV=3	110.558	957	22.7693	21.984	0.785305	1.72346	Unspecific	Q8IUD2
O43929	ORC4_HUMAN	ORC4	Origin recognition complex subunit 4 OS=Homo sapiens OX=9606 GN=ORC4 PE=1 SV=2	50.377	436	22.9118	22.1308	0.781064	1.7184	Unspecific
P50748	KNTC1_HUMAN	KNTC1	Kinetochore-associated protein 1 OS=Homo sapiens OX=9606 GN=KNTC1 PE=1 SV=1	250.749	2209	23.7299	22.9489	0.781063	1.7184	Unspecific
O75694	NU155_HUMAN	NUP155	Nuclear pore complex protein Nup155 OS=Homo sapiens OX=9606 GN=NUP155 PE=1 SV=1	155.199	1391	24.7869	24.0062	0.780615	1.71786	Unspecific
Q9NVI1	FANCI_HUMAN	FANCI	Fanconi anemia group I protein OS=Homo sapiens OX=9606 GN=FANCI PE=1 SV=4	149.324	1328	24.0355	23.2552	0.780259	1.71744	Unspecific
Q9BSV6	SEN34_HUMAN	TSEN34	tRNA-splicing endonuclease subunit Sen34 OS=Homo sapiens OX=9606 GN=TSEN34 PE=1 SV=1	33.652	310	21.1078	20.328	0.779748	1.71683	Unspecific
Q9NZ45	CISD1_HUMAN	CISD1	CDGSH iron-sulfur domain-containing protein 1 OS=Homo sapiens OX=9606 GN=CISD1 PE=1 SV=1	12.199	108	23.8795	23.1001	0.779449	1.71648	Unspecific
Q9BXW7	HDHD5_HUMAN	HDHD5	Haloacid dehalogenase-like hydrolase domain-containing 5 OS=Homo sapiens OX=9606 GN=HDHD5 PE=1 SV=1	46.321	423	25.5148	24.7369	0.777926	1.71466	Unspecific
P04179	SODM_HUMAN	SOD2	Superoxide dismutase [Mn], mitochondrial OS=Homo sapiens OX=9606 GN=SOD2 PE=1 SV=3	24.75	222	22.4797	23.2554	-0.775686	0.584111	Unspecific
Q9H583	HEAT1_HUMAN	HEATR1	HEAT repeat-containing protein 1 OS=Homo sapiens OX=9606 GN=HEATR1 PE=1 SV=3	242.37	2144	22.5598	21.7842	0.775576	1.71187	Unspecific
O75607	NPM3_HUMAN	NPM3	Nucleoplasmin-3 OS=Homo sapiens OX=9606 GN=NPM3 PE=1 SV=3	19.344	178	23.2336	24.0082	-0.774574	0.584561	Unspecific
Q9H4L4	SENP3_HUMAN	SENP3	Sentrin-specific protease 3 OS=Homo sapiens OX=9606 GN=SENP3 PE=1 SV=2	65.01	574	21.3715	20.5975	0.773951	1.70995	Unspecific
Q5BJH7	YIF1B_HUMAN	YIF1B	Protein YIF1B OS=Homo sapiens OX=9606 GN=YIF1B PE=1 SV=1	34.435	314	21.2284	20.4571	0.771271	1.70677	Unspecific
Q9Y385	UB2J1_HUMAN	UBE2J1	Ubiquitin-conjugating enzyme E2 J1 OS=Homo sapiens OX=9606 GN=UBE2J1 PE=1 SV=2	35.199	318	19.5433	20.3134	-0.770097	0.586378	Unspecific
P37058	DHB3_HUMAN	HSD17B3	17-beta-hydroxysteroid dehydrogenase type 3 OS=Homo sapiens OX=9606 GN=HSD17B3 PE=1 SV=2	34.516	310	21.6672	22.4371	-0.769901	0.586458	Unspecific
P51580	TPMT_HUMAN	TPMT	Thiopurine S-methyltransferase OS=Homo sapiens OX=9606 GN=TPMT PE=1 SV=1	28.18	245	20.5579	21.3276	-0.769696	0.586541	Unspecific
P36551	HEM6_HUMAN	CPOX	Oxygen-dependent coproporphyrinogen-III oxidase, mitochondrial OS=Homo sapiens OX=9606 GN=CPOX PE=1 SV=3	50.152	454	23.4165	24.1828	-0.766353	0.587902	Unspecific
Q13045	FLII_HUMAN	FLII	Protein flightless-1 homolog OS=Homo sapiens OX=9606 GN=FLII PE=1 SV=2	144.751	1269	22.8537	22.0875	0.766165	1.70074	Unspecific
Q96T76	MMS19_HUMAN	MMS19	MMS19 nucleotide excision repair protein homolog OS=Homo sapiens OX=9606 GN=MMS19 PE=1 SV=2	113.29	1030	24.9766	24.2139	0.762684	1.69664	Unspecific
P49750	YLPM1_HUMAN	YLPM1	YLP motif-containing protein 1 OS=Homo sapiens OX=9606 GN=YLPM1 PE=1 SV=4	241.645	2146	21.9097	22.6719	-0.762237	0.589581	Unspecific
P63173	RL38_HUMAN	RPL38	60S ribosomal protein L38 OS=Homo sapiens OX=9606 GN=RPL38 PE=1 SV=2	8.218	70	25.2953	24.535	0.760289	1.69383	Unspecific
Q8IYB8	SUV3_HUMAN	SUPV3L1	ATP-dependent RNA helicase SUPV3L1, mitochondrial OS=Homo sapiens OX=9606 GN=SUPV3L1 PE=1 SV=1	87.991	786	20.6207	19.8607	0.760026	1.69352	Unspecific
P57678	GEMI4_HUMAN	GEMIN4	Gem-associated protein 4 OS=Homo sapiens OX=9606 GN=GEMIN4 PE=1 SV=2	120.037	1058	24.0201	23.2631	0.757004	1.68998	Unspecific
Q8ND56	LS14A_HUMAN	LSM14A	Protein LSM14 homolog A OS=Homo sapiens OX=9606 GN=LSM14A PE=1 SV=3	50.53	463	21.982	22.7357	-0.753663	0.593096	Unspecific
Q9Y5X1	SNX9_HUMAN	SNX9	Sorting nexin-9 OS=Homo sapiens OX=9606 GN=SNX9 PE=1 SV=1	66.592	595	24.2499	25.0027	-0.752845	0.593432	Unspecific
O94808	GFPT2_HUMAN	GFPT2	Glutamine--fructose-6-phosphate aminotransferase [isomerizing] 2 OS=Homo sapiens OX=9606 GN=GFPT2 PE=1 SV=3	76.931	682	25.6268	24.8746	0.752212	1.68437	Unspecific
Q9Y5U9	IR3IP_HUMAN	IER3IP1	Immediate early response 3-interacting protein 1 OS=Homo sapiens OX=9606 GN=IER3IP1 PE=1 SV=1	8.969	82	21.7578	22.509	-0.751208	0.594106	Unspecific
P40763	STAT3_HUMAN	STAT3	Signal transducer and activator of transcription 3 OS=Homo sapiens OX=9606 GN=STAT3 PE=1 SV=2	88.068	770	21.8947	21.1436	0.751169	1.68316	Unspecific
A0AVF1	IFT56_HUMAN	TTC26	Intraflagellar transport protein 56 OS=Homo sapiens OX=9606 GN=TTC26 PE=1 SV=1	64.178	554	20.5157	19.7652	0.750421	1.68228	Unspecific
Q9BUF5	TBB6_HUMAN	TUBB6	Tubulin beta-6 chain OS=Homo sapiens OX=9606 GN=TUBB6 PE=1 SV=1	49.857	446	27.536	26.7866	0.749449	1.68115	Unspecific
Q9NWU2	GID8_HUMAN	GID8	Glucose-induced degradation protein 8 homolog OS=Homo sapiens OX=9606 GN=GID8 PE=1 SV=1	26.749	228	22.9465	22.1972	0.749262	1.68093	Unspecific
Q15555	MARE2_HUMAN	MAPRE2	Microtubule-associated protein RP/EB family member 2 OS=Homo sapiens OX=9606 GN=MAPRE2 PE=1 SV=1	37.031	327	25.6978	24.9499	0.74783	1.67927	Unspecific
O60232	ZNRD2_HUMAN	ZNRD2	Protein ZNRD2 OS=Homo sapiens OX=9606 GN=ZNRD2 PE=1 SV=1	21.474	199	24.4782	23.7311	0.747146	1.67847	Unspecific
Q13423	NNTM_HUMAN	NNT	NAD(P) transhydrogenase, mitochondrial OS=Homo sapiens OX=9606 GN=NNT PE=1 SV=3	113.896	1086	24.051	24.7979	-0.746925	0.595872	Unspecific
Q9Y547	IFT25_HUMAN	IFT25	Intraflagellar transport protein 25 homolog OS=Homo sapiens OX=9606 GN=IFT25 PE=1 SV=1	16.297	144	24.2451	24.9911	-0.745949	0.596276	Unspecific
Q9Y5P6	GMPPB_HUMAN	GMPPB	Mannose-1-phosphate guanyltransferase beta OS=Homo sapiens OX=9606 GN=GMPPB PE=1 SV=2	39.834	360	19.9238	20.6672	-0.743391	0.597333	Unspecific
Q8N1F7	NUP93_HUMAN	NUP93	Nuclear pore complex protein Nup93 OS=Homo sapiens OX=9606 GN=NUP93 PE=1 SV=2	93.488	819	26.0779	25.336	0.741903	1.67238	Unspecific
Q5JTZ9	SYAM_HUMAN	AARS2	Alanine--tRNA ligase, mitochondrial OS=Homo sapiens OX=9606 GN=AARS2 PE=1 SV=1	107.34	985	24.0513	23.3113	0.740012	1.67019	Unspecific
Q9C0H2	TTYH3_HUMAN	TTYH3	Protein tweety homolog 3 OS=Homo sapiens OX=9606 GN=TTYH3 PE=1 SV=3	57.545	523	20.1917	20.9316	-0.739868	0.598794	Unspecific
Q9NWL6	ASND1_HUMAN	ASNSD1	Asparagine synthetase domain-containing protein 1 OS=Homo sapiens OX=9606 GN=ASNSD1 PE=2 SV=2	72.08	643	20.8185	20.0789	0.739673	1.6698	Unspecific
O15173	PGRC2_HUMAN	PGRMC2	Membrane-associated progesterone receptor component 2 OS=Homo sapiens OX=9606 GN=PGRMC2 PE=1 SV=1	23.818	223	22.8108	23.5495	-0.738671	0.599291	Unspecific
P61513	RL37A_HUMAN	RPL37A	60S ribosomal protein L37a OS=Homo sapiens OX=9606 GN=RPL37A PE=1 SV=2	10.275	92	26.3048	25.5665	0.738312	1.66822	Unspecific	A6NKH3
B9A064	IGLL5_HUMAN	IGLL5	Immunoglobulin lambda-like polypeptide 5 OS=Homo sapiens OX=9606 GN=IGLL5 PE=2 SV=2	23.063	214	22.0634	22.8009	-0.737479	0.599787	Unspecific	P0DOX8
Q53T59	H1BP3_HUMAN	HS1BP3	HCLS1-binding protein 3 OS=Homo sapiens OX=9606 GN=HS1BP3 PE=1 SV=1	42.78	392	22.8296	23.5643	-0.734719	0.600935	Unspecific
Q9NVE7	PANK4_HUMAN	PANK4	4'-phosphopantetheine phosphatase OS=Homo sapiens OX=9606 GN=PANK4 PE=1 SV=1	85.991	773	20.2836	19.5491	0.734594	1.66393	Unspecific
P35611	ADDA_HUMAN	ADD1	Alpha-adducin OS=Homo sapiens OX=9606 GN=ADD1 PE=1 SV=2	80.955	737	21.2957	20.5623	0.733439	1.6626	Unspecific
Q9NTJ5	SAC1_HUMAN	SACM1L	Phosphatidylinositol-3-phosphatase SAC1 OS=Homo sapiens OX=9606 GN=SACM1L PE=1 SV=2	66.967	587	24.5942	23.8634	0.730789	1.65955	Unspecific
Q86Y82	STX12_HUMAN	STX12	Syntaxin-12 OS=Homo sapiens OX=9606 GN=STX12 PE=1 SV=1	31.642	276	22.4616	23.1896	-0.728016	0.603734	Unspecific
Q16595	FRDA_HUMAN	FXN	Frataxin, mitochondrial OS=Homo sapiens OX=9606 GN=FXN PE=1 SV=2	23.135	210	22.7423	23.4702	-0.727911	0.603778	Unspecific
Q96TA1	NIBA2_HUMAN	NIBAN2	Protein Niban 2 OS=Homo sapiens OX=9606 GN=NIBAN2 PE=1 SV=3	84.138	746	21.8781	22.6058	-0.727631	0.603895	Unspecific
Q14691	PSF1_HUMAN	GINS1	DNA replication complex GINS protein PSF1 OS=Homo sapiens OX=9606 GN=GINS1 PE=1 SV=1	22.988	196	21.6801	22.4073	-0.72716	0.604092	Unspecific
Q8WUM0	NU133_HUMAN	NUP133	Nuclear pore complex protein Nup133 OS=Homo sapiens OX=9606 GN=NUP133 PE=1 SV=2	128.979	1156	21.866	21.1392	0.726798	1.65496	Unspecific
P11802	CDK4_HUMAN	CDK4	Cyclin-dependent kinase 4 OS=Homo sapiens OX=9606 GN=CDK4 PE=1 SV=2	33.73	303	26.0567	25.33	0.726674	1.65482	Unspecific
A6NHL2	TBAL3_HUMAN	TUBAL3	Tubulin alpha chain-like 3 OS=Homo sapiens OX=9606 GN=TUBAL3 PE=1 SV=2	49.909	446	22.635	23.3616	-0.726607	0.604324	Unspecific
P13798	ACPH_HUMAN	APEH	Acylamino-acid-releasing enzyme OS=Homo sapiens OX=9606 GN=APEH PE=1 SV=4	81.225	732	22.0166	22.7421	-0.725563	0.604761	Unspecific
Q9Y2Q3	GSTK1_HUMAN	GSTK1	Glutathione S-transferase kappa 1 OS=Homo sapiens OX=9606 GN=GSTK1 PE=1 SV=3	25.497	226	24.1178	23.3923	0.725441	1.65341	Unspecific
P33993	MCM7_HUMAN	MCM7	DNA replication licensing factor MCM7 OS=Homo sapiens OX=9606 GN=MCM7 PE=1 SV=4	81.308	719	27.6386	26.9133	0.725275	1.65322	Unspecific
O14787	TNPO2_HUMAN	TNPO2	Transportin-2 OS=Homo sapiens OX=9606 GN=TNPO2 PE=1 SV=3	101.388	897	21.2849	20.5599	0.725026	1.65293	Unspecific
Q9NRG9	AAAS_HUMAN	AAAS	Aladin OS=Homo sapiens OX=9606 GN=AAAS PE=1 SV=1	59.574	546	22.0083	21.2837	0.724559	1.6524	Unspecific
Q14527	HLTF_HUMAN	HLTF	Helicase-like transcription factor OS=Homo sapiens OX=9606 GN=HLTF PE=1 SV=2	113.929	1009	20.2824	19.562	0.720365	1.6476	Unspecific
P11172	UMPS_HUMAN	UMPS	Uridine 5'-monophosphate synthase OS=Homo sapiens OX=9606 GN=UMPS PE=1 SV=1	52.222	480	26.4073	25.6873	0.720028	1.64721	Unspecific
P57088	TMM33_HUMAN	TMEM33	Transmembrane protein 33 OS=Homo sapiens OX=9606 GN=TMEM33 PE=1 SV=2	27.978	247	25.0062	24.2864	0.719716	1.64686	Unspecific
Q9UNS2	CSN3_HUMAN	COPS3	COP9 signalosome complex subunit 3 OS=Homo sapiens OX=9606 GN=COPS3 PE=1 SV=3	47.873	423	24.1479	24.8672	-0.719302	0.607391	Unspecific
P78318	IGBP1_HUMAN	IGBP1	Immunoglobulin-binding protein 1 OS=Homo sapiens OX=9606 GN=IGBP1 PE=1 SV=1	39.222	339	20.3964	21.112	-0.715525	0.608983	Unspecific
Q01085	TIAR_HUMAN	TIAL1	Nucleolysin TIAR OS=Homo sapiens OX=9606 GN=TIAL1 PE=1 SV=1	41.591	375	24.9752	25.6839	-0.708687	0.611877	Unspecific	P31483
Q96CS3	FAF2_HUMAN	FAF2	FAS-associated factor 2 OS=Homo sapiens OX=9606 GN=FAF2 PE=1 SV=2	52.623	445	26.3433	25.6367	0.706672	1.63203	Unspecific
P52788	SPSY_HUMAN	SMS	Spermine synthase OS=Homo sapiens OX=9606 GN=SMS PE=1 SV=2	41.268	366	25.1054	25.8101	-0.704722	0.613561	Unspecific
O96007	MOC2B_HUMAN	MOCS2	Molybdopterin synthase catalytic subunit OS=Homo sapiens OX=9606 GN=MOCS2 PE=1 SV=1	20.944	188	22.4391	21.7344	0.704661	1.62976	Unspecific
P35270	SPRE_HUMAN	SPR	Sepiapterin reductase OS=Homo sapiens OX=9606 GN=SPR PE=1 SV=1	28.048	261	21.9392	22.6435	-0.704265	0.613755	Unspecific
Q96S44	PRPK_HUMAN	TP53RK	EKC/KEOPS complex subunit TP53RK OS=Homo sapiens OX=9606 GN=TP53RK PE=1 SV=2	28.16	253	21.189	20.4851	0.703876	1.62888	Unspecific
P12814	ACTN1_HUMAN	ACTN1	Alpha-actinin-1 OS=Homo sapiens OX=9606 GN=ACTN1 PE=1 SV=2	103.058	892	26.0655	25.3625	0.703067	1.62796	Unspecific
Q6PGP7	SKI3_HUMAN	SKIC3	SKI3 subunit of superkiller complex protein OS=Homo sapiens OX=9606 GN=SKIC3 PE=1 SV=1	175.486	1564	22.0041	21.3011	0.703057	1.62795	Unspecific
P13995	MTDC_HUMAN	MTHFD2	Bifunctional methylenetetrahydrofolate dehydrogenase/cyclohydrolase, mitochondrial OS=Homo sapiens OX=9606 GN=MTHFD2 PE=1 SV=2	37.895	350	25.036	24.3331	0.702969	1.62785	Unspecific
O43504	LTOR5_HUMAN	LAMTOR5	Ragulator complex protein LAMTOR5 OS=Homo sapiens OX=9606 GN=LAMTOR5 PE=1 SV=1	9.614	91	22.3723	23.075	-0.70268	0.61443	Unspecific
P78406	RAE1L_HUMAN	RAE1	mRNA export factor RAE1 OS=Homo sapiens OX=9606 GN=RAE1 PE=1 SV=1	40.968	368	21.5071	20.8045	0.702559	1.62739	Unspecific
O60637	TSN3_HUMAN	TSPAN3	Tetraspanin-3 OS=Homo sapiens OX=9606 GN=TSPAN3 PE=2 SV=1	28.018	253	22.227	22.9286	-0.701646	0.61487	Unspecific
O00244	ATOX1_HUMAN	ATOX1	Copper transport protein ATOX1 OS=Homo sapiens OX=9606 GN=ATOX1 PE=1 SV=1	7.402	68	24.7456	25.4472	-0.701619	0.614882	Unspecific
Q9Y478	AAKB1_HUMAN	PRKAB1	5'-AMP-activated protein kinase subunit beta-1 OS=Homo sapiens OX=9606 GN=PRKAB1 PE=1 SV=4	30.382	270	21.0863	21.786	-0.699657	0.615719	Unspecific
Q8WW59	SPRY4_HUMAN	SPRYD4	SPRY domain-containing protein 4 OS=Homo sapiens OX=9606 GN=SPRYD4 PE=1 SV=2	23.129	207	22.1528	22.8513	-0.698513	0.616207	Unspecific
P35637	FUS_HUMAN	FUS	RNA-binding protein FUS OS=Homo sapiens OX=9606 GN=FUS PE=1 SV=1	53.426	526	26.5101	27.2083	-0.698197	0.616342	Unspecific
Q9NZZ3	CHMP5_HUMAN	CHMP5	Charged multivesicular body protein 5 OS=Homo sapiens OX=9606 GN=CHMP5 PE=1 SV=1	24.571	219	22.0445	22.7406	-0.696069	0.617252	Unspecific
P62979	RS27A_HUMAN	RPS27A	Ubiquitin-40S ribosomal protein S27a OS=Homo sapiens OX=9606 GN=RPS27A PE=1 SV=2	17.965	156	27.9303	28.6259	-0.695655	0.617429	Unspecific	P62987;P0CG47;P0CG48
P56556	NDUA6_HUMAN	NDUFA6	NADH dehydrogenase [ubiquinone] 1 alpha subcomplex subunit 6 OS=Homo sapiens OX=9606 GN=NDUFA6 PE=1 SV=4	15.137	128	24.0844	23.389	0.695369	1.6193	Unspecific
Q96AE4	FUBP1_HUMAN	FUBP1	Far upstream element-binding protein 1 OS=Homo sapiens OX=9606 GN=FUBP1 PE=1 SV=3	67.56	644	26.8114	27.5065	-0.695106	0.617664	Unspecific
Q15056	IF4H_HUMAN	EIF4H	Eukaryotic translation initiation factor 4H OS=Homo sapiens OX=9606 GN=EIF4H PE=1 SV=5	27.385	248	26.1313	26.8252	-0.693874	0.618192	Unspecific
Q9H3H3	CK068_HUMAN	C11orf68	UPF0696 protein C11orf68 OS=Homo sapiens OX=9606 GN=C11orf68 PE=1 SV=3	31.43	292	20.1998	20.8896	-0.689794	0.619942	Unspecific
O60884	DNJA2_HUMAN	DNAJA2	DnaJ homolog subfamily A member 2 OS=Homo sapiens OX=9606 GN=DNAJA2 PE=1 SV=1	45.746	412	26.4521	25.763	0.689158	1.61234	Unspecific
Q14247	SRC8_HUMAN	CTTN	Src substrate cortactin OS=Homo sapiens OX=9606 GN=CTTN PE=1 SV=2	61.586	550	27.136	26.4496	0.686458	1.60933	Unspecific
Q9BZE1	RM37_HUMAN	MRPL37	39S ribosomal protein L37, mitochondrial OS=Homo sapiens OX=9606 GN=MRPL37 PE=1 SV=2	48.118	423	21.5625	22.2482	-0.685703	0.621703	Unspecific
Q96T51	RUFY1_HUMAN	RUFY1	RUN and FYVE domain-containing protein 1 OS=Homo sapiens OX=9606 GN=RUFY1 PE=1 SV=2	79.818	708	23.2485	22.5634	0.685122	1.60784	Unspecific
P41227	NAA10_HUMAN	NAA10	N-alpha-acetyltransferase 10 OS=Homo sapiens OX=9606 GN=NAA10 PE=1 SV=1	26.459	235	23.8865	24.5711	-0.684581	0.622187	Unspecific	Q9BSU3
Q9NQ48	LZTL1_HUMAN	LZTFL1	Leucine zipper transcription factor-like protein 1 OS=Homo sapiens OX=9606 GN=LZTFL1 PE=1 SV=1	34.592	299	22.6219	23.3058	-0.6839	0.62248	Unspecific
O14949	QCR8_HUMAN	UQCRQ	Cytochrome b-c1 complex subunit 8 OS=Homo sapiens OX=9606 GN=UQCRQ PE=1 SV=4	9.906	82	22.6841	22.0006	0.683464	1.60599	Unspecific
O43913	ORC5_HUMAN	ORC5	Origin recognition complex subunit 5 OS=Homo sapiens OX=9606 GN=ORC5 PE=1 SV=1	50.283	435	20.3064	19.6248	0.681593	1.60391	Unspecific
P41567	EIF1_HUMAN	EIF1	Eukaryotic translation initiation factor 1 OS=Homo sapiens OX=9606 GN=EIF1 PE=1 SV=1	12.732	113	22.9546	23.6337	-0.679061	0.624572	Unspecific
P43490	NAMPT_HUMAN	NAMPT	Nicotinamide phosphoribosyltransferase OS=Homo sapiens OX=9606 GN=NAMPT PE=1 SV=1	55.521	491	28.3412	27.6621	0.679031	1.60106	Unspecific
Q5SY16	NOL9_HUMAN	NOL9	Polynucleotide 5'-hydroxyl-kinase NOL9 OS=Homo sapiens OX=9606 GN=NOL9 PE=1 SV=1	79.323	702	21.4028	20.7238	0.678915	1.60094	Unspecific
O60732	MAGC1_HUMAN	MAGEC1	Melanoma-associated antigen C1 OS=Homo sapiens OX=9606 GN=MAGEC1 PE=1 SV=3	123.643	1142	24.5889	23.9106	0.678278	1.60023	Unspecific
P00918	CAH2_HUMAN	CA2	Carbonic anhydrase 2 OS=Homo sapiens OX=9606 GN=CA2 PE=1 SV=2	29.246	260	27.8324	28.509	-0.676622	0.625628	Unspecific
Q00535	CDK5_HUMAN	CDK5	Cyclin-dependent kinase 5 OS=Homo sapiens OX=9606 GN=CDK5 PE=1 SV=3	33.304	292	24.3639	23.6874	0.676442	1.59819	Unspecific
Q5VTR2	BRE1A_HUMAN	RNF20	E3 ubiquitin-protein ligase BRE1A OS=Homo sapiens OX=9606 GN=RNF20 PE=1 SV=2	113.662	975	23.5633	22.89	0.673271	1.59468	Unspecific
Q9NRZ9	HELLS_HUMAN	HELLS	Lymphoid-specific helicase OS=Homo sapiens OX=9606 GN=HELLS PE=1 SV=1	97.074	838	23.8558	23.1825	0.673233	1.59464	Unspecific
Q9Y314	NOSIP_HUMAN	NOSIP	Nitric oxide synthase-interacting protein OS=Homo sapiens OX=9606 GN=NOSIP PE=1 SV=1	33.172	301	23.5346	22.8625	0.672096	1.59339	Unspecific
Q15629	TRAM1_HUMAN	TRAM1	Translocating chain-associated membrane protein 1 OS=Homo sapiens OX=9606 GN=TRAM1 PE=1 SV=3	43.072	374	24.2288	23.5573	0.671527	1.59276	Unspecific
Q5BJF2	SGMR2_HUMAN	TMEM97	Sigma intracellular receptor 2 OS=Homo sapiens OX=9606 GN=TMEM97 PE=1 SV=1	20.848	176	21.256	21.9273	-0.671294	0.627943	Unspecific
O43615	TIM44_HUMAN	TIMM44	Mitochondrial import inner membrane translocase subunit TIM44 OS=Homo sapiens OX=9606 GN=TIMM44 PE=1 SV=2	51.356	452	25.1286	24.4574	0.671159	1.59235	Unspecific
Q16543	CDC37_HUMAN	CDC37	Hsp90 co-chaperone Cdc37 OS=Homo sapiens OX=9606 GN=CDC37 PE=1 SV=1	44.468	378	25.4674	26.1364	-0.66906	0.628916	Unspecific
O14818	PSA7_HUMAN	PSMA7	Proteasome subunit alpha type-7 OS=Homo sapiens OX=9606 GN=PSMA7 PE=1 SV=1	27.887	248	23.8858	24.5541	-0.668383	0.629212	Unspecific	Q8TAA3
Q16629	SRSF7_HUMAN	SRSF7	Serine/arginine-rich splicing factor 7 OS=Homo sapiens OX=9606 GN=SRSF7 PE=1 SV=1	27.367	238	24.1031	24.7714	-0.668332	0.629234	Unspecific
Q9H0A8	COMD4_HUMAN	COMMD4	COMM domain-containing protein 4 OS=Homo sapiens OX=9606 GN=COMMD4 PE=1 SV=1	21.764	199	23.4166	22.7496	0.666987	1.58775	Unspecific
P45954	ACDSB_HUMAN	ACADSB	Short/branched chain specific acyl-CoA dehydrogenase, mitochondrial OS=Homo sapiens OX=9606 GN=ACADSB PE=1 SV=1	47.485	432	22.1514	21.4855	0.665853	1.58651	Unspecific
O75448	MED24_HUMAN	MED24	Mediator of RNA polymerase II transcription subunit 24 OS=Homo sapiens OX=9606 GN=MED24 PE=1 SV=1	110.305	989	21.1501	20.4848	0.665331	1.58593	Unspecific
P10109	ADX_HUMAN	FDX1	Adrenodoxin, mitochondrial OS=Homo sapiens OX=9606 GN=FDX1 PE=1 SV=1	19.393	184	21.9688	22.6334	-0.664618	0.630856	Unspecific
P45880	VDAC2_HUMAN	VDAC2	Voltage-dependent anion-selective channel protein 2 OS=Homo sapiens OX=9606 GN=VDAC2 PE=1 SV=2	31.567	294	25.4623	24.7978	0.664492	1.58501	Unspecific
Q8WWC4	MAIP1_HUMAN	MAIP1	m-AAA protease-interacting protein 1, mitochondrial OS=Homo sapiens OX=9606 GN=MAIP1 PE=1 SV=1	32.545	291	22.8494	22.1889	0.660539	1.58067	Unspecific
P18031	PTN1_HUMAN	PTPN1	Tyrosine-protein phosphatase non-receptor type 1 OS=Homo sapiens OX=9606 GN=PTPN1 PE=1 SV=1	49.967	435	25.3906	24.7313	0.65931	1.57933	Unspecific
Q02952	AKA12_HUMAN	AKAP12	A-kinase anchor protein 12 OS=Homo sapiens OX=9606 GN=AKAP12 PE=1 SV=4	191.482	1782	25.3183	25.9774	-0.659038	0.633301	Unspecific
P61960	UFM1_HUMAN	UFM1	Ubiquitin-fold modifier 1 OS=Homo sapiens OX=9606 GN=UFM1 PE=1 SV=1	9.118	85	24.092	24.751	-0.658977	0.633327	Unspecific
O60231	DHX16_HUMAN	DHX16	Pre-mRNA-splicing factor ATP-dependent RNA helicase DHX16 OS=Homo sapiens OX=9606 GN=DHX16 PE=1 SV=2	119.264	1041	21.8433	22.502	-0.658747	0.633428	Unspecific
Q14258	TRI25_HUMAN	TRIM25	E3 ubiquitin/ISG15 ligase TRIM25 OS=Homo sapiens OX=9606 GN=TRIM25 PE=1 SV=2	70.973	630	21.1636	20.5048	0.658708	1.57867	Unspecific
P33947	ERD22_HUMAN	KDELR2	ER lumen protein-retaining receptor 2 OS=Homo sapiens OX=9606 GN=KDELR2 PE=1 SV=1	24.422	212	22.4683	21.8105	0.657842	1.57772	Unspecific
P28340	DPOD1_HUMAN	POLD1	DNA polymerase delta catalytic subunit OS=Homo sapiens OX=9606 GN=POLD1 PE=1 SV=2	123.631	1107	25.2507	24.593	0.657648	1.57751	Unspecific
Q9GZQ8	MLP3B_HUMAN	MAP1LC3B	Microtubule-associated proteins 1A/1B light chain 3B OS=Homo sapiens OX=9606 GN=MAP1LC3B PE=1 SV=3	14.688	125	21.8581	22.5153	-0.657181	0.634116	Unspecific	A6NCE7
P82663	RT25_HUMAN	MRPS25	28S ribosomal protein S25, mitochondrial OS=Homo sapiens OX=9606 GN=MRPS25 PE=1 SV=1	20.116	173	22.5884	23.2455	-0.657088	0.634157	Unspecific
O15042	SR140_HUMAN	U2SURP	U2 snRNP-associated SURP motif-containing protein OS=Homo sapiens OX=9606 GN=U2SURP PE=1 SV=2	118.292	1029	22.364	23.021	-0.657003	0.634194	Unspecific
O95299	NDUAA_HUMAN	NDUFA10	NADH dehydrogenase [ubiquinone] 1 alpha subcomplex subunit 10, mitochondrial OS=Homo sapiens OX=9606 GN=NDUFA10 PE=1 SV=1	40.751	355	23.8916	23.2348	0.656837	1.57662	Unspecific
Q9UDX5	MTFP1_HUMAN	MTFP1	Mitochondrial fission process protein 1 OS=Homo sapiens OX=9606 GN=MTFP1 PE=1 SV=1	18.01	166	21.8124	21.1559	0.656532	1.57629	Unspecific
O00161	SNP23_HUMAN	SNAP23	Synaptosomal-associated protein 23 OS=Homo sapiens OX=9606 GN=SNAP23 PE=1 SV=1	23.354	211	21.4024	20.746	0.656448	1.5762	Unspecific
Q13418	ILK_HUMAN	ILK	Integrin-linked protein kinase OS=Homo sapiens OX=9606 GN=ILK PE=1 SV=2	51.419	452	22.5754	21.9192	0.656208	1.57593	Unspecific
Q9UI12	VATH_HUMAN	ATP6V1H	V-type proton ATPase subunit H OS=Homo sapiens OX=9606 GN=ATP6V1H PE=1 SV=1	55.883	483	24.3392	23.6831	0.656054	1.57577	Unspecific
Q9Y2Z4	SYYM_HUMAN	YARS2	Tyrosine--tRNA ligase, mitochondrial OS=Homo sapiens OX=9606 GN=YARS2 PE=1 SV=2	53.199	477	22.267	22.9226	-0.655555	0.634831	Unspecific
P22695	QCR2_HUMAN	UQCRC2	Cytochrome b-c1 complex subunit 2, mitochondrial OS=Homo sapiens OX=9606 GN=UQCRC2 PE=1 SV=3	48.443	453	26.8863	26.2343	0.652093	1.57145	Unspecific
P51808	DYLT3_HUMAN	DYNLT3	Dynein light chain Tctex-type 3 OS=Homo sapiens OX=9606 GN=DYNLT3 PE=1 SV=1	13.062	116	21.999	22.6499	-0.650897	0.636884	Unspecific
Q7Z478	DHX29_HUMAN	DHX29	ATP-dependent RNA helicase DHX29 OS=Homo sapiens OX=9606 GN=DHX29 PE=1 SV=2	155.236	1369	19.5134	20.1642	-0.650876	0.636894	Unspecific
Q9NW64	RBM22_HUMAN	RBM22	Pre-mRNA-splicing factor RBM22 OS=Homo sapiens OX=9606 GN=RBM22 PE=1 SV=1	46.896	420	20.0539	20.7029	-0.649037	0.637706	Unspecific
P61966	AP1S1_HUMAN	AP1S1	AP-1 complex subunit sigma-1A OS=Homo sapiens OX=9606 GN=AP1S1 PE=1 SV=1	18.733	158	21.5193	22.1673	-0.647978	0.638174	Unspecific
O15479	MAGB2_HUMAN	MAGEB2	Melanoma-associated antigen B2 OS=Homo sapiens OX=9606 GN=MAGEB2 PE=1 SV=3	35.277	319	24.777	24.1291	0.647889	1.56687	Unspecific	O15481;Q96LZ2;P43366;Q9UBF1
Q9UNL2	SSRG_HUMAN	SSR3	Translocon-associated protein subunit gamma OS=Homo sapiens OX=9606 GN=SSR3 PE=1 SV=1	21.081	185	24.3099	23.663	0.646903	1.5658	Unspecific
Q9NUG6	PDRG1_HUMAN	PDRG1	p53 and DNA damage-regulated protein 1 OS=Homo sapiens OX=9606 GN=PDRG1 PE=1 SV=2	15.511	133	21.1034	21.7502	-0.646799	0.638696	Unspecific
A5D8V7	ODAD3_HUMAN	ODAD3	Outer dynein arm-docking complex subunit 3 OS=Homo sapiens OX=9606 GN=ODAD3 PE=1 SV=1	69.14	595	22.7807	22.1368	0.643974	1.56263	Unspecific
O15091	MRPP3_HUMAN	PRORP	Mitochondrial ribonuclease P catalytic subunit OS=Homo sapiens OX=9606 GN=PRORP PE=1 SV=2	67.315	583	21.2577	20.6139	0.643831	1.56247	Unspecific
P53384	NUBP1_HUMAN	NUBP1	Cytosolic Fe-S cluster assembly factor NUBP1 OS=Homo sapiens OX=9606 GN=NUBP1 PE=1 SV=2	34.535	320	21.9573	22.6008	-0.643471	0.640171	Unspecific
Q14157	UBP2L_HUMAN	UBAP2L	Ubiquitin-associated protein 2-like OS=Homo sapiens OX=9606 GN=UBAP2L PE=1 SV=2	114.535	1087	24.7814	25.4247	-0.643336	0.640231	Unspecific
Q9UGI8	TES_HUMAN	TES	Testin OS=Homo sapiens OX=9606 GN=TES PE=1 SV=1	47.996	421	26.1494	25.508	0.641362	1.5598	Unspecific
P41229	KDM5C_HUMAN	KDM5C	Lysine-specific demethylase 5C OS=Homo sapiens OX=9606 GN=KDM5C PE=1 SV=2	175.72	1560	21.6087	20.9677	0.641053	1.55947	Unspecific
P04040	CATA_HUMAN	CAT	Catalase OS=Homo sapiens OX=9606 GN=CAT PE=1 SV=3	59.756	527	21.0924	21.733	-0.640616	0.641439	Unspecific
Q9UM00	TMCO1_HUMAN	TMCO1	Calcium load-activated calcium channel OS=Homo sapiens OX=9606 GN=TMCO1 PE=1 SV=2	27.079	239	21.5501	20.9105	0.639593	1.55789	Unspecific
O15031	PLXB2_HUMAN	PLXNB2	Plexin-B2 OS=Homo sapiens OX=9606 GN=PLXNB2 PE=1 SV=3	205.127	1838	20.8518	20.2134	0.638427	1.55663	Unspecific
Q99471	PFD5_HUMAN	PFDN5	Prefoldin subunit 5 OS=Homo sapiens OX=9606 GN=PFDN5 PE=1 SV=2	17.328	154	25.1539	25.7923	-0.638412	0.64242	Unspecific
P30419	NMT1_HUMAN	NMT1	Glycylpeptide N-tetradecanoyltransferase 1 OS=Homo sapiens OX=9606 GN=NMT1 PE=1 SV=2	56.806	496	24.6154	25.2536	-0.638171	0.642527	Unspecific	O60551
Q9NXV2	KCTD5_HUMAN	KCTD5	BTB/POZ domain-containing protein KCTD5 OS=Homo sapiens OX=9606 GN=KCTD5 PE=1 SV=1	26.093	234	19.9693	19.3319	0.637414	1.55554	Unspecific
Q9H8Y8	GORS2_HUMAN	GORASP2	Golgi reassembly-stacking protein 2 OS=Homo sapiens OX=9606 GN=GORASP2 PE=1 SV=3	47.145	452	23.5436	24.18	-0.63646	0.643289	Unspecific
P00568	KAD1_HUMAN	AK1	Adenylate kinase isoenzyme 1 OS=Homo sapiens OX=9606 GN=AK1 PE=1 SV=3	21.635	194	23.8048	24.441	-0.63622	0.643397	Unspecific	Q9Y6K8
O15212	PFD6_HUMAN	PFDN6	Prefoldin subunit 6 OS=Homo sapiens OX=9606 GN=PFDN6 PE=1 SV=1	14.583	129	23.6409	24.2768	-0.635893	0.643542	Unspecific
Q9NX08	COMD8_HUMAN	COMMD8	COMM domain-containing protein 8 OS=Homo sapiens OX=9606 GN=COMMD8 PE=1 SV=1	21.09	183	22.6701	22.036	0.634093	1.55196	Unspecific
Q9NWX5	ASB6_HUMAN	ASB6	Ankyrin repeat and SOCS box protein 6 OS=Homo sapiens OX=9606 GN=ASB6 PE=1 SV=1	47.136	421	22.2333	21.6002	0.633099	1.55089	Unspecific
Q9BQE3	TBA1C_HUMAN	TUBA1C	Tubulin alpha-1C chain OS=Homo sapiens OX=9606 GN=TUBA1C PE=1 SV=1	49.895	449	26.7884	26.1558	0.632589	1.55035	Unspecific
Q86TB9	PATL1_HUMAN	PATL1	Protein PAT1 homolog 1 OS=Homo sapiens OX=9606 GN=PATL1 PE=1 SV=2	86.85	770	20.6929	21.3253	-0.632375	0.645113	Unspecific
Q9UNF0	PACN2_HUMAN	PACSIN2	Protein kinase C and casein kinase substrate in neurons protein 2 OS=Homo sapiens OX=9606 GN=PACSIN2 PE=1 SV=2	55.739	486	22.3867	23.0186	-0.631864	0.645342	Unspecific
Q8NC42	RN149_HUMAN	RNF149	E3 ubiquitin-protein ligase RNF149 OS=Homo sapiens OX=9606 GN=RNF149 PE=2 SV=2	43.165	400	20.1573	20.7891	-0.631735	0.6454	Unspecific
Q13188	STK3_HUMAN	STK3	Serine/threonine-protein kinase 3 OS=Homo sapiens OX=9606 GN=STK3 PE=1 SV=2	56.301	491	20.7049	20.0733	0.631627	1.54931	Unspecific
Q9NYL9	TMOD3_HUMAN	TMOD3	Tropomodulin-3 OS=Homo sapiens OX=9606 GN=TMOD3 PE=1 SV=1	39.595	352	23.687	23.0555	0.631474	1.54915	Unspecific	P28289
Q13084	RM28_HUMAN	MRPL28	39S ribosomal protein L28, mitochondrial OS=Homo sapiens OX=9606 GN=MRPL28 PE=1 SV=4	30.157	256	20.9789	21.6095	-0.630563	0.645924	Unspecific
Q9Y276	BCS1_HUMAN	BCS1L	Mitochondrial chaperone BCS1 OS=Homo sapiens OX=9606 GN=BCS1L PE=1 SV=1	47.534	419	21.7272	22.3571	-0.629912	0.646216	Unspecific
Q14181	DPOA2_HUMAN	POLA2	DNA polymerase alpha subunit B OS=Homo sapiens OX=9606 GN=POLA2 PE=1 SV=2	65.948	598	22.2431	22.8705	-0.627375	0.647353	Unspecific
P52655	TF2AA_HUMAN	GTF2A1	Transcription initiation factor IIA subunit 1 OS=Homo sapiens OX=9606 GN=GTF2A1 PE=1 SV=1	41.514	376	22.6576	23.2833	-0.625723	0.648095	Unspecific
Q7Z4R8	CF120_HUMAN	C6orf120	UPF0669 protein C6orf120 OS=Homo sapiens OX=9606 GN=C6orf120 PE=1 SV=1	20.772	191	21.5994	20.9742	0.625217	1.54244	Unspecific
Q01469	FABP5_HUMAN	FABP5	Fatty acid-binding protein 5 OS=Homo sapiens OX=9606 GN=FABP5 PE=1 SV=3	15.164	135	26.3148	26.939	-0.624147	0.648803	Unspecific	A8MUU1
P82930	RT34_HUMAN	MRPS34	28S ribosomal protein S34, mitochondrial OS=Homo sapiens OX=9606 GN=MRPS34 PE=1 SV=2	25.65	218	22.1838	21.56	0.623787	1.54091	Unspecific
Q5JS54	PSMG4_HUMAN	PSMG4	Proteasome assembly chaperone 4 OS=Homo sapiens OX=9606 GN=PSMG4 PE=1 SV=2	13.775	123	20.8029	21.4265	-0.623557	0.649069	Unspecific
Q9BQ04	RBM4B_HUMAN	RBM4B	RNA-binding protein 4B OS=Homo sapiens OX=9606 GN=RBM4B PE=1 SV=1	40.15	359	20.4686	21.0916	-0.622969	0.649333	Unspecific
Q5VW32	BROX_HUMAN	BROX	BRO1 domain-containing protein BROX OS=Homo sapiens OX=9606 GN=BROX PE=1 SV=1	46.476	411	21.1231	21.7456	-0.622496	0.649546	Unspecific
Q5T9A4	ATD3B_HUMAN	ATAD3B	ATPase family AAA domain-containing protein 3B OS=Homo sapiens OX=9606 GN=ATAD3B PE=1 SV=1	72.573	648	20.0219	19.4021	0.619738	1.5366	Unspecific
Q9Y5Y2	NUBP2_HUMAN	NUBP2	Cytosolic Fe-S cluster assembly factor NUBP2 OS=Homo sapiens OX=9606 GN=NUBP2 PE=1 SV=1	28.825	271	24.0626	23.443	0.619545	1.53639	Unspecific
O95674	CDS2_HUMAN	CDS2	Phosphatidate cytidylyltransferase 2 OS=Homo sapiens OX=9606 GN=CDS2 PE=1 SV=1	51.418	445	22.3239	22.9431	-0.619277	0.650997	Unspecific
O43447	PPIH_HUMAN	PPIH	Peptidyl-prolyl cis-trans isomerase H OS=Homo sapiens OX=9606 GN=PPIH PE=1 SV=1	19.208	177	23.1656	23.7846	-0.619002	0.651121	Unspecific
Q16822	PCKGM_HUMAN	PCK2	Phosphoenolpyruvate carboxykinase [GTP], mitochondrial OS=Homo sapiens OX=9606 GN=PCK2 PE=1 SV=4	70.699	640	24.3869	23.7685	0.61836	1.53513	Unspecific	P35558
P04183	KITH_HUMAN	TK1	Thymidine kinase, cytosolic OS=Homo sapiens OX=9606 GN=TK1 PE=1 SV=2	25.469	234	23.7928	23.1767	0.616145	1.53277	Unspecific
P42765	THIM_HUMAN	ACAA2	3-ketoacyl-CoA thiolase, mitochondrial OS=Homo sapiens OX=9606 GN=ACAA2 PE=1 SV=2	41.924	397	24.1049	23.4887	0.616122	1.53275	Unspecific
P04818	TYSY_HUMAN	TYMS	Thymidylate synthase OS=Homo sapiens OX=9606 GN=TYMS PE=1 SV=3	35.716	313	19.5856	20.2001	-0.61454	0.653138	Unspecific
Q96HC4	PDLI5_HUMAN	PDLIM5	PDZ and LIM domain protein 5 OS=Homo sapiens OX=9606 GN=PDLIM5 PE=1 SV=5	63.945	596	23.3178	22.7048	0.613065	1.5295	Unspecific
O43290	SNUT1_HUMAN	SART1	U4/U6.U5 tri-snRNP-associated protein 1 OS=Homo sapiens OX=9606 GN=SART1 PE=1 SV=1	90.255	800	22.6516	22.0395	0.612193	1.52858	Unspecific
O14979	HNRDL_HUMAN	HNRNPDL	Heterogeneous nuclear ribonucleoprotein D-like OS=Homo sapiens OX=9606 GN=HNRNPDL PE=1 SV=3	46.438	420	27.6782	28.2899	-0.611762	0.654397	Unspecific
Q9Y3T9	NOC2L_HUMAN	NOC2L	Nucleolar complex protein 2 homolog OS=Homo sapiens OX=9606 GN=NOC2L PE=1 SV=4	84.919	749	22.6034	21.9917	0.611675	1.52803	Unspecific
Q14197	ICT1_HUMAN	MRPL58	Peptidyl-tRNA hydrolase ICT1, mitochondrial OS=Homo sapiens OX=9606 GN=MRPL58 PE=1 SV=1	23.63	206	21.1458	20.5343	0.611445	1.52779	Unspecific
Q6PD74	AAGAB_HUMAN	AAGAB	Alpha- and gamma-adaptin-binding protein p34 OS=Homo sapiens OX=9606 GN=AAGAB PE=1 SV=1	34.594	315	23.0877	23.6988	-0.611093	0.6547	Unspecific
P17066	HSP76_HUMAN	HSPA6	Heat shock 70 kDa protein 6 OS=Homo sapiens OX=9606 GN=HSPA6 PE=1 SV=2	71.028	643	28.9558	28.3447	0.611078	1.5274	Unspecific	P48741
P20336	RAB3A_HUMAN	RAB3A	Ras-related protein Rab-3A OS=Homo sapiens OX=9606 GN=RAB3A PE=1 SV=1	24.984	220	20.7456	21.3567	-0.611066	0.654713	Unspecific	P20337;O95716;Q96E17
P14174	MIF_HUMAN	MIF	Macrophage migration inhibitory factor OS=Homo sapiens OX=9606 GN=MIF PE=1 SV=4	12.476	115	27.3338	27.9448	-0.610994	0.654745	Unspecific
Q9Y6B6	SAR1B_HUMAN	SAR1B	GTP-binding protein SAR1b OS=Homo sapiens OX=9606 GN=SAR1B PE=1 SV=1	22.41	198	23.3006	23.9104	-0.609789	0.655293	Unspecific
Q9H2D1	MFTC_HUMAN	SLC25A32	Mitochondrial folate transporter/carrier OS=Homo sapiens OX=9606 GN=SLC25A32 PE=1 SV=2	35.407	315	22.1044	21.4949	0.609503	1.52573	Unspecific
P46108	CRK_HUMAN	CRK	Adapter molecule crk OS=Homo sapiens OX=9606 GN=CRK PE=1 SV=2	33.831	304	23.9523	24.5611	-0.608763	0.655759	Unspecific
Q7Z417	NUFP2_HUMAN	NUFIP2	FMR1-interacting protein NUFIP2 OS=Homo sapiens OX=9606 GN=NUFIP2 PE=1 SV=1	76.121	695	22.0862	22.6948	-0.60854	0.65586	Unspecific
Q5BKZ1	ZN326_HUMAN	ZNF326	DBIRD complex subunit ZNF326 OS=Homo sapiens OX=9606 GN=ZNF326 PE=1 SV=2	65.654	582	25.8562	26.4641	-0.607866	0.656167	Unspecific
Q9NU22	MDN1_HUMAN	MDN1	Midasin OS=Homo sapiens OX=9606 GN=MDN1 PE=1 SV=2	632.82	5596	23.49	22.8824	0.607567	1.52369	Unspecific
Q9BQA1	MEP50_HUMAN	WDR77	Methylosome protein 50 OS=Homo sapiens OX=9606 GN=WDR77 PE=1 SV=1	36.724	342	26.5461	27.1536	-0.607537	0.656316	Unspecific
Q8WZA0	LZIC_HUMAN	LZIC	Protein LZIC OS=Homo sapiens OX=9606 GN=LZIC PE=1 SV=1	21.495	190	22.1758	22.7833	-0.607512	0.656327	Unspecific
P30405	PPIF_HUMAN	PPIF	Peptidyl-prolyl cis-trans isomerase F, mitochondrial OS=Homo sapiens OX=9606 GN=PPIF PE=1 SV=1	22.04	207	23.2748	23.8823	-0.607483	0.656341	Unspecific
Q7Z2T5	TRM1L_HUMAN	TRMT1L	TRMT1-like protein OS=Homo sapiens OX=9606 GN=TRMT1L PE=1 SV=2	81.747	733	22.2712	22.8778	-0.606584	0.65675	Unspecific
Q15276	RABE1_HUMAN	RABEP1	Rab GTPase-binding effector protein 1 OS=Homo sapiens OX=9606 GN=RABEP1 PE=1 SV=2	99.29	862	20.8973	21.5034	-0.606105	0.656968	Unspecific
O75475	PSIP1_HUMAN	PSIP1	PC4 and SFRS1-interacting protein OS=Homo sapiens OX=9606 GN=PSIP1 PE=1 SV=1	60.103	530	23.0032	22.3973	0.605904	1.52193	Unspecific
P11717	MPRI_HUMAN	IGF2R	Cation-independent mannose-6-phosphate receptor OS=Homo sapiens OX=9606 GN=IGF2R PE=1 SV=3	274.375	2491	22.34	21.7341	0.605862	1.52189	Unspecific
Q9NPA8	ENY2_HUMAN	ENY2	Transcription and mRNA export factor ENY2 OS=Homo sapiens OX=9606 GN=ENY2 PE=1 SV=1	11.529	101	22.2479	22.8532	-0.605288	0.65734	Unspecific
Q8TF65	GIPC2_HUMAN	GIPC2	PDZ domain-containing protein GIPC2 OS=Homo sapiens OX=9606 GN=GIPC2 PE=1 SV=1	34.354	315	22.4361	21.8309	0.605227	1.52122	Unspecific
P14550	AK1A1_HUMAN	AKR1A1	Aldo-keto reductase family 1 member A1 OS=Homo sapiens OX=9606 GN=AKR1A1 PE=1 SV=3	36.573	325	22.8052	23.4102	-0.604928	0.657504	Unspecific
O94927	HAUS5_HUMAN	HAUS5	HAUS augmin-like complex subunit 5 OS=Homo sapiens OX=9606 GN=HAUS5 PE=1 SV=2	71.682	633	22.5901	21.9858	0.604366	1.52031	Unspecific
Q8WVM0	TFB1M_HUMAN	TFB1M	Dimethyladenosine transferase 1, mitochondrial OS=Homo sapiens OX=9606 GN=TFB1M PE=1 SV=1	39.543	346	21.5714	22.1752	-0.603835	0.658003	Unspecific
Q9BRX2	PELO_HUMAN	PELO	Protein pelota homolog OS=Homo sapiens OX=9606 GN=PELO PE=1 SV=2	43.359	385	24.3695	23.7672	0.602339	1.51818	Unspecific
Q99757	THIOM_HUMAN	TXN2	Thioredoxin, mitochondrial OS=Homo sapiens OX=9606 GN=TXN2 PE=1 SV=2	18.383	166	22.5021	23.1036	-0.601512	0.659063	Unspecific
O95352	ATG7_HUMAN	ATG7	Ubiquitin-like modifier-activating enzyme ATG7 OS=Homo sapiens OX=9606 GN=ATG7 PE=1 SV=1	77.96	703	22.4748	21.8746	0.600178	1.5159	Unspecific
O75155	CAND2_HUMAN	CAND2	Cullin-associated NEDD8-dissociated protein 2 OS=Homo sapiens OX=9606 GN=CAND2 PE=1 SV=3	135.256	1236	22.3168	21.7167	0.600175	1.5159	Unspecific
P25205	MCM3_HUMAN	MCM3	DNA replication licensing factor MCM3 OS=Homo sapiens OX=9606 GN=MCM3 PE=1 SV=3	90.981	808	28.1084	27.5087	0.599695	1.5154	Unspecific
Q8WVJ2	NUDC2_HUMAN	NUDCD2	NudC domain-containing protein 2 OS=Homo sapiens OX=9606 GN=NUDCD2 PE=1 SV=1	17.676	157	21.5517	22.1512	-0.59947	0.659997	Unspecific
P00367	DHE3_HUMAN	GLUD1	Glutamate dehydrogenase 1, mitochondrial OS=Homo sapiens OX=9606 GN=GLUD1 PE=1 SV=2	61.398	558	26.1035	26.7017	-0.598261	0.66055	Unspecific	P49448
Q9UNY4	TTF2_HUMAN	TTF2	Transcription termination factor 2 OS=Homo sapiens OX=9606 GN=TTF2 PE=1 SV=2	129.588	1162	20.522	19.9238	0.598166	1.51379	Unspecific
P48507	GSH0_HUMAN	GCLM	Glutamate--cysteine ligase regulatory subunit OS=Homo sapiens OX=9606 GN=GCLM PE=1 SV=1	30.727	274	24.2456	23.648	0.597602	1.5132	Unspecific
O75955	FLOT1_HUMAN	FLOT1	Flotillin-1 OS=Homo sapiens OX=9606 GN=FLOT1 PE=1 SV=3	47.355	427	22.3324	21.7356	0.596785	1.51234	Unspecific
Q14694	UBP10_HUMAN	USP10	Ubiquitin carboxyl-terminal hydrolase 10 OS=Homo sapiens OX=9606 GN=USP10 PE=1 SV=2	87.134	798	25.2581	24.6615	0.59664	1.51219	Unspecific
P09001	RM03_HUMAN	MRPL3	39S ribosomal protein L3, mitochondrial OS=Homo sapiens OX=9606 GN=MRPL3 PE=1 SV=1	38.633	348	21.8228	22.4186	-0.595773	0.66169	Unspecific
P07437	TBB5_HUMAN	TUBB	Tubulin beta chain OS=Homo sapiens OX=9606 GN=TUBB PE=1 SV=2	49.671	444	30.448	29.8522	0.595754	1.51126	Unspecific
Q9H9B4	SFXN1_HUMAN	SFXN1	Sideroflexin-1 OS=Homo sapiens OX=9606 GN=SFXN1 PE=1 SV=4	35.619	322	27.3414	26.7474	0.593984	1.50941	Unspecific
Q99614	TTC1_HUMAN	TTC1	Tetratricopeptide repeat protein 1 OS=Homo sapiens OX=9606 GN=TTC1 PE=1 SV=1	33.526	292	23.6472	24.2402	-0.59292	0.663	Unspecific
Q9UNZ2	NSF1C_HUMAN	NSFL1C	NSFL1 cofactor p47 OS=Homo sapiens OX=9606 GN=NSFL1C PE=1 SV=2	40.573	370	24.8529	25.4445	-0.59166	0.663579	Unspecific
Q9NPD3	EXOS4_HUMAN	EXOSC4	Exosome complex component RRP41 OS=Homo sapiens OX=9606 GN=EXOSC4 PE=1 SV=3	26.383	245	21.8175	22.4077	-0.59021	0.664246	Unspecific
P18074	ERCC2_HUMAN	ERCC2	General transcription and DNA repair factor IIH helicase subunit XPD OS=Homo sapiens OX=9606 GN=ERCC2 PE=1 SV=1	86.909	760	21.7615	21.1721	0.589433	1.50466	Unspecific
P18621	RL17_HUMAN	RPL17	60S ribosomal protein L17 OS=Homo sapiens OX=9606 GN=RPL17 PE=1 SV=3	21.397	184	27.3037	26.7152	0.588581	1.50377	Unspecific
Q6P3X3	TTC27_HUMAN	TTC27	Tetratricopeptide repeat protein 27 OS=Homo sapiens OX=9606 GN=TTC27 PE=1 SV=1	96.632	843	23.8548	23.2663	0.588533	1.50372	Unspecific
Q86Y56	DAAF5_HUMAN	DNAAF5	Dynein axonemal assembly factor 5 OS=Homo sapiens OX=9606 GN=DNAAF5 PE=1 SV=4	93.521	855	25.3727	24.7843	0.58842	1.5036	Unspecific
Q92541	RTF1_HUMAN	RTF1	RNA polymerase-associated protein RTF1 homolog OS=Homo sapiens OX=9606 GN=RTF1 PE=1 SV=4	80.313	710	20.4069	19.8186	0.588229	1.5034	Unspecific
O43617	TPPC3_HUMAN	TRAPPC3	Trafficking protein particle complex subunit 3 OS=Homo sapiens OX=9606 GN=TRAPPC3 PE=1 SV=1	20.274	180	22.0992	21.512	0.587244	1.50237	Unspecific
Q9UQR0	SCML2_HUMAN	SCML2	Sex comb on midleg-like protein 2 OS=Homo sapiens OX=9606 GN=SCML2 PE=1 SV=1	77.257	700	20.8048	20.2176	0.58713	1.50226	Unspecific
O75369	FLNB_HUMAN	FLNB	Filamin-B OS=Homo sapiens OX=9606 GN=FLNB PE=1 SV=2	278.164	2602	28.5034	27.917	0.586404	1.5015	Unspecific
P30046	DOPD_HUMAN	DDT	D-dopachrome decarboxylase OS=Homo sapiens OX=9606 GN=DDT PE=1 SV=3	12.712	118	25.592	26.1782	-0.586169	0.666109	Unspecific	A6NHG4
Q99729	ROAA_HUMAN	HNRNPAB	Heterogeneous nuclear ribonucleoprotein A/B OS=Homo sapiens OX=9606 GN=HNRNPAB PE=1 SV=2	36.225	332	26.9864	27.5725	-0.586047	0.666166	Unspecific
Q502W6	VWA3B_HUMAN	VWA3B	von Willebrand factor A domain-containing protein 3B OS=Homo sapiens OX=9606 GN=VWA3B PE=1 SV=3	145.748	1294	22.3837	22.9661	-0.582456	0.667826	Unspecific
Q99708	CTIP_HUMAN	RBBP8	DNA endonuclease RBBP8 OS=Homo sapiens OX=9606 GN=RBBP8 PE=1 SV=2	101.942	897	21.3591	21.9414	-0.582296	0.6679	Unspecific
Q99439	CNN2_HUMAN	CNN2	Calponin-2 OS=Homo sapiens OX=9606 GN=CNN2 PE=1 SV=4	33.697	309	22.0244	22.6065	-0.58213	0.667977	Unspecific
O60941	DTNB_HUMAN	DTNB	Dystrobrevin beta OS=Homo sapiens OX=9606 GN=DTNB PE=1 SV=1	71.356	627	21.7275	21.1474	0.580172	1.49503	Unspecific	Q9Y4J8
Q9NP97	DLRB1_HUMAN	DYNLRB1	Dynein light chain roadblock-type 1 OS=Homo sapiens OX=9606 GN=DYNLRB1 PE=1 SV=3	10.922	96	25.121	25.7011	-0.580065	0.668934	Unspecific	Q8TF09
Q96SU4	OSBL9_HUMAN	OSBPL9	Oxysterol-binding protein-related protein 9 OS=Homo sapiens OX=9606 GN=OSBPL9 PE=1 SV=2	83.185	736	22.4919	21.9127	0.579226	1.49405	Unspecific
P30049	ATPD_HUMAN	ATP5F1D	ATP synthase subunit delta, mitochondrial OS=Homo sapiens OX=9606 GN=ATP5F1D PE=1 SV=2	17.49	168	24.6827	25.2612	-0.578501	0.669659	Unspecific
Q9Y5Z4	HEBP2_HUMAN	HEBP2	Heme-binding protein 2 OS=Homo sapiens OX=9606 GN=HEBP2 PE=1 SV=1	22.875	205	23.4716	24.0499	-0.578332	0.669737	Unspecific
P42785	PCP_HUMAN	PRCP	Lysosomal Pro-X carboxypeptidase OS=Homo sapiens OX=9606 GN=PRCP PE=1 SV=1	55.8	496	23.1104	22.5322	0.578216	1.493	Unspecific
P78527	PRKDC_HUMAN	PRKDC	DNA-dependent protein kinase catalytic subunit OS=Homo sapiens OX=9606 GN=PRKDC PE=1 SV=3	469.089	4128	30.2807	29.7045	0.576246	1.49096	Unspecific
Q9NQP4	PFD4_HUMAN	PFDN4	Prefoldin subunit 4 OS=Homo sapiens OX=9606 GN=PFDN4 PE=1 SV=1	15.314	134	23.2104	23.7866	-0.576116	0.670767	Unspecific
O43747	AP1G1_HUMAN	AP1G1	AP-1 complex subunit gamma-1 OS=Homo sapiens OX=9606 GN=AP1G1 PE=1 SV=5	91.351	822	24.3946	24.9707	-0.576061	0.670793	Unspecific
Q9BYN8	RT26_HUMAN	MRPS26	28S ribosomal protein S26, mitochondrial OS=Homo sapiens OX=9606 GN=MRPS26 PE=1 SV=1	24.212	205	22.6256	23.2012	-0.575561	0.671025	Unspecific
P36871	PGM1_HUMAN	PGM1	Phosphoglucomutase-1 OS=Homo sapiens OX=9606 GN=PGM1 PE=1 SV=3	61.449	562	26.3458	26.921	-0.575226	0.671181	Unspecific
Q9H2U1	DHX36_HUMAN	DHX36	ATP-dependent DNA/RNA helicase DHX36 OS=Homo sapiens OX=9606 GN=DHX36 PE=1 SV=2	114.76	1008	23.582	24.1572	-0.575164	0.67121	Unspecific
Q9NUU7	DD19A_HUMAN	DDX19A	ATP-dependent RNA helicase DDX19A OS=Homo sapiens OX=9606 GN=DDX19A PE=1 SV=1	53.975	478	25.7614	26.3365	-0.575113	0.671234	Unspecific	Q9UMR2
P42574	CASP3_HUMAN	CASP3	Caspase-3 OS=Homo sapiens OX=9606 GN=CASP3 PE=1 SV=2	31.608	277	20.5725	21.1474	-0.574966	0.671302	Unspecific
Q9P016	THYN1_HUMAN	THYN1	Thymocyte nuclear protein 1 OS=Homo sapiens OX=9606 GN=THYN1 PE=1 SV=1	25.697	225	21.7454	22.3188	-0.573385	0.672038	Unspecific
Q92783	STAM1_HUMAN	STAM	Signal transducing adapter molecule 1 OS=Homo sapiens OX=9606 GN=STAM PE=1 SV=3	59.18	540	20.6786	21.2503	-0.571692	0.672827	Unspecific
Q9NPQ8	RIC8A_HUMAN	RIC8A	Synembryn-A OS=Homo sapiens OX=9606 GN=RIC8A PE=1 SV=3	59.71	531	23.5938	23.0237	0.570083	1.48461	Unspecific	Q9NVN3
Q9H2M9	RBGPR_HUMAN	RAB3GAP2	Rab3 GTPase-activating protein non-catalytic subunit OS=Homo sapiens OX=9606 GN=RAB3GAP2 PE=1 SV=1	155.985	1393	20.6985	21.2673	-0.56882	0.674168	Unspecific
Q9Y3D9	RT23_HUMAN	MRPS23	28S ribosomal protein S23, mitochondrial OS=Homo sapiens OX=9606 GN=MRPS23 PE=1 SV=2	21.771	190	24.043	23.4744	0.568572	1.48305	Unspecific
O75787	RENR_HUMAN	ATP6AP2	Renin receptor OS=Homo sapiens OX=9606 GN=ATP6AP2 PE=1 SV=2	39.008	350	23.0876	22.5203	0.567308	1.48176	Unspecific
Q7Z739	YTHD3_HUMAN	YTHDF3	YTH domain-containing family protein 3 OS=Homo sapiens OX=9606 GN=YTHDF3 PE=1 SV=1	63.861	585	22.3593	22.9264	-0.567147	0.67495	Unspecific	Q9BYJ9
P51571	SSRD_HUMAN	SSR4	Translocon-associated protein subunit delta OS=Homo sapiens OX=9606 GN=SSR4 PE=1 SV=1	18.999	173	26.2066	25.6398	0.566829	1.48126	Unspecific
Q92890	UFD1_HUMAN	UFD1	Ubiquitin recognition factor in ER-associated degradation protein 1 OS=Homo sapiens OX=9606 GN=UFD1 PE=1 SV=3	34.5	307	22.1228	22.6883	-0.565425	0.675756	Unspecific
Q99808	S29A1_HUMAN	SLC29A1	Equilibrative nucleoside transporter 1 OS=Homo sapiens OX=9606 GN=SLC29A1 PE=1 SV=3	50.219	456	22.8018	22.2375	0.564296	1.47867	Unspecific
Q9BTE3	MCMBP_HUMAN	MCMBP	Mini-chromosome maintenance complex-binding protein OS=Homo sapiens OX=9606 GN=MCMBP PE=1 SV=2	72.98	642	24.9176	24.3538	0.563814	1.47817	Unspecific
Q00403	TF2B_HUMAN	GTF2B	Transcription initiation factor IIB OS=Homo sapiens OX=9606 GN=GTF2B PE=1 SV=1	34.833	316	23.1649	22.6017	0.563191	1.47753	Unspecific
Q9HD33	RM47_HUMAN	MRPL47	39S ribosomal protein L47, mitochondrial OS=Homo sapiens OX=9606 GN=MRPL47 PE=1 SV=2	29.45	250	22.4587	21.8961	0.562636	1.47697	Unspecific
P55212	CASP6_HUMAN	CASP6	Caspase-6 OS=Homo sapiens OX=9606 GN=CASP6 PE=1 SV=2	33.31	293	20.2676	20.8282	-0.560566	0.678036	Unspecific
Q9H2J4	PDCL3_HUMAN	PDCL3	Phosducin-like protein 3 OS=Homo sapiens OX=9606 GN=PDCL3 PE=1 SV=1	27.614	239	23.0522	23.6126	-0.560349	0.678138	Unspecific
P26885	FKBP2_HUMAN	FKBP2	Peptidyl-prolyl cis-trans isomerase FKBP2 OS=Homo sapiens OX=9606 GN=FKBP2 PE=1 SV=2	15.649	142	23.6694	24.2293	-0.559983	0.67831	Unspecific
Q9UDR5	AASS_HUMAN	AASS	Alpha-aminoadipic semialdehyde synthase, mitochondrial OS=Homo sapiens OX=9606 GN=AASS PE=1 SV=1	102.132	926	21.3272	21.8869	-0.559647	0.678468	Unspecific
P21912	SDHB_HUMAN	SDHB	Succinate dehydrogenase [ubiquinone] iron-sulfur subunit, mitochondrial OS=Homo sapiens OX=9606 GN=SDHB PE=1 SV=3	31.63	280	24.2526	24.812	-0.559451	0.678561	Unspecific
P46782	RS5_HUMAN	RPS5	40S ribosomal protein S5 OS=Homo sapiens OX=9606 GN=RPS5 PE=1 SV=4	22.876	204	25.7449	25.186	0.558813	1.47306	Unspecific
P54819	KAD2_HUMAN	AK2	Adenylate kinase 2, mitochondrial OS=Homo sapiens OX=9606 GN=AK2 PE=1 SV=2	26.478	239	27.0179	27.5766	-0.558714	0.678907	Unspecific
Q9UBB4	ATX10_HUMAN	ATXN10	Ataxin-10 OS=Homo sapiens OX=9606 GN=ATXN10 PE=1 SV=1	53.489	475	25.261	24.7039	0.557086	1.47129	Unspecific
Q9P2R7	SUCB1_HUMAN	SUCLA2	Succinate--CoA ligase [ADP-forming] subunit beta, mitochondrial OS=Homo sapiens OX=9606 GN=SUCLA2 PE=1 SV=3	50.317	463	25.3113	24.7568	0.554483	1.46864	Unspecific
Q9NRP0	OSTC_HUMAN	OSTC	Oligosaccharyltransferase complex subunit OSTC OS=Homo sapiens OX=9606 GN=OSTC PE=1 SV=1	16.829	149	24.1592	23.6055	0.553691	1.46784	Unspecific
O60341	KDM1A_HUMAN	KDM1A	Lysine-specific histone demethylase 1A OS=Homo sapiens OX=9606 GN=KDM1A PE=1 SV=2	92.903	852	21.798	21.245	0.552995	1.46713	Unspecific
Q9BRT8	ZNG1A_HUMAN	ZNG1A	Zinc-regulated GTPase metalloprotein activator 1A OS=Homo sapiens OX=9606 GN=ZNG1A PE=1 SV=1	44.068	395	23.5575	23.0046	0.552974	1.46711	Unspecific	Q8IUF1;Q5RIA9;Q5JTY5;Q4V339
Q13595	TRA2A_HUMAN	TRA2A	Transformer-2 protein homolog alpha OS=Homo sapiens OX=9606 GN=TRA2A PE=1 SV=1	32.689	282	23.732	24.2848	-0.552748	0.68172	Unspecific
Q04323	UBXN1_HUMAN	UBXN1	UBX domain-containing protein 1 OS=Homo sapiens OX=9606 GN=UBXN1 PE=1 SV=2	33.325	297	23.8741	24.4267	-0.552605	0.681788	Unspecific
Q9UPU5	UBP24_HUMAN	USP24	Ubiquitin carboxyl-terminal hydrolase 24 OS=Homo sapiens OX=9606 GN=USP24 PE=1 SV=3	294.365	2620	21.9514	21.3998	0.551538	1.46565	Unspecific
A1L0T0	HACL2_HUMAN	ILVBL	2-hydroxyacyl-CoA lyase 2 OS=Homo sapiens OX=9606 GN=ILVBL PE=1 SV=2	67.868	632	23.9665	23.416	0.550524	1.46462	Unspecific
Q16718	NDUA5_HUMAN	NDUFA5	NADH dehydrogenase [ubiquinone] 1 alpha subcomplex subunit 5 OS=Homo sapiens OX=9606 GN=NDUFA5 PE=1 SV=3	13.459	116	25.4749	24.9256	0.549336	1.46341	Unspecific
Q9NVA2	SEP11_HUMAN	SEPTIN11	Septin-11 OS=Homo sapiens OX=9606 GN=SEPTIN11 PE=1 SV=3	49.398	429	23.8539	24.402	-0.548179	0.683883	Unspecific	Q14141
P48729	KC1A_HUMAN	CSNK1A1	Casein kinase I isoform alpha OS=Homo sapiens OX=9606 GN=CSNK1A1 PE=1 SV=2	38.915	337	22.245	21.6971	0.547901	1.46196	Unspecific	Q8N752
P50402	EMD_HUMAN	EMD	Emerin OS=Homo sapiens OX=9606 GN=EMD PE=1 SV=1	28.994	254	26.1592	25.6119	0.547235	1.46128	Unspecific
Q9UKX7	NUP50_HUMAN	NUP50	Nuclear pore complex protein Nup50 OS=Homo sapiens OX=9606 GN=NUP50 PE=1 SV=2	50.144	468	20.2745	19.7281	0.546398	1.46043	Unspecific
Q00169	PIPNA_HUMAN	PITPNA	Phosphatidylinositol transfer protein alpha isoform OS=Homo sapiens OX=9606 GN=PITPNA PE=1 SV=2	31.806	270	22.3179	22.8643	-0.546372	0.68474	Unspecific
P23396	RS3_HUMAN	RPS3	40S ribosomal protein S3 OS=Homo sapiens OX=9606 GN=RPS3 PE=1 SV=2	26.688	243	29.5221	28.9772	0.544853	1.45887	Unspecific
Q15075	EEA1_HUMAN	EEA1	Early endosome antigen 1 OS=Homo sapiens OX=9606 GN=EEA1 PE=1 SV=2	162.466	1411	20.804	21.3474	-0.543417	0.686144	Unspecific
Q14108	SCRB2_HUMAN	SCARB2	Lysosome membrane protein 2 OS=Homo sapiens OX=9606 GN=SCARB2 PE=1 SV=2	54.29	478	22.9555	23.4985	-0.543025	0.68633	Unspecific
Q8IXH7	NELFD_HUMAN	NELFCD	Negative elongation factor C/D OS=Homo sapiens OX=9606 GN=NELFCD PE=1 SV=2	66.247	590	21.0196	21.562	-0.542446	0.686606	Unspecific
Q7Z2W9	RM21_HUMAN	MRPL21	39S ribosomal protein L21, mitochondrial OS=Homo sapiens OX=9606 GN=MRPL21 PE=1 SV=2	22.815	205	21.2082	21.7495	-0.541234	0.687183	Unspecific
P53634	CATC_HUMAN	CTSC	Dipeptidyl peptidase 1 OS=Homo sapiens OX=9606 GN=CTSC PE=1 SV=2	51.854	463	21.8388	22.3799	-0.541083	0.687255	Unspecific
P49411	EFTU_HUMAN	TUFM	Elongation factor Tu, mitochondrial OS=Homo sapiens OX=9606 GN=TUFM PE=1 SV=3	49.875	455	29.7273	29.1865	0.540844	1.45482	Unspecific
Q96A26	F162A_HUMAN	FAM162A	Protein FAM162A OS=Homo sapiens OX=9606 GN=FAM162A PE=1 SV=2	17.342	154	25.2883	25.8287	-0.540425	0.687568	Unspecific
P46977	STT3A_HUMAN	STT3A	Dolichyl-diphosphooligosaccharide--protein glycosyltransferase subunit STT3A OS=Homo sapiens OX=9606 GN=STT3A PE=1 SV=2	80.53	705	25.8907	25.3504	0.540337	1.45431	Unspecific
Q07021	C1QBP_HUMAN	C1QBP	Complement component 1 Q subcomponent-binding protein, mitochondrial OS=Homo sapiens OX=9606 GN=C1QBP PE=1 SV=1	31.362	282	28.8329	29.3725	-0.539552	0.687985	Unspecific
O43399	TPD54_HUMAN	TPD52L2	Tumor protein D54 OS=Homo sapiens OX=9606 GN=TPD52L2 PE=1 SV=2	22.238	206	24.5902	25.1295	-0.539236	0.688135	Unspecific
P46736	BRCC3_HUMAN	BRCC3	Lys-63-specific deubiquitinase BRCC36 OS=Homo sapiens OX=9606 GN=BRCC3 PE=1 SV=2	36.072	316	23.4671	22.9285	0.538588	1.45255	Unspecific
Q9NQW7	XPP1_HUMAN	XPNPEP1	Xaa-Pro aminopeptidase 1 OS=Homo sapiens OX=9606 GN=XPNPEP1 PE=1 SV=3	69.918	623	23.9914	24.5298	-0.538458	0.688506	Unspecific
P25787	PSA2_HUMAN	PSMA2	Proteasome subunit alpha type-2 OS=Homo sapiens OX=9606 GN=PSMA2 PE=1 SV=2	25.899	234	22.3657	22.9039	-0.538191	0.688634	Unspecific
Q96M27	PRRC1_HUMAN	PRRC1	Protein PRRC1 OS=Homo sapiens OX=9606 GN=PRRC1 PE=1 SV=1	46.701	445	24.1312	24.6693	-0.538014	0.688718	Unspecific
P62857	RS28_HUMAN	RPS28	40S ribosomal protein S28 OS=Homo sapiens OX=9606 GN=RPS28 PE=1 SV=1	7.841	69	27.0192	27.5572	-0.537961	0.688744	Unspecific
Q9NZW5	PALS2_HUMAN	PALS2	Protein PALS2 OS=Homo sapiens OX=9606 GN=PALS2 PE=1 SV=2	61.117	540	20.8147	20.2771	0.537642	1.4516	Unspecific	Q14168
Q12765	SCRN1_HUMAN	SCRN1	Secernin-1 OS=Homo sapiens OX=9606 GN=SCRN1 PE=1 SV=2	46.382	414	24.1658	24.7025	-0.536663	0.689363	Unspecific
Q6NXE6	ARMC6_HUMAN	ARMC6	Armadillo repeat-containing protein 6 OS=Homo sapiens OX=9606 GN=ARMC6 PE=1 SV=2	54.142	501	23.0475	22.5121	0.535303	1.44925	Unspecific
P63165	SUMO1_HUMAN	SUMO1	Small ubiquitin-related modifier 1 OS=Homo sapiens OX=9606 GN=SUMO1 PE=1 SV=1	11.557	101	22.7965	23.3316	-0.535043	0.690138	Unspecific	G2XKQ0
Q16539	MK14_HUMAN	MAPK14	Mitogen-activated protein kinase 14 OS=Homo sapiens OX=9606 GN=MAPK14 PE=1 SV=3	41.293	360	23.4994	22.9651	0.53426	1.4482	Unspecific
P48637	GSHB_HUMAN	GSS	Glutathione synthetase OS=Homo sapiens OX=9606 GN=GSS PE=1 SV=1	52.385	474	22.9392	23.4715	-0.532313	0.691445	Unspecific
Q15070	OXA1L_HUMAN	OXA1L	Mitochondrial inner membrane protein OXA1L OS=Homo sapiens OX=9606 GN=OXA1L PE=1 SV=3	48.548	435	22.1499	21.6182	0.531659	1.44559	Unspecific
Q8N163	CCAR2_HUMAN	CCAR2	Cell cycle and apoptosis regulator protein 2 OS=Homo sapiens OX=9606 GN=CCAR2 PE=1 SV=2	102.902	923	22.373	22.9039	-0.530913	0.692117	Unspecific
Q9HAD4	WDR41_HUMAN	WDR41	WD repeat-containing protein 41 OS=Homo sapiens OX=9606 GN=WDR41 PE=1 SV=3	51.728	459	20.237	19.7065	0.530471	1.4444	Unspecific
O14562	UBFD1_HUMAN	UBFD1	Ubiquitin domain-containing protein UBFD1 OS=Homo sapiens OX=9606 GN=UBFD1 PE=1 SV=2	33.382	309	23.4042	23.9337	-0.529545	0.692773	Unspecific
P63279	UBC9_HUMAN	UBE2I	SUMO-conjugating enzyme UBC9 OS=Homo sapiens OX=9606 GN=UBE2I PE=1 SV=1	18.007	158	24.1493	24.6788	-0.529506	0.692792	Unspecific
Q9H2P9	DPH5_HUMAN	DPH5	Diphthine methyl ester synthase OS=Homo sapiens OX=9606 GN=DPH5 PE=1 SV=2	31.651	285	22.5835	23.1127	-0.529238	0.692921	Unspecific
Q9Y2R5	RT17_HUMAN	MRPS17	28S ribosomal protein S17, mitochondrial OS=Homo sapiens OX=9606 GN=MRPS17 PE=1 SV=1	14.502	130	23.0535	22.5248	0.528676	1.44261	Unspecific
P36404	ARL2_HUMAN	ARL2	ADP-ribosylation factor-like protein 2 OS=Homo sapiens OX=9606 GN=ARL2 PE=1 SV=4	20.878	184	22.3999	22.9277	-0.527751	0.693635	Unspecific
O00764	PDXK_HUMAN	PDXK	Pyridoxal kinase OS=Homo sapiens OX=9606 GN=PDXK PE=1 SV=1	35.102	312	24.2155	24.743	-0.527498	0.693757	Unspecific
Q9UL25	RAB21_HUMAN	RAB21	Ras-related protein Rab-21 OS=Homo sapiens OX=9606 GN=RAB21 PE=1 SV=3	24.348	225	23.7564	24.2831	-0.526688	0.694146	Unspecific
Q9H223	EHD4_HUMAN	EHD4	EH domain-containing protein 4 OS=Homo sapiens OX=9606 GN=EHD4 PE=1 SV=1	61.175	541	23.6717	23.1454	0.526389	1.44032	Unspecific
Q15424	SAFB1_HUMAN	SAFB	Scaffold attachment factor B1 OS=Homo sapiens OX=9606 GN=SAFB PE=1 SV=4	102.642	915	22.3554	22.8816	-0.526208	0.694377	Unspecific	Q14151
O43491	E41L2_HUMAN	EPB41L2	Band 4.1-like protein 2 OS=Homo sapiens OX=9606 GN=EPB41L2 PE=1 SV=1	112.588	1005	23.1431	22.6176	0.525436	1.43937	Unspecific
Q8WXI9	P66B_HUMAN	GATAD2B	Transcriptional repressor p66-beta OS=Homo sapiens OX=9606 GN=GATAD2B PE=1 SV=1	65.261	593	22.2485	21.7252	0.523281	1.43722	Unspecific	Q86YP4
O95671	ASML_HUMAN	ASMTL	Probable bifunctional dTTP/UTP pyrophosphatase/methyltransferase protein OS=Homo sapiens OX=9606 GN=ASMTL PE=1 SV=3	68.857	621	23.047	23.5693	-0.52231	0.696256	Unspecific
Q15003	CND2_HUMAN	NCAPH	Condensin complex subunit 2 OS=Homo sapiens OX=9606 GN=NCAPH PE=1 SV=3	82.563	741	23.4649	22.9442	0.520674	1.43463	Unspecific
P62899	RL31_HUMAN	RPL31	60S ribosomal protein L31 OS=Homo sapiens OX=9606 GN=RPL31 PE=1 SV=1	14.463	125	27.6564	27.1371	0.519306	1.43327	Unspecific
Q8WXF1	PSPC1_HUMAN	PSPC1	Paraspeckle component 1 OS=Homo sapiens OX=9606 GN=PSPC1 PE=1 SV=1	58.744	523	23.3198	23.837	-0.517258	0.698699	Unspecific
P0DP25	CALM3_HUMAN	CALM3	Calmodulin-3 OS=Homo sapiens OX=9606 GN=CALM3 PE=1 SV=1	16.838	149	28.2403	28.7574	-0.517114	0.698768	Unspecific	P0DP24;P0DP23;P27482;P02585
Q9Y4Z0	LSM4_HUMAN	LSM4	U6 snRNA-associated Sm-like protein LSm4 OS=Homo sapiens OX=9606 GN=LSM4 PE=1 SV=1	15.35	139	22.2653	21.7485	0.516881	1.43086	Unspecific
P55795	HNRH2_HUMAN	HNRNPH2	Heterogeneous nuclear ribonucleoprotein H2 OS=Homo sapiens OX=9606 GN=HNRNPH2 PE=1 SV=1	49.264	449	26.3938	26.9101	-0.51629	0.699167	Unspecific	Q9NQA5
Q9UHG3	PCYOX_HUMAN	PCYOX1	Prenylcysteine oxidase 1 OS=Homo sapiens OX=9606 GN=PCYOX1 PE=1 SV=3	56.64	505	23.2689	23.7849	-0.516014	0.699301	Unspecific
P31150	GDIA_HUMAN	GDI1	Rab GDP dissociation inhibitor alpha OS=Homo sapiens OX=9606 GN=GDI1 PE=1 SV=2	50.583	447	26.0932	26.6088	-0.515601	0.699502	Unspecific
Q9Y4P1	ATG4B_HUMAN	ATG4B	Cysteine protease ATG4B OS=Homo sapiens OX=9606 GN=ATG4B PE=1 SV=2	44.294	393	22.6695	23.1848	-0.515315	0.69964	Unspecific
Q99584	S10AD_HUMAN	S100A13	Protein S100-A13 OS=Homo sapiens OX=9606 GN=S100A13 PE=1 SV=1	11.471	98	24.0282	24.5426	-0.514396	0.700086	Unspecific
Q969E8	TSR2_HUMAN	TSR2	Pre-rRNA-processing protein TSR2 homolog OS=Homo sapiens OX=9606 GN=TSR2 PE=1 SV=1	20.894	191	21.1598	21.674	-0.514161	0.7002	Unspecific
P22033	MUTA_HUMAN	MMUT	Methylmalonyl-CoA mutase, mitochondrial OS=Homo sapiens OX=9606 GN=MMUT PE=1 SV=4	83.134	750	21.001	20.487	0.514004	1.42801	Unspecific
P29084	T2EB_HUMAN	GTF2E2	Transcription initiation factor IIE subunit beta OS=Homo sapiens OX=9606 GN=GTF2E2 PE=1 SV=1	33.044	291	20.5662	21.079	-0.512844	0.70084	Unspecific
Q9UHD9	UBQL2_HUMAN	UBQLN2	Ubiquilin-2 OS=Homo sapiens OX=9606 GN=UBQLN2 PE=1 SV=2	65.696	624	24.3454	24.8582	-0.512751	0.700884	Unspecific
P60953	CDC42_HUMAN	CDC42	Cell division control protein 42 homolog OS=Homo sapiens OX=9606 GN=CDC42 PE=1 SV=2	21.259	191	21.7266	22.2393	-0.512718	0.700901	Unspecific
Q9Y2A7	NCKP1_HUMAN	NCKAP1	Nck-associated protein 1 OS=Homo sapiens OX=9606 GN=NCKAP1 PE=1 SV=1	128.79	1128	23.8541	23.3418	0.512373	1.42639	Unspecific
Q96F44	TRI11_HUMAN	TRIM11	E3 ubiquitin-protein ligase TRIM11 OS=Homo sapiens OX=9606 GN=TRIM11 PE=1 SV=2	52.774	468	19.9897	19.4773	0.512337	1.42636	Unspecific
P06730	IF4E_HUMAN	EIF4E	Eukaryotic translation initiation factor 4E OS=Homo sapiens OX=9606 GN=EIF4E PE=1 SV=2	25.097	217	24.5754	25.0872	-0.511829	0.701333	Unspecific	A6NMX2
P24534	EF1B_HUMAN	EEF1B2	Elongation factor 1-beta OS=Homo sapiens OX=9606 GN=EEF1B2 PE=1 SV=3	24.764	225	28.1401	28.6514	-0.511224	0.701627	Unspecific
Q99627	CSN8_HUMAN	COPS8	COP9 signalosome complex subunit 8 OS=Homo sapiens OX=9606 GN=COPS8 PE=1 SV=1	23.226	209	22.9809	23.4912	-0.510332	0.702061	Unspecific
Q96HR9	REEP6_HUMAN	REEP6	Receptor expression-enhancing protein 6 OS=Homo sapiens OX=9606 GN=REEP6 PE=1 SV=2	23.418	211	20.3807	20.8904	-0.509693	0.702372	Unspecific
Q14498	RBM39_HUMAN	RBM39	RNA-binding protein 39 OS=Homo sapiens OX=9606 GN=RBM39 PE=1 SV=2	59.38	530	24.5963	24.0879	0.508395	1.42247	Unspecific	Q86U06
O95487	SC24B_HUMAN	SEC24B	Protein transport protein Sec24B OS=Homo sapiens OX=9606 GN=SEC24B PE=1 SV=2	137.418	1268	19.8733	19.365	0.50828	1.42235	Unspecific
Q05639	EF1A2_HUMAN	EEF1A2	Elongation factor 1-alpha 2 OS=Homo sapiens OX=9606 GN=EEF1A2 PE=1 SV=1	50.47	463	24.246	24.754	-0.508069	0.703163	Unspecific
Q86V85	GP180_HUMAN	GPR180	Integral membrane protein GPR180 OS=Homo sapiens OX=9606 GN=GPR180 PE=2 SV=1	49.395	440	20.2218	20.7292	-0.507428	0.703475	Unspecific
Q9P2R3	ANFY1_HUMAN	ANKFY1	Rabankyrin-5 OS=Homo sapiens OX=9606 GN=ANKFY1 PE=1 SV=2	128.399	1169	22.3988	21.8929	0.50599	1.4201	Unspecific
Q9BY43	CHM4A_HUMAN	CHMP4A	Charged multivesicular body protein 4a OS=Homo sapiens OX=9606 GN=CHMP4A PE=1 SV=3	25.098	222	21.4613	21.9666	-0.50534	0.704494	Unspecific
O96008	TOM40_HUMAN	TOMM40	Mitochondrial import receptor subunit TOM40 homolog OS=Homo sapiens OX=9606 GN=TOMM40 PE=1 SV=1	37.893	361	22.584	22.0791	0.50486	1.41899	Unspecific
Q8TCG1	CIP2A_HUMAN	CIP2A	Protein CIP2A OS=Homo sapiens OX=9606 GN=CIP2A PE=1 SV=2	102.185	905	23.1388	22.6344	0.504411	1.41854	Unspecific
O95232	LC7L3_HUMAN	LUC7L3	Luc7-like protein 3 OS=Homo sapiens OX=9606 GN=LUC7L3 PE=1 SV=2	51.466	432	24.6684	24.1649	0.50347	1.41762	Unspecific
Q5J8M3	EMC4_HUMAN	EMC4	ER membrane protein complex subunit 4 OS=Homo sapiens OX=9606 GN=EMC4 PE=1 SV=2	20.087	183	20.7964	21.2997	-0.503288	0.705497	Unspecific
P61962	DCAF7_HUMAN	DCAF7	DDB1- and CUL4-associated factor 7 OS=Homo sapiens OX=9606 GN=DCAF7 PE=1 SV=1	38.926	342	23.1431	22.64	0.503143	1.4173	Unspecific
Q93050	VPP1_HUMAN	ATP6V0A1	V-type proton ATPase 116 kDa subunit a 1 OS=Homo sapiens OX=9606 GN=ATP6V0A1 PE=1 SV=3	96.413	837	21.0364	21.5393	-0.502915	0.70568	Unspecific	Q9Y487;Q13488;Q9HBG4
O43708	MAAI_HUMAN	GSTZ1	Maleylacetoacetate isomerase OS=Homo sapiens OX=9606 GN=GSTZ1 PE=1 SV=3	24.212	216	21.44	21.9428	-0.502802	0.705735	Unspecific
P11413	G6PD_HUMAN	G6PD	Glucose-6-phosphate 1-dehydrogenase OS=Homo sapiens OX=9606 GN=G6PD PE=1 SV=4	59.257	515	24.5305	25.033	-0.502539	0.705864	Unspecific
Q9Y5A7	NUB1_HUMAN	NUB1	NEDD8 ultimate buster 1 OS=Homo sapiens OX=9606 GN=NUB1 PE=1 SV=2	70.538	615	23.0885	22.586	0.502498	1.41666	Unspecific
O43583	DENR_HUMAN	DENR	Density-regulated protein OS=Homo sapiens OX=9606 GN=DENR PE=1 SV=2	22.092	198	24.7238	25.2262	-0.50239	0.705936	Unspecific
O75477	ERLN1_HUMAN	ERLIN1	Erlin-1 OS=Homo sapiens OX=9606 GN=ERLIN1 PE=1 SV=2	39.171	348	21.5793	21.0771	0.502293	1.41646	Unspecific
P62701	RS4X_HUMAN	RPS4X	40S ribosomal protein S4, X isoform OS=Homo sapiens OX=9606 GN=RPS4X PE=1 SV=2	29.598	263	28.8856	28.3836	0.502028	1.4162	Unspecific	Q8TD47;P22090
Q96S55	WRIP1_HUMAN	WRNIP1	ATPase WRNIP1 OS=Homo sapiens OX=9606 GN=WRNIP1 PE=1 SV=2	72.133	665	22.8916	22.3897	0.501937	1.41611	Unspecific
Q14103	HNRPD_HUMAN	HNRNPD	Heterogeneous nuclear ribonucleoprotein D0 OS=Homo sapiens OX=9606 GN=HNRNPD PE=1 SV=1	38.434	355	28.9759	29.4775	-0.501552	0.706347	Unspecific
O94925	GLSK_HUMAN	GLS	Glutaminase kidney isoform, mitochondrial OS=Homo sapiens OX=9606 GN=GLS PE=1 SV=1	73.461	669	25.5148	25.0133	0.501525	1.41571	Unspecific
Q9H444	CHM4B_HUMAN	CHMP4B	Charged multivesicular body protein 4b OS=Homo sapiens OX=9606 GN=CHMP4B PE=1 SV=1	24.95	224	23.1021	23.6027	-0.500678	0.706774	Unspecific
Q96HE7	ERO1A_HUMAN	ERO1A	ERO1-like protein alpha OS=Homo sapiens OX=9606 GN=ERO1A PE=1 SV=2	54.393	468	26.0267	26.527	-0.500294	0.706963	Unspecific	Q86YB8
Q9H0U4	RAB1B_HUMAN	RAB1B	Ras-related protein Rab-1B OS=Homo sapiens OX=9606 GN=RAB1B PE=1 SV=1	22.171	201	27.7266	28.2256	-0.499069	0.707563	Unspecific	Q92928
P53041	PPP5_HUMAN	PPP5C	Serine/threonine-protein phosphatase 5 OS=Homo sapiens OX=9606 GN=PPP5C PE=1 SV=1	56.879	499	24.8316	25.3287	-0.497087	0.708536	Unspecific
P54619	AAKG1_HUMAN	PRKAG1	5'-AMP-activated protein kinase subunit gamma-1 OS=Homo sapiens OX=9606 GN=PRKAG1 PE=1 SV=1	37.579	331	24.477	23.9807	0.496366	1.41066	Unspecific
O15127	SCAM2_HUMAN	SCAMP2	Secretory carrier-associated membrane protein 2 OS=Homo sapiens OX=9606 GN=SCAMP2 PE=1 SV=2	36.649	329	22.5447	23.0409	-0.496149	0.708997	Unspecific
Q16795	NDUA9_HUMAN	NDUFA9	NADH dehydrogenase [ubiquinone] 1 alpha subcomplex subunit 9, mitochondrial OS=Homo sapiens OX=9606 GN=NDUFA9 PE=1 SV=2	42.51	377	23.9098	23.4136	0.496122	1.41042	Unspecific
O43390	HNRPR_HUMAN	HNRNPR	Heterogeneous nuclear ribonucleoprotein R OS=Homo sapiens OX=9606 GN=HNRNPR PE=1 SV=1	70.943	633	26.684	27.1801	-0.496016	0.709062	Unspecific
Q96HR3	MED30_HUMAN	MED30	Mediator of RNA polymerase II transcription subunit 30 OS=Homo sapiens OX=9606 GN=MED30 PE=1 SV=1	20.277	178	20.4631	20.9589	-0.495822	0.709157	Unspecific
P68363	TBA1B_HUMAN	TUBA1B	Tubulin alpha-1B chain OS=Homo sapiens OX=9606 GN=TUBA1B PE=1 SV=1	50.152	451	32.5519	32.0566	0.495253	1.40957	Unspecific	P68366;Q9H853
Q8TC07	TBC15_HUMAN	TBC1D15	TBC1 domain family member 15 OS=Homo sapiens OX=9606 GN=TBC1D15 PE=1 SV=2	79.491	691	22.2009	21.7064	0.494493	1.40883	Unspecific
P42126	ECI1_HUMAN	ECI1	Enoyl-CoA delta isomerase 1, mitochondrial OS=Homo sapiens OX=9606 GN=ECI1 PE=1 SV=1	32.816	302	22.9648	23.4591	-0.494377	0.709868	Unspecific
O60716	CTND1_HUMAN	CTNND1	Catenin delta-1 OS=Homo sapiens OX=9606 GN=CTNND1 PE=1 SV=1	108.17	968	25.4396	24.9454	0.494121	1.40846	Unspecific
Q8WX92	NELFB_HUMAN	NELFB	Negative elongation factor B OS=Homo sapiens OX=9606 GN=NELFB PE=1 SV=1	65.697	580	22.0075	21.5136	0.493903	1.40825	Unspecific
P49189	AL9A1_HUMAN	ALDH9A1	4-trimethylaminobutyraldehyde dehydrogenase OS=Homo sapiens OX=9606 GN=ALDH9A1 PE=1 SV=3	53.802	494	25.192	25.6848	-0.492817	0.710636	Unspecific
Q7RTV0	PHF5A_HUMAN	PHF5A	PHD finger-like domain-containing protein 5A OS=Homo sapiens OX=9606 GN=PHF5A PE=1 SV=1	12.405	110	23.7793	23.2867	0.492539	1.40692	Unspecific
Q3KQV9	UAP1L_HUMAN	UAP1L1	UDP-N-acetylhexosamine pyrophosphorylase-like protein 1 OS=Homo sapiens OX=9606 GN=UAP1L1 PE=1 SV=2	57.03	507	20.3749	20.8671	-0.492247	0.710917	Unspecific
Q9H074	PAIP1_HUMAN	PAIP1	Polyadenylate-binding protein-interacting protein 1 OS=Homo sapiens OX=9606 GN=PAIP1 PE=1 SV=1	53.525	479	22.44	22.9321	-0.492058	0.71101	Unspecific
Q96FN4	CPNE2_HUMAN	CPNE2	Copine-2 OS=Homo sapiens OX=9606 GN=CPNE2 PE=1 SV=3	61.19	548	20.9492	21.441	-0.491755	0.71116	Unspecific
Q92917	GPKOW_HUMAN	GPKOW	G-patch domain and KOW motifs-containing protein OS=Homo sapiens OX=9606 GN=GPKOW PE=1 SV=2	52.229	476	20.9375	21.429	-0.491479	0.711295	Unspecific
P39656	OST48_HUMAN	DDOST	Dolichyl-diphosphooligosaccharide--protein glycosyltransferase 48 kDa subunit OS=Homo sapiens OX=9606 GN=DDOST PE=1 SV=4	50.801	456	27.7194	27.2279	0.491472	1.40588	Unspecific
Q9NXR7	BABA2_HUMAN	BABAM2	BRISC and BRCA1-A complex member 2 OS=Homo sapiens OX=9606 GN=BABAM2 PE=1 SV=2	43.552	383	22.9927	22.5029	0.489831	1.40428	Unspecific
P19174	PLCG1_HUMAN	PLCG1	1-phosphatidylinositol 4,5-bisphosphate phosphodiesterase gamma-1 OS=Homo sapiens OX=9606 GN=PLCG1 PE=1 SV=1	148.532	1290	22.076	22.5658	-0.489728	0.71216	Unspecific
P54727	RD23B_HUMAN	RAD23B	UV excision repair protein RAD23 homolog B OS=Homo sapiens OX=9606 GN=RAD23B PE=1 SV=1	43.171	409	25.4846	25.9742	-0.489591	0.712227	Unspecific
P36873	PP1G_HUMAN	PPP1CC	Serine/threonine-protein phosphatase PP1-gamma catalytic subunit OS=Homo sapiens OX=9606 GN=PPP1CC PE=1 SV=1	36.984	323	22.9788	22.4906	0.48825	1.40274	Unspecific
Q96A65	EXOC4_HUMAN	EXOC4	Exocyst complex component 4 OS=Homo sapiens OX=9606 GN=EXOC4 PE=1 SV=1	110.498	974	23.4139	22.926	0.487915	1.40242	Unspecific
O43264	ZW10_HUMAN	ZW10	Centromere/kinetochore protein zw10 homolog OS=Homo sapiens OX=9606 GN=ZW10 PE=1 SV=3	88.829	779	25.6197	25.1325	0.487168	1.40169	Unspecific
Q29RF7	PDS5A_HUMAN	PDS5A	Sister chromatid cohesion protein PDS5 homolog A OS=Homo sapiens OX=9606 GN=PDS5A PE=1 SV=1	150.83	1337	23.3639	22.8772	0.486702	1.40124	Unspecific
Q15691	MARE1_HUMAN	MAPRE1	Microtubule-associated protein RP/EB family member 1 OS=Homo sapiens OX=9606 GN=MAPRE1 PE=1 SV=3	29.999	268	26.481	26.9671	-0.486045	0.71398	Unspecific
Q16851	UGPA_HUMAN	UGP2	UTP--glucose-1-phosphate uridylyltransferase OS=Homo sapiens OX=9606 GN=UGP2 PE=1 SV=5	56.94	508	24.1218	24.6077	-0.485878	0.714062	Unspecific
P11498	PYC_HUMAN	PC	Pyruvate carboxylase, mitochondrial OS=Homo sapiens OX=9606 GN=PC PE=1 SV=2	129.634	1178	22.7526	22.2669	0.485696	1.40026	Unspecific
P54725	RD23A_HUMAN	RAD23A	UV excision repair protein RAD23 homolog A OS=Homo sapiens OX=9606 GN=RAD23A PE=1 SV=1	39.609	363	21.4523	21.9371	-0.484845	0.714574	Unspecific
Q96HY6	DDRGK_HUMAN	DDRGK1	DDRGK domain-containing protein 1 OS=Homo sapiens OX=9606 GN=DDRGK1 PE=1 SV=2	35.611	314	21.8606	22.3447	-0.484073	0.714956	Unspecific
O76071	CIAO1_HUMAN	CIAO1	Probable cytosolic iron-sulfur protein assembly protein CIAO1 OS=Homo sapiens OX=9606 GN=CIAO1 PE=1 SV=1	37.84	339	24.0853	23.6016	0.483677	1.3983	Unspecific
Q9NSE4	SYIM_HUMAN	IARS2	Isoleucine--tRNA ligase, mitochondrial OS=Homo sapiens OX=9606 GN=IARS2 PE=1 SV=2	113.792	1012	25.9167	25.4338	0.482956	1.3976	Unspecific
Q8IYB1	M21D2_HUMAN	MB21D2	Nucleotidyltransferase MB21D2 OS=Homo sapiens OX=9606 GN=MB21D2 PE=1 SV=3	55.8	491	22.5032	22.9856	-0.482421	0.715775	Unspecific
O95336	6PGL_HUMAN	PGLS	6-phosphogluconolactonase OS=Homo sapiens OX=9606 GN=PGLS PE=1 SV=2	27.547	258	24.2012	24.6834	-0.482207	0.715882	Unspecific
O95163	ELP1_HUMAN	ELP1	Elongator complex protein 1 OS=Homo sapiens OX=9606 GN=ELP1 PE=1 SV=3	150.254	1332	25.3696	24.8885	0.4811	1.39581	Unspecific
P43686	PRS6B_HUMAN	PSMC4	26S proteasome regulatory subunit 6B OS=Homo sapiens OX=9606 GN=PSMC4 PE=1 SV=2	47.366	418	25.8098	26.2907	-0.480875	0.716543	Unspecific
P16435	NCPR_HUMAN	POR	NADPH--cytochrome P450 reductase OS=Homo sapiens OX=9606 GN=POR PE=1 SV=2	76.69	677	24.0202	24.5003	-0.480111	0.716922	Unspecific
P12956	XRCC6_HUMAN	XRCC6	X-ray repair cross-complementing protein 6 OS=Homo sapiens OX=9606 GN=XRCC6 PE=1 SV=2	69.843	609	28.894	29.3729	-0.478864	0.717543	Unspecific
P07741	APT_HUMAN	APRT	Adenine phosphoribosyltransferase OS=Homo sapiens OX=9606 GN=APRT PE=1 SV=2	19.608	180	26.8592	27.338	-0.478758	0.717595	Unspecific
Q92688	AN32B_HUMAN	ANP32B	Acidic leucine-rich nuclear phosphoprotein 32 family member B OS=Homo sapiens OX=9606 GN=ANP32B PE=1 SV=1	28.788	251	27.8687	28.3472	-0.478447	0.71775	Unspecific
Q9NUQ8	ABCF3_HUMAN	ABCF3	ATP-binding cassette sub-family F member 3 OS=Homo sapiens OX=9606 GN=ABCF3 PE=1 SV=2	79.745	709	22.8613	22.3835	0.47779	1.39261	Unspecific
P51149	RAB7A_HUMAN	RAB7A	Ras-related protein Rab-7a OS=Homo sapiens OX=9606 GN=RAB7A PE=1 SV=1	23.49	207	27.1857	27.6629	-0.477141	0.7184	Unspecific
Q9BSJ2	GCP2_HUMAN	TUBGCP2	Gamma-tubulin complex component 2 OS=Homo sapiens OX=9606 GN=TUBGCP2 PE=1 SV=2	102.534	902	23.1073	22.6305	0.476873	1.39172	Unspecific
P83731	RL24_HUMAN	RPL24	60S ribosomal protein L24 OS=Homo sapiens OX=9606 GN=RPL24 PE=1 SV=1	17.779	157	26.4631	25.9864	0.476717	1.39157	Unspecific
Q8TAT6	NPL4_HUMAN	NPLOC4	Nuclear protein localization protein 4 homolog OS=Homo sapiens OX=9606 GN=NPLOC4 PE=1 SV=3	68.12	608	23.9857	23.5094	0.476302	1.39117	Unspecific
P16615	AT2A2_HUMAN	ATP2A2	Sarcoplasmic/endoplasmic reticulum calcium ATPase 2 OS=Homo sapiens OX=9606 GN=ATP2A2 PE=1 SV=1	114.757	1042	27.5689	27.0931	0.475865	1.39075	Unspecific	O14983;Q93084
Q969T4	UB2E3_HUMAN	UBE2E3	Ubiquitin-conjugating enzyme E2 E3 OS=Homo sapiens OX=9606 GN=UBE2E3 PE=1 SV=1	22.913	207	23.8243	24.2993	-0.474941	0.719496	Unspecific	Q96LR5;P51965
Q13685	AAMP_HUMAN	AAMP	Angio-associated migratory cell protein OS=Homo sapiens OX=9606 GN=AAMP PE=1 SV=2	46.751	434	23.9829	23.508	0.474884	1.38981	Unspecific
Q9Y2V2	CHSP1_HUMAN	CARHSP1	Calcium-regulated heat-stable protein 1 OS=Homo sapiens OX=9606 GN=CARHSP1 PE=1 SV=2	15.892	147	25.4765	25.0018	0.474701	1.38963	Unspecific
P46778	RL21_HUMAN	RPL21	60S ribosomal protein L21 OS=Homo sapiens OX=9606 GN=RPL21 PE=1 SV=2	18.565	160	26.1549	25.6802	0.47465	1.38958	Unspecific
Q9H0R8	GBRL1_HUMAN	GABARAPL1	Gamma-aminobutyric acid receptor-associated protein-like 1 OS=Homo sapiens OX=9606 GN=GABARAPL1 PE=1 SV=1	14.044	117	20.0916	19.6183	0.473296	1.38828	Unspecific	O95166
P49005	DPOD2_HUMAN	POLD2	DNA polymerase delta subunit 2 OS=Homo sapiens OX=9606 GN=POLD2 PE=1 SV=1	51.289	469	23.4212	22.948	0.473211	1.3882	Unspecific
P42345	MTOR_HUMAN	MTOR	Serine/threonine-protein kinase mTOR OS=Homo sapiens OX=9606 GN=MTOR PE=1 SV=1	288.892	2549	21.9852	22.4575	-0.472321	0.720804	Unspecific
O75792	RNH2A_HUMAN	RNASEH2A	Ribonuclease H2 subunit A OS=Homo sapiens OX=9606 GN=RNASEH2A PE=1 SV=2	33.395	299	22.7361	23.2076	-0.471551	0.721189	Unspecific
P62805	H4_HUMAN	H4C1	Histone H4 OS=Homo sapiens OX=9606 GN=H4C1 PE=1 SV=2	11.367	103	24.3408	23.8697	0.471158	1.38622	Unspecific
Q13619	CUL4A_HUMAN	CUL4A	Cullin-4A OS=Homo sapiens OX=9606 GN=CUL4A PE=1 SV=3	87.68	759	20.484	20.0132	0.470863	1.38594	Unspecific
Q7KZN9	COX15_HUMAN	COX15	Cytochrome c oxidase assembly protein COX15 homolog OS=Homo sapiens OX=9606 GN=COX15 PE=1 SV=1	46.03	410	22.3109	21.8403	0.470674	1.38576	Unspecific
P36405	ARL3_HUMAN	ARL3	ADP-ribosylation factor-like protein 3 OS=Homo sapiens OX=9606 GN=ARL3 PE=1 SV=2	20.456	182	24.4708	24.9413	-0.470529	0.7217	Unspecific
O15511	ARPC5_HUMAN	ARPC5	Actin-related protein 2/3 complex subunit 5 OS=Homo sapiens OX=9606 GN=ARPC5 PE=1 SV=3	16.32	151	22.2232	22.693	-0.469788	0.722071	Unspecific
Q16513	PKN2_HUMAN	PKN2	Serine/threonine-protein kinase N2 OS=Homo sapiens OX=9606 GN=PKN2 PE=1 SV=1	112.035	984	23.3685	23.8378	-0.469256	0.722337	Unspecific
O43148	MCES_HUMAN	RNMT	mRNA cap guanine-N7 methyltransferase OS=Homo sapiens OX=9606 GN=RNMT PE=1 SV=1	54.844	476	22.431	22.8995	-0.468555	0.722688	Unspecific
Q9Y3U8	RL36_HUMAN	RPL36	60S ribosomal protein L36 OS=Homo sapiens OX=9606 GN=RPL36 PE=1 SV=3	12.254	105	24.309	23.8409	0.468108	1.38329	Unspecific
P63220	RS21_HUMAN	RPS21	40S ribosomal protein S21 OS=Homo sapiens OX=9606 GN=RPS21 PE=1 SV=1	9.111	83	25.9947	26.4614	-0.466775	0.72358	Unspecific
P30837	AL1B1_HUMAN	ALDH1B1	Aldehyde dehydrogenase X, mitochondrial OS=Homo sapiens OX=9606 GN=ALDH1B1 PE=1 SV=4	57.249	517	25.6124	26.0791	-0.466687	0.723624	Unspecific
P00505	AATM_HUMAN	GOT2	Aspartate aminotransferase, mitochondrial OS=Homo sapiens OX=9606 GN=GOT2 PE=1 SV=3	47.518	430	27.6461	28.1126	-0.466483	0.723727	Unspecific
Q01105	SET_HUMAN	SET	Protein SET OS=Homo sapiens OX=9606 GN=SET PE=1 SV=3	33.489	290	28.2001	28.6665	-0.466394	0.723771	Unspecific	P0DME0
P15104	GLNA_HUMAN	GLUL	Glutamine synthetase OS=Homo sapiens OX=9606 GN=GLUL PE=1 SV=4	42.064	373	21.66	22.1248	-0.464805	0.724569	Unspecific
O43592	XPOT_HUMAN	XPOT	Exportin-T OS=Homo sapiens OX=9606 GN=XPOT PE=1 SV=2	109.964	962	26.6462	26.1818	0.464416	1.37976	Unspecific
Q9Y3Z3	SAMH1_HUMAN	SAMHD1	Deoxynucleoside triphosphate triphosphohydrolase SAMHD1 OS=Homo sapiens OX=9606 GN=SAMHD1 PE=1 SV=2	72.201	626	25.3498	24.8856	0.464214	1.37957	Unspecific
Q969Z0	FAKD4_HUMAN	TBRG4	FAST kinase domain-containing protein 4 OS=Homo sapiens OX=9606 GN=TBRG4 PE=1 SV=1	70.738	631	24.506	24.0418	0.464125	1.37948	Unspecific
Q9Y5X3	SNX5_HUMAN	SNX5	Sorting nexin-5 OS=Homo sapiens OX=9606 GN=SNX5 PE=1 SV=1	46.816	404	23.5336	23.9974	-0.463778	0.725085	Unspecific
O75351	VPS4B_HUMAN	VPS4B	Vacuolar protein sorting-associated protein 4B OS=Homo sapiens OX=9606 GN=VPS4B PE=1 SV=2	49.302	444	22.9321	23.3958	-0.463753	0.725097	Unspecific	Q6PIW4
Q5VTU8	AT5EL_HUMAN	ATP5F1EP2	ATP synthase subunit epsilon-like protein, mitochondrial OS=Homo sapiens OX=9606 GN=ATP5F1EP2 PE=1 SV=1	5.807	51	22.6415	23.1043	-0.462797	0.725578	Unspecific	P56381
P50995	ANX11_HUMAN	ANXA11	Annexin A11 OS=Homo sapiens OX=9606 GN=ANXA11 PE=1 SV=1	54.39	505	24.6616	25.124	-0.462483	0.725736	Unspecific
Q9UHI6	DDX20_HUMAN	DDX20	Probable ATP-dependent RNA helicase DDX20 OS=Homo sapiens OX=9606 GN=DDX20 PE=1 SV=2	92.241	824	23.8044	23.3423	0.462081	1.37753	Unspecific
Q06124	PTN11_HUMAN	PTPN11	Tyrosine-protein phosphatase non-receptor type 11 OS=Homo sapiens OX=9606 GN=PTPN11 PE=1 SV=3	68.011	593	22.9765	23.4386	-0.46208	0.725939	Unspecific
Q99878	H2A1J_HUMAN	H2AC14	Histone H2A type 1-J OS=Homo sapiens OX=9606 GN=H2AC14 PE=1 SV=3	13.936	128	25.9227	25.4613	0.461386	1.37686	Unspecific	Q96KK5;Q9BTM1;Q16777;Q93077;Q7L7L0;Q6FI13;P20671;P0C0S8;P04908;Q71UI9;P0C0S5
O43169	CYB5B_HUMAN	CYB5B	Cytochrome b5 type B OS=Homo sapiens OX=9606 GN=CYB5B PE=1 SV=3	16.695	150	25.9364	26.3965	-0.460059	0.726957	Unspecific
Q9HB40	RISC_HUMAN	SCPEP1	Retinoid-inducible serine carboxypeptidase OS=Homo sapiens OX=9606 GN=SCPEP1 PE=1 SV=1	50.831	452	20.6647	21.1243	-0.459605	0.727185	Unspecific
O00471	EXOC5_HUMAN	EXOC5	Exocyst complex component 5 OS=Homo sapiens OX=9606 GN=EXOC5 PE=1 SV=1	81.853	708	22.1088	21.6495	0.459304	1.37488	Unspecific
P68371	TBB4B_HUMAN	TUBB4B	Tubulin beta-4B chain OS=Homo sapiens OX=9606 GN=TUBB4B PE=1 SV=1	49.831	445	31.8723	31.4134	0.458867	1.37446	Unspecific
P50454	SERPH_HUMAN	SERPINH1	Serpin H1 OS=Homo sapiens OX=9606 GN=SERPINH1 PE=1 SV=2	46.441	418	27.1674	26.7091	0.458272	1.37389	Unspecific
Q93009	UBP7_HUMAN	USP7	Ubiquitin carboxyl-terminal hydrolase 7 OS=Homo sapiens OX=9606 GN=USP7 PE=1 SV=2	128.302	1102	25.7418	25.2836	0.458211	1.37384	Unspecific
Q13564	ULA1_HUMAN	NAE1	NEDD8-activating enzyme E1 regulatory subunit OS=Homo sapiens OX=9606 GN=NAE1 PE=1 SV=1	60.246	534	25.4366	25.8944	-0.457825	0.728083	Unspecific
P60604	UB2G2_HUMAN	UBE2G2	Ubiquitin-conjugating enzyme E2 G2 OS=Homo sapiens OX=9606 GN=UBE2G2 PE=1 SV=1	18.566	165	22.4364	21.98	0.456388	1.3721	Unspecific
P29372	3MG_HUMAN	MPG	DNA-3-methyladenine glycosylase OS=Homo sapiens OX=9606 GN=MPG PE=1 SV=3	32.869	298	20.9782	21.434	-0.455802	0.729105	Unspecific
O94905	ERLN2_HUMAN	ERLIN2	Erlin-2 OS=Homo sapiens OX=9606 GN=ERLIN2 PE=1 SV=1	37.84	339	25.1216	24.6662	0.455381	1.37115	Unspecific
P46783	RS10_HUMAN	RPS10	40S ribosomal protein S10 OS=Homo sapiens OX=9606 GN=RPS10 PE=1 SV=1	18.898	165	27.7808	27.3269	0.453866	1.36971	Unspecific	Q9NQ39
O43660	PLRG1_HUMAN	PLRG1	Pleiotropic regulator 1 OS=Homo sapiens OX=9606 GN=PLRG1 PE=1 SV=1	57.194	514	22.9193	23.3731	-0.453726	0.730155	Unspecific
O00299	CLIC1_HUMAN	CLIC1	Chloride intracellular channel protein 1 OS=Homo sapiens OX=9606 GN=CLIC1 PE=1 SV=4	26.923	241	26.978	27.4303	-0.45226	0.730897	Unspecific
P49257	LMAN1_HUMAN	LMAN1	Protein ERGIC-53 OS=Homo sapiens OX=9606 GN=LMAN1 PE=1 SV=2	57.549	510	24.9785	25.4303	-0.45179	0.731135	Unspecific
P09012	SNRPA_HUMAN	SNRPA	U1 small nuclear ribonucleoprotein A OS=Homo sapiens OX=9606 GN=SNRPA PE=1 SV=3	31.28	282	24.1883	24.64	-0.451754	0.731153	Unspecific
Q9P2X3	IMPCT_HUMAN	IMPACT	Protein IMPACT OS=Homo sapiens OX=9606 GN=IMPACT PE=1 SV=2	36.476	320	23.6716	23.22	0.451646	1.3676	Unspecific
P49959	MRE11_HUMAN	MRE11	Double-strand break repair protein MRE11 OS=Homo sapiens OX=9606 GN=MRE11 PE=1 SV=3	80.593	708	24.3389	23.8874	0.451414	1.36738	Unspecific
Q9NVS9	PNPO_HUMAN	PNPO	Pyridoxine-5'-phosphate oxidase OS=Homo sapiens OX=9606 GN=PNPO PE=1 SV=1	29.988	261	22.658	23.1093	-0.451304	0.731382	Unspecific
P49023	PAXI_HUMAN	PXN	Paxillin OS=Homo sapiens OX=9606 GN=PXN PE=1 SV=3	64.505	591	22.1796	21.7293	0.450259	1.36629	Unspecific
P18858	DNLI1_HUMAN	LIG1	DNA ligase 1 OS=Homo sapiens OX=9606 GN=LIG1 PE=1 SV=1	101.736	919	20.8837	21.3339	-0.450176	0.731954	Unspecific
P29083	T2EA_HUMAN	GTF2E1	General transcription factor IIE subunit 1 OS=Homo sapiens OX=9606 GN=GTF2E1 PE=1 SV=2	49.452	439	21.3186	21.768	-0.449418	0.732338	Unspecific
Q6GMV3	PTRD1_HUMAN	PTRHD1	Putative peptidyl-tRNA hydrolase PTRHD1 OS=Homo sapiens OX=9606 GN=PTRHD1 PE=1 SV=1	15.805	140	21.4175	21.8661	-0.448612	0.732747	Unspecific
Q9NV35	NUD15_HUMAN	NUDT15	Nucleotide triphosphate diphosphatase NUDT15 OS=Homo sapiens OX=9606 GN=NUDT15 PE=1 SV=1	18.609	164	22.8038	23.2524	-0.44855	0.732779	Unspecific
P33316	DUT_HUMAN	DUT	Deoxyuridine 5'-triphosphate nucleotidohydrolase, mitochondrial OS=Homo sapiens OX=9606 GN=DUT PE=1 SV=4	26.563	252	26.6319	27.0799	-0.448023	0.733047	Unspecific
Q9Y4L1	HYOU1_HUMAN	HYOU1	Hypoxia up-regulated protein 1 OS=Homo sapiens OX=9606 GN=HYOU1 PE=1 SV=1	111.335	999	26.7632	27.2097	-0.446547	0.733797	Unspecific	Q9BXT5
Q13309	SKP2_HUMAN	SKP2	S-phase kinase-associated protein 2 OS=Homo sapiens OX=9606 GN=SKP2 PE=1 SV=2	47.761	424	21.6307	21.1848	0.445844	1.36211	Unspecific
P00403	COX2_HUMAN	MT-CO2	Cytochrome c oxidase subunit 2 OS=Homo sapiens OX=9606 GN=MT-CO2 PE=1 SV=1	25.565	227	24.9419	24.4961	0.445771	1.36204	Unspecific
Q9Y3B7	RM11_HUMAN	MRPL11	39S ribosomal protein L11, mitochondrial OS=Homo sapiens OX=9606 GN=MRPL11 PE=1 SV=1	20.683	192	22.1746	22.6202	-0.445607	0.734275	Unspecific
Q14166	TTL12_HUMAN	TTLL12	Tubulin--tyrosine ligase-like protein 12 OS=Homo sapiens OX=9606 GN=TTLL12 PE=1 SV=2	74.404	644	25.9451	26.3906	-0.44546	0.73435	Unspecific
P49756	RBM25_HUMAN	RBM25	RNA-binding protein 25 OS=Homo sapiens OX=9606 GN=RBM25 PE=1 SV=3	100.186	843	21.6151	22.0606	-0.445424	0.734368	Unspecific
P30086	PEBP1_HUMAN	PEBP1	Phosphatidylethanolamine-binding protein 1 OS=Homo sapiens OX=9606 GN=PEBP1 PE=1 SV=3	21.057	187	28.1807	28.6261	-0.445336	0.734413	Unspecific
P51003	PAPOA_HUMAN	PAPOLA	Poly(A) polymerase alpha OS=Homo sapiens OX=9606 GN=PAPOLA PE=1 SV=4	82.843	745	23.0713	23.5164	-0.44516	0.734503	Unspecific
P00558	PGK1_HUMAN	PGK1	Phosphoglycerate kinase 1 OS=Homo sapiens OX=9606 GN=PGK1 PE=1 SV=3	44.615	417	29.3476	29.7917	-0.444072	0.735057	Unspecific	P07205
P04083	ANXA1_HUMAN	ANXA1	Annexin A1 OS=Homo sapiens OX=9606 GN=ANXA1 PE=1 SV=2	38.714	346	25.2253	25.6693	-0.443985	0.735101	Unspecific
O43920	NDUS5_HUMAN	NDUFS5	NADH dehydrogenase [ubiquinone] iron-sulfur protein 5 OS=Homo sapiens OX=9606 GN=NDUFS5 PE=1 SV=3	12.518	106	21.5954	21.1514	0.443965	1.36034	Unspecific
Q9BTT0	AN32E_HUMAN	ANP32E	Acidic leucine-rich nuclear phosphoprotein 32 family member E OS=Homo sapiens OX=9606 GN=ANP32E PE=1 SV=1	30.692	268	26.0789	26.5227	-0.44384	0.735175	Unspecific
O95394	AGM1_HUMAN	PGM3	Phosphoacetylglucosamine mutase OS=Homo sapiens OX=9606 GN=PGM3 PE=1 SV=1	59.852	542	22.3339	22.7777	-0.443725	0.735234	Unspecific
Q15435	PP1R7_HUMAN	PPP1R7	Protein phosphatase 1 regulatory subunit 7 OS=Homo sapiens OX=9606 GN=PPP1R7 PE=1 SV=1	41.564	360	24.8146	25.2581	-0.443552	0.735322	Unspecific
P07384	CAN1_HUMAN	CAPN1	Calpain-1 catalytic subunit OS=Homo sapiens OX=9606 GN=CAPN1 PE=1 SV=1	81.89	714	22.8447	23.2877	-0.443034	0.735586	Unspecific
Q07666	KHDR1_HUMAN	KHDRBS1	KH domain-containing, RNA-binding, signal transduction-associated protein 1 OS=Homo sapiens OX=9606 GN=KHDRBS1 PE=1 SV=1	48.227	443	30.9085	31.3512	-0.442722	0.735745	Unspecific	Q5VWX1
Q86TI2	DPP9_HUMAN	DPP9	Dipeptidyl peptidase 9 OS=Homo sapiens OX=9606 GN=DPP9 PE=1 SV=3	98.263	863	21.4736	21.9158	-0.442214	0.736004	Unspecific
P05091	ALDH2_HUMAN	ALDH2	Aldehyde dehydrogenase, mitochondrial OS=Homo sapiens OX=9606 GN=ALDH2 PE=1 SV=2	56.381	517	24.7705	25.2127	-0.44219	0.736016	Unspecific	P00352;P47895
Q9UKV3	ACINU_HUMAN	ACIN1	Apoptotic chromatin condensation inducer in the nucleus OS=Homo sapiens OX=9606 GN=ACIN1 PE=1 SV=2	151.862	1341	22.705	22.2629	0.442136	1.35861	Unspecific
Q9Y248	PSF2_HUMAN	GINS2	DNA replication complex GINS protein PSF2 OS=Homo sapiens OX=9606 GN=GINS2 PE=1 SV=1	21.428	185	23.1008	23.5425	-0.441749	0.736242	Unspecific
O60506	HNRPQ_HUMAN	SYNCRIP	Heterogeneous nuclear ribonucleoprotein Q OS=Homo sapiens OX=9606 GN=SYNCRIP PE=1 SV=2	69.603	623	28.4956	28.937	-0.441421	0.736409	Unspecific
Q9NR30	DDX21_HUMAN	DDX21	Nucleolar RNA helicase 2 OS=Homo sapiens OX=9606 GN=DDX21 PE=1 SV=5	87.344	783	26.2556	25.8145	0.441124	1.35766	Unspecific
Q9BZX2	UCK2_HUMAN	UCK2	Uridine-cytidine kinase 2 OS=Homo sapiens OX=9606 GN=UCK2 PE=1 SV=1	29.299	261	24.4792	24.0388	0.440366	1.35695	Unspecific	Q9HA47
Q9HCC0	MCCB_HUMAN	MCCC2	Methylcrotonoyl-CoA carboxylase beta chain, mitochondrial OS=Homo sapiens OX=9606 GN=MCCC2 PE=1 SV=1	61.333	563	24.6181	24.1784	0.439636	1.35626	Unspecific
Q9NZ32	ARP10_HUMAN	ACTR10	Actin-related protein 10 OS=Homo sapiens OX=9606 GN=ACTR10 PE=1 SV=1	46.307	417	22.7026	23.1422	-0.439582	0.737348	Unspecific
P06865	HEXA_HUMAN	HEXA	Beta-hexosaminidase subunit alpha OS=Homo sapiens OX=9606 GN=HEXA PE=1 SV=2	60.703	529	22.9179	23.3573	-0.439408	0.737437	Unspecific
O75616	ERAL1_HUMAN	ERAL1	GTPase Era, mitochondrial OS=Homo sapiens OX=9606 GN=ERAL1 PE=1 SV=2	48.35	437	20.6666	20.2273	0.439279	1.35593	Unspecific
Q14165	MLEC_HUMAN	MLEC	Malectin OS=Homo sapiens OX=9606 GN=MLEC PE=1 SV=1	32.234	292	24.7182	25.1574	-0.439166	0.737561	Unspecific
O14744	ANM5_HUMAN	PRMT5	Protein arginine N-methyltransferase 5 OS=Homo sapiens OX=9606 GN=PRMT5 PE=1 SV=4	72.684	637	27.1226	27.5611	-0.438565	0.737868	Unspecific
O95747	OXSR1_HUMAN	OXSR1	Serine/threonine-protein kinase OSR1 OS=Homo sapiens OX=9606 GN=OXSR1 PE=1 SV=1	58.022	527	24.3348	24.7729	-0.438102	0.738105	Unspecific
P54709	AT1B3_HUMAN	ATP1B3	Sodium/potassium-transporting ATPase subunit beta-3 OS=Homo sapiens OX=9606 GN=ATP1B3 PE=1 SV=1	31.513	279	25.9657	26.4037	-0.437959	0.738178	Unspecific
Q9NVG8	TBC13_HUMAN	TBC1D13	TBC1 domain family member 13 OS=Homo sapiens OX=9606 GN=TBC1D13 PE=1 SV=3	46.554	400	22.4428	22.8807	-0.437896	0.738211	Unspecific
Q9H3U1	UN45A_HUMAN	UNC45A	Protein unc-45 homolog A OS=Homo sapiens OX=9606 GN=UNC45A PE=1 SV=1	103.077	944	25.3226	24.8852	0.43742	1.35418	Unspecific
P47914	RL29_HUMAN	RPL29	60S ribosomal protein L29 OS=Homo sapiens OX=9606 GN=RPL29 PE=1 SV=2	17.752	159	25.1467	24.7097	0.437032	1.35382	Unspecific
Q96P70	IPO9_HUMAN	IPO9	Importin-9 OS=Homo sapiens OX=9606 GN=IPO9 PE=1 SV=3	115.963	1041	25.9664	25.5299	0.43657	1.35338	Unspecific
Q12797	ASPH_HUMAN	ASPH	Aspartyl/asparaginyl beta-hydroxylase OS=Homo sapiens OX=9606 GN=ASPH PE=1 SV=3	85.863	758	22.7421	23.1786	-0.436501	0.738924	Unspecific
Q15365	PCBP1_HUMAN	PCBP1	Poly(rC)-binding protein 1 OS=Homo sapiens OX=9606 GN=PCBP1 PE=1 SV=2	37.498	356	28.7674	28.3313	0.436114	1.35296	Unspecific	P57723
Q9BQG0	MBB1A_HUMAN	MYBBP1A	Myb-binding protein 1A OS=Homo sapiens OX=9606 GN=MYBBP1A PE=1 SV=2	148.855	1328	24.4408	24.0051	0.435626	1.3525	Unspecific
Q9NQR4	NIT2_HUMAN	NIT2	Omega-amidase NIT2 OS=Homo sapiens OX=9606 GN=NIT2 PE=1 SV=1	30.608	276	23.9158	24.3499	-0.4341	0.740155	Unspecific
Q7Z460	CLAP1_HUMAN	CLASP1	CLIP-associating protein 1 OS=Homo sapiens OX=9606 GN=CLASP1 PE=1 SV=1	169.451	1538	22.934	23.3676	-0.43356	0.740432	Unspecific	O75122
Q9BUR5	MIC26_HUMAN	APOO	MICOS complex subunit MIC26 OS=Homo sapiens OX=9606 GN=APOO PE=1 SV=1	22.285	198	21.7391	22.1718	-0.432672	0.740888	Unspecific
Q16658	FSCN1_HUMAN	FSCN1	Fascin OS=Homo sapiens OX=9606 GN=FSCN1 PE=1 SV=3	54.53	493	26.9642	27.396	-0.431771	0.741351	Unspecific
Q8N183	NDUF2_HUMAN	NDUFAF2	NADH dehydrogenase [ubiquinone] 1 alpha subcomplex assembly factor 2 OS=Homo sapiens OX=9606 GN=NDUFAF2 PE=1 SV=1	19.856	169	23.6823	24.113	-0.430707	0.741898	Unspecific
O95218	ZRAB2_HUMAN	ZRANB2	Zinc finger Ran-binding domain-containing protein 2 OS=Homo sapiens OX=9606 GN=ZRANB2 PE=1 SV=2	37.404	330	24.5644	24.9943	-0.429833	0.742348	Unspecific
Q9BU61	NDUF3_HUMAN	NDUFAF3	NADH dehydrogenase [ubiquinone] 1 alpha subcomplex assembly factor 3 OS=Homo sapiens OX=9606 GN=NDUFAF3 PE=1 SV=1	20.35	184	23.9919	23.5621	0.429785	1.34703	Unspecific
Q9H9J2	RM44_HUMAN	MRPL44	39S ribosomal protein L44, mitochondrial OS=Homo sapiens OX=9606 GN=MRPL44 PE=1 SV=1	37.535	332	23.6061	24.0357	-0.429511	0.742513	Unspecific
P24941	CDK2_HUMAN	CDK2	Cyclin-dependent kinase 2 OS=Homo sapiens OX=9606 GN=CDK2 PE=1 SV=2	33.93	298	24.6708	24.2418	0.429059	1.34636	Unspecific	Q00526
P29692	EF1D_HUMAN	EEF1D	Elongation factor 1-delta OS=Homo sapiens OX=9606 GN=EEF1D PE=1 SV=5	31.122	281	27.7581	28.1869	-0.428827	0.742866	Unspecific
O00743	PPP6_HUMAN	PPP6C	Serine/threonine-protein phosphatase 6 catalytic subunit OS=Homo sapiens OX=9606 GN=PPP6C PE=1 SV=1	35.144	305	24.679	24.2503	0.42869	1.34601	Unspecific
P09211	GSTP1_HUMAN	GSTP1	Glutathione S-transferase P OS=Homo sapiens OX=9606 GN=GSTP1 PE=1 SV=2	23.356	210	29.0177	29.4463	-0.428617	0.742974	Unspecific
Q13247	SRSF6_HUMAN	SRSF6	Serine/arginine-rich splicing factor 6 OS=Homo sapiens OX=9606 GN=SRSF6 PE=1 SV=2	39.587	344	24.407	24.8355	-0.42848	0.743044	Unspecific	Q08170
Q13158	FADD_HUMAN	FADD	FAS-associated death domain protein OS=Homo sapiens OX=9606 GN=FADD PE=1 SV=1	23.279	208	21.8208	22.2492	-0.428393	0.743089	Unspecific
Q5JRA6	TGO1_HUMAN	MIA3	Transport and Golgi organization protein 1 homolog OS=Homo sapiens OX=9606 GN=MIA3 PE=1 SV=1	213.702	1907	22.3048	22.7332	-0.428356	0.743108	Unspecific
P32119	PRDX2_HUMAN	PRDX2	Peroxiredoxin-2 OS=Homo sapiens OX=9606 GN=PRDX2 PE=1 SV=5	21.892	198	28.6653	29.0936	-0.428312	0.743131	Unspecific
Q16342	PDCD2_HUMAN	PDCD2	Programmed cell death protein 2 OS=Homo sapiens OX=9606 GN=PDCD2 PE=1 SV=2	38.592	344	21.638	21.21	0.428063	1.34543	Unspecific
O95070	YIF1A_HUMAN	YIF1A	Protein YIF1A OS=Homo sapiens OX=9606 GN=YIF1A PE=1 SV=2	32.011	293	20.2886	19.861	0.427618	1.34501	Unspecific
P62942	FKB1A_HUMAN	FKBP1A	Peptidyl-prolyl cis-trans isomerase FKBP1A OS=Homo sapiens OX=9606 GN=FKBP1A PE=1 SV=2	11.951	108	25.8266	26.2533	-0.42676	0.74393	Unspecific
Q8WVC6	DCAKD_HUMAN	DCAKD	Dephospho-CoA kinase domain-containing protein OS=Homo sapiens OX=9606 GN=DCAKD PE=1 SV=1	26.55	231	20.8287	20.4021	0.426652	1.34411	Unspecific
Q8N0Z6	TTC5_HUMAN	TTC5	Tetratricopeptide repeat protein 5 OS=Homo sapiens OX=9606 GN=TTC5 PE=1 SV=2	48.928	440	22.4204	21.9949	0.425579	1.34311	Unspecific
P49770	EI2BB_HUMAN	EIF2B2	Translation initiation factor eIF-2B subunit beta OS=Homo sapiens OX=9606 GN=EIF2B2 PE=1 SV=3	38.99	351	20.6254	21.0501	-0.424704	0.744991	Unspecific
Q12972	PP1R8_HUMAN	PPP1R8	Nuclear inhibitor of protein phosphatase 1 OS=Homo sapiens OX=9606 GN=PPP1R8 PE=1 SV=2	38.479	351	22.1231	22.5477	-0.42456	0.745066	Unspecific
Q52LJ0	FA98B_HUMAN	FAM98B	Protein FAM98B OS=Homo sapiens OX=9606 GN=FAM98B PE=1 SV=2	45.547	433	24.6338	25.0583	-0.424552	0.74507	Unspecific
Q9UID3	VPS51_HUMAN	VPS51	Vacuolar protein sorting-associated protein 51 homolog OS=Homo sapiens OX=9606 GN=VPS51 PE=1 SV=2	86.042	782	22.0149	21.5906	0.424293	1.34191	Unspecific
Q9BW72	HIG2A_HUMAN	HIGD2A	HIG1 domain family member 2A, mitochondrial OS=Homo sapiens OX=9606 GN=HIGD2A PE=1 SV=1	11.529	106	21.8996	21.4757	0.423878	1.34153	Unspecific
Q6NVY1	HIBCH_HUMAN	HIBCH	3-hydroxyisobutyryl-CoA hydrolase, mitochondrial OS=Homo sapiens OX=9606 GN=HIBCH PE=1 SV=2	43.482	386	23.3795	23.8029	-0.423375	0.745678	Unspecific
O75964	ATP5L_HUMAN	ATP5MG	ATP synthase subunit g, mitochondrial OS=Homo sapiens OX=9606 GN=ATP5MG PE=1 SV=3	11.428	103	23.6933	23.2701	0.423144	1.34085	Unspecific
Q9Y6G9	DC1L1_HUMAN	DYNC1LI1	Cytoplasmic dynein 1 light intermediate chain 1 OS=Homo sapiens OX=9606 GN=DYNC1LI1 PE=1 SV=3	56.579	523	24.7756	25.1987	-0.423052	0.745845	Unspecific
Q8WXX5	DNJC9_HUMAN	DNAJC9	DnaJ homolog subfamily C member 9 OS=Homo sapiens OX=9606 GN=DNAJC9 PE=1 SV=1	29.91	260	24.3801	24.8031	-0.423043	0.74585	Unspecific
Q9UKK9	NUDT5_HUMAN	NUDT5	ADP-sugar pyrophosphatase OS=Homo sapiens OX=9606 GN=NUDT5 PE=1 SV=1	24.328	219	25.1713	25.594	-0.42273	0.746012	Unspecific
P37802	TAGL2_HUMAN	TAGLN2	Transgelin-2 OS=Homo sapiens OX=9606 GN=TAGLN2 PE=1 SV=3	22.391	199	28.2063	28.6286	-0.422298	0.746235	Unspecific
P31943	HNRH1_HUMAN	HNRNPH1	Heterogeneous nuclear ribonucleoprotein H OS=Homo sapiens OX=9606 GN=HNRNPH1 PE=1 SV=4	49.229	449	29.8813	30.3035	-0.422161	0.746306	Unspecific
Q15386	UBE3C_HUMAN	UBE3C	Ubiquitin-protein ligase E3C OS=Homo sapiens OX=9606 GN=UBE3C PE=1 SV=3	123.923	1083	23.4312	23.0091	0.422155	1.33993	Unspecific
Q9BVC6	TM109_HUMAN	TMEM109	Transmembrane protein 109 OS=Homo sapiens OX=9606 GN=TMEM109 PE=1 SV=1	26.21	243	23.4289	23.8503	-0.421411	0.746694	Unspecific
Q96EP5	DAZP1_HUMAN	DAZAP1	DAZ-associated protein 1 OS=Homo sapiens OX=9606 GN=DAZAP1 PE=1 SV=1	43.383	407	25.3795	25.8003	-0.420769	0.747027	Unspecific
P52209	6PGD_HUMAN	PGD	6-phosphogluconate dehydrogenase, decarboxylating OS=Homo sapiens OX=9606 GN=PGD PE=1 SV=3	53.14	483	26.5839	27.0043	-0.420406	0.747214	Unspecific
P30084	ECHM_HUMAN	ECHS1	Enoyl-CoA hydratase, mitochondrial OS=Homo sapiens OX=9606 GN=ECHS1 PE=1 SV=4	31.387	290	26.1366	26.5569	-0.420283	0.747278	Unspecific
P62888	RL30_HUMAN	RPL30	60S ribosomal protein L30 OS=Homo sapiens OX=9606 GN=RPL30 PE=1 SV=2	12.784	115	28.2902	27.87	0.420189	1.3381	Unspecific
Q96CN7	ISOC1_HUMAN	ISOC1	Isochorismatase domain-containing protein 1 OS=Homo sapiens OX=9606 GN=ISOC1 PE=1 SV=3	32.237	298	24.1843	23.7643	0.420016	1.33794	Unspecific
Q9UHY7	ENOPH_HUMAN	ENOPH1	Enolase-phosphatase E1 OS=Homo sapiens OX=9606 GN=ENOPH1 PE=1 SV=1	28.933	261	25.1524	25.5724	-0.419961	0.747445	Unspecific
Q96EK5	KBP_HUMAN	KIFBP	KIF-binding protein OS=Homo sapiens OX=9606 GN=KIFBP PE=1 SV=1	71.814	621	24.5979	25.0178	-0.419887	0.747483	Unspecific
Q9H3N1	TMX1_HUMAN	TMX1	Thioredoxin-related transmembrane protein 1 OS=Homo sapiens OX=9606 GN=TMX1 PE=1 SV=1	31.791	280	24.9414	25.361	-0.41962	0.747621	Unspecific
P13674	P4HA1_HUMAN	P4HA1	Prolyl 4-hydroxylase subunit alpha-1 OS=Homo sapiens OX=9606 GN=P4HA1 PE=1 SV=2	61.049	534	24.2132	24.6326	-0.41937	0.747751	Unspecific
O60664	PLIN3_HUMAN	PLIN3	Perilipin-3 OS=Homo sapiens OX=9606 GN=PLIN3 PE=1 SV=3	47.075	434	25.3254	25.7438	-0.418328	0.748291	Unspecific
P00338	LDHA_HUMAN	LDHA	L-lactate dehydrogenase A chain OS=Homo sapiens OX=9606 GN=LDHA PE=1 SV=2	36.689	332	30.6041	31.0221	-0.418062	0.748429	Unspecific
P35251	RFC1_HUMAN	RFC1	Replication factor C subunit 1 OS=Homo sapiens OX=9606 GN=RFC1 PE=1 SV=4	128.255	1148	21.8896	21.4722	0.417391	1.33551	Unspecific
Q13405	RM49_HUMAN	MRPL49	39S ribosomal protein L49, mitochondrial OS=Homo sapiens OX=9606 GN=MRPL49 PE=1 SV=1	19.198	166	22.7575	23.1747	-0.417177	0.748888	Unspecific
Q9H0V9	LMA2L_HUMAN	LMAN2L	VIP36-like protein OS=Homo sapiens OX=9606 GN=LMAN2L PE=1 SV=1	39.711	348	21.3548	21.7719	-0.417107	0.748925	Unspecific
Q96JB5	CK5P3_HUMAN	CDK5RAP3	CDK5 regulatory subunit-associated protein 3 OS=Homo sapiens OX=9606 GN=CDK5RAP3 PE=1 SV=2	56.921	506	21.6376	22.0545	-0.416871	0.749047	Unspecific
P23284	PPIB_HUMAN	PPIB	Peptidyl-prolyl cis-trans isomerase B OS=Homo sapiens OX=9606 GN=PPIB PE=1 SV=2	23.743	216	26.6547	27.0707	-0.415993	0.749503	Unspecific
P61353	RL27_HUMAN	RPL27	60S ribosomal protein L27 OS=Homo sapiens OX=9606 GN=RPL27 PE=1 SV=2	15.798	136	27.0291	26.6134	0.415635	1.33389	Unspecific
P48147	PPCE_HUMAN	PREP	Prolyl endopeptidase OS=Homo sapiens OX=9606 GN=PREP PE=1 SV=2	80.7	710	25.8487	26.264	-0.415306	0.74986	Unspecific
Q8NFF5	FAD1_HUMAN	FLAD1	FAD synthase OS=Homo sapiens OX=9606 GN=FLAD1 PE=1 SV=1	65.266	587	23.3222	22.9072	0.415001	1.3333	Unspecific
Q8N6L1	KTAP2_HUMAN	KRTCAP2	Keratinocyte-associated protein 2 OS=Homo sapiens OX=9606 GN=KRTCAP2 PE=1 SV=2	14.679	136	22.6957	22.2816	0.414103	1.33247	Unspecific
P18669	PGAM1_HUMAN	PGAM1	Phosphoglycerate mutase 1 OS=Homo sapiens OX=9606 GN=PGAM1 PE=1 SV=2	28.804	254	29.2184	29.6325	-0.414073	0.750502	Unspecific	Q8N0Y7;P15259
P61081	UBC12_HUMAN	UBE2M	NEDD8-conjugating enzyme Ubc12 OS=Homo sapiens OX=9606 GN=UBE2M PE=1 SV=1	20.9	183	25.7771	26.191	-0.413845	0.75062	Unspecific
Q9Y5A9	YTHD2_HUMAN	YTHDF2	YTH domain-containing family protein 2 OS=Homo sapiens OX=9606 GN=YTHDF2 PE=1 SV=2	62.334	579	23.8204	23.4068	0.413577	1.33198	Unspecific
Q13131	AAPK1_HUMAN	PRKAA1	5'-AMP-activated protein kinase catalytic subunit alpha-1 OS=Homo sapiens OX=9606 GN=PRKAA1 PE=1 SV=4	64.009	559	21.2641	20.851	0.41311	1.33155	Unspecific
P17655	CAN2_HUMAN	CAPN2	Calpain-2 catalytic subunit OS=Homo sapiens OX=9606 GN=CAPN2 PE=1 SV=6	79.995	700	24.7374	25.15	-0.412534	0.751303	Unspecific	A6NHC0
Q06203	PUR1_HUMAN	PPAT	Amidophosphoribosyltransferase OS=Homo sapiens OX=9606 GN=PPAT PE=1 SV=1	57.399	517	24.9107	25.3232	-0.412474	0.751334	Unspecific
Q9Y3A3	PHOCN_HUMAN	MOB4	MOB-like protein phocein OS=Homo sapiens OX=9606 GN=MOB4 PE=1 SV=1	26.032	225	20.7341	21.1465	-0.412368	0.751389	Unspecific
Q9BUL8	PDC10_HUMAN	PDCD10	Programmed cell death protein 10 OS=Homo sapiens OX=9606 GN=PDCD10 PE=1 SV=1	24.702	212	24.3067	23.8944	0.412352	1.33085	Unspecific
Q13153	PAK1_HUMAN	PAK1	Serine/threonine-protein kinase PAK 1 OS=Homo sapiens OX=9606 GN=PAK1 PE=1 SV=2	60.647	545	22.2168	21.8048	0.411963	1.33049	Unspecific
Q13404	UB2V1_HUMAN	UBE2V1	Ubiquitin-conjugating enzyme E2 variant 1 OS=Homo sapiens OX=9606 GN=UBE2V1 PE=1 SV=2	16.495	147	25.3469	25.7588	-0.411898	0.751634	Unspecific
P36957	ODO2_HUMAN	DLST	Dihydrolipoyllysine-residue succinyltransferase component of 2-oxoglutarate dehydrogenase complex, mitochondrial OS=Homo sapiens OX=9606 GN=DLST PE=1 SV=4	48.755	453	24.5619	24.9734	-0.411567	0.751806	Unspecific
Q9NPH2	INO1_HUMAN	ISYNA1	Inositol-3-phosphate synthase 1 OS=Homo sapiens OX=9606 GN=ISYNA1 PE=1 SV=1	61.068	558	21.6995	22.1102	-0.410678	0.75227	Unspecific
P49207	RL34_HUMAN	RPL34	60S ribosomal protein L34 OS=Homo sapiens OX=9606 GN=RPL34 PE=1 SV=3	13.293	117	24.3113	23.9011	0.410125	1.3288	Unspecific
P50914	RL14_HUMAN	RPL14	60S ribosomal protein L14 OS=Homo sapiens OX=9606 GN=RPL14 PE=1 SV=4	23.432	215	27.4297	27.0197	0.410072	1.32875	Unspecific
P42695	CNDD3_HUMAN	NCAPD3	Condensin-2 complex subunit D3 OS=Homo sapiens OX=9606 GN=NCAPD3 PE=1 SV=2	168.891	1498	21.5981	21.1881	0.410047	1.32873	Unspecific
P48509	CD151_HUMAN	CD151	CD151 antigen OS=Homo sapiens OX=9606 GN=CD151 PE=1 SV=3	28.295	253	21.9039	22.3135	-0.409623	0.75282	Unspecific
Q9BTT6	LRRC1_HUMAN	LRRC1	Leucine-rich repeat-containing protein 1 OS=Homo sapiens OX=9606 GN=LRRC1 PE=1 SV=1	59.242	524	20.6483	20.2397	0.408592	1.32739	Unspecific
P26358	DNMT1_HUMAN	DNMT1	DNA (cytosine-5)-methyltransferase 1 OS=Homo sapiens OX=9606 GN=DNMT1 PE=1 SV=2	183.165	1616	23.1975	23.6052	-0.407753	0.753797	Unspecific
P07339	CATD_HUMAN	CTSD	Cathepsin D OS=Homo sapiens OX=9606 GN=CTSD PE=1 SV=1	44.552	412	24.7912	25.1979	-0.406628	0.754385	Unspecific
P55263	ADK_HUMAN	ADK	Adenosine kinase OS=Homo sapiens OX=9606 GN=ADK PE=1 SV=2	40.545	362	24.5624	24.969	-0.406569	0.754415	Unspecific
P61457	PHS_HUMAN	PCBD1	Pterin-4-alpha-carbinolamine dehydratase OS=Homo sapiens OX=9606 GN=PCBD1 PE=1 SV=2	12	104	21.2272	21.6336	-0.406373	0.754518	Unspecific
Q9NUQ9	CYRIB_HUMAN	CYRIB	CYFIP-related Rac1 interactor B OS=Homo sapiens OX=9606 GN=CYRIB PE=1 SV=1	36.748	324	24.4973	24.903	-0.405626	0.754909	Unspecific
P62244	RS15A_HUMAN	RPS15A	40S ribosomal protein S15a OS=Homo sapiens OX=9606 GN=RPS15A PE=1 SV=2	14.84	130	27.8362	27.4314	0.404759	1.32387	Unspecific
P24390	ERD21_HUMAN	KDELR1	ER lumen protein-retaining receptor 1 OS=Homo sapiens OX=9606 GN=KDELR1 PE=1 SV=1	24.542	212	26.3942	25.9898	0.404373	1.32351	Unspecific
Q9HAV0	GBB4_HUMAN	GNB4	Guanine nucleotide-binding protein subunit beta-4 OS=Homo sapiens OX=9606 GN=GNB4 PE=1 SV=3	37.567	340	20.8405	20.4361	0.404345	1.32349	Unspecific
P29401	TKT_HUMAN	TKT	Transketolase OS=Homo sapiens OX=9606 GN=TKT PE=1 SV=3	67.878	623	28.8865	29.2904	-0.403846	0.755841	Unspecific
P13667	PDIA4_HUMAN	PDIA4	Protein disulfide-isomerase A4 OS=Homo sapiens OX=9606 GN=PDIA4 PE=1 SV=2	72.932	645	28.0824	28.4857	-0.403353	0.756099	Unspecific
Q9H9P8	L2HDH_HUMAN	L2HGDH	L-2-hydroxyglutarate dehydrogenase, mitochondrial OS=Homo sapiens OX=9606 GN=L2HGDH PE=1 SV=3	50.316	463	20.5815	20.9846	-0.403105	0.756229	Unspecific
Q9HD45	TM9S3_HUMAN	TM9SF3	Transmembrane 9 superfamily member 3 OS=Homo sapiens OX=9606 GN=TM9SF3 PE=1 SV=2	67.888	589	21.4032	21.0002	0.403054	1.3223	Unspecific
P23528	COF1_HUMAN	CFL1	Cofilin-1 OS=Homo sapiens OX=9606 GN=CFL1 PE=1 SV=3	18.502	166	29.6557	30.0581	-0.40242	0.756588	Unspecific
P05455	LA_HUMAN	SSB	Lupus La protein OS=Homo sapiens OX=9606 GN=SSB PE=1 SV=2	46.837	408	29.0773	29.4797	-0.402355	0.756622	Unspecific
P25786	PSA1_HUMAN	PSMA1	Proteasome subunit alpha type-1 OS=Homo sapiens OX=9606 GN=PSMA1 PE=1 SV=1	29.556	263	24.0366	24.4389	-0.402343	0.756628	Unspecific
Q9NY33	DPP3_HUMAN	DPP3	Dipeptidyl peptidase 3 OS=Homo sapiens OX=9606 GN=DPP3 PE=1 SV=2	82.589	737	23.4059	23.8081	-0.40226	0.756672	Unspecific
Q6P582	MZT2A_HUMAN	MZT2A	Mitotic-spindle organizing protein 2A OS=Homo sapiens OX=9606 GN=MZT2A PE=1 SV=2	16.221	158	20.9265	20.5245	0.402018	1.32136	Unspecific	Q6NZ67
P12268	IMDH2_HUMAN	IMPDH2	Inosine-5'-monophosphate dehydrogenase 2 OS=Homo sapiens OX=9606 GN=IMPDH2 PE=1 SV=2	55.805	514	28.5309	28.9325	-0.401612	0.757012	Unspecific
Q8NFH3	NUP43_HUMAN	NUP43	Nucleoporin Nup43 OS=Homo sapiens OX=9606 GN=NUP43 PE=1 SV=1	42.151	380	22.2316	22.6331	-0.401462	0.757091	Unspecific
P35269	T2FA_HUMAN	GTF2F1	General transcription factor IIF subunit 1 OS=Homo sapiens OX=9606 GN=GTF2F1 PE=1 SV=2	58.24	517	22.8717	23.273	-0.401325	0.757163	Unspecific
Q8N0U8	VKORL_HUMAN	VKORC1L1	Vitamin K epoxide reductase complex subunit 1-like protein 1 OS=Homo sapiens OX=9606 GN=VKORC1L1 PE=1 SV=2	19.836	176	21.7581	22.1592	-0.401028	0.757318	Unspecific
Q07864	DPOE1_HUMAN	POLE	DNA polymerase epsilon catalytic subunit A OS=Homo sapiens OX=9606 GN=POLE PE=1 SV=5	261.518	2286	20.9682	20.5682	0.400043	1.31955	Unspecific
Q96B26	EXOS8_HUMAN	EXOSC8	Exosome complex component RRP43 OS=Homo sapiens OX=9606 GN=EXOSC8 PE=1 SV=1	30.04	276	22.0458	22.4458	-0.400007	0.757855	Unspecific
O60488	ACSL4_HUMAN	ACSL4	Long-chain-fatty-acid--CoA ligase 4 OS=Homo sapiens OX=9606 GN=ACSL4 PE=1 SV=2	79.188	711	23.3414	22.9414	0.400003	1.31951	Unspecific
Q9H6D7	HAUS4_HUMAN	HAUS4	HAUS augmin-like complex subunit 4 OS=Homo sapiens OX=9606 GN=HAUS4 PE=1 SV=1	42.4	363	21.9697	21.5706	0.399073	1.31866	Unspecific
P26599	PTBP1_HUMAN	PTBP1	Polypyrimidine tract-binding protein 1 OS=Homo sapiens OX=9606 GN=PTBP1 PE=1 SV=2	59.633	557	28.4552	28.8539	-0.398647	0.75857	Unspecific	O95758;Q9UKA9
P62633	CNBP_HUMAN	CNBP	CCHC-type zinc finger nucleic acid binding protein OS=Homo sapiens OX=9606 GN=CNBP PE=1 SV=1	19.463	177	25.9646	25.566	0.398622	1.31825	Unspecific
Q9NP79	VTA1_HUMAN	VTA1	Vacuolar protein sorting-associated protein VTA1 homolog OS=Homo sapiens OX=9606 GN=VTA1 PE=1 SV=1	33.879	307	24.958	25.3565	-0.398443	0.758677	Unspecific
O75312	ZPR1_HUMAN	ZPR1	Zinc finger protein ZPR1 OS=Homo sapiens OX=9606 GN=ZPR1 PE=1 SV=1	50.925	459	22.3026	22.7006	-0.398072	0.758872	Unspecific
P08758	ANXA5_HUMAN	ANXA5	Annexin A5 OS=Homo sapiens OX=9606 GN=ANXA5 PE=1 SV=2	35.937	320	28.7317	29.1297	-0.397945	0.758938	Unspecific
P40925	MDHC_HUMAN	MDH1	Malate dehydrogenase, cytoplasmic OS=Homo sapiens OX=9606 GN=MDH1 PE=1 SV=4	36.426	334	28.0498	28.4474	-0.397643	0.759097	Unspecific
P60866	RS20_HUMAN	RPS20	40S ribosomal protein S20 OS=Homo sapiens OX=9606 GN=RPS20 PE=1 SV=1	13.373	119	27.4058	27.0084	0.397458	1.31719	Unspecific
Q92990	GLMN_HUMAN	GLMN	Glomulin OS=Homo sapiens OX=9606 GN=GLMN PE=1 SV=2	68.208	594	22.9414	22.5446	0.396854	1.31663	Unspecific
P56545	CTBP2_HUMAN	CTBP2	C-terminal-binding protein 2 OS=Homo sapiens OX=9606 GN=CTBP2 PE=1 SV=1	48.945	445	22.9855	23.3822	-0.396707	0.75959	Unspecific
O75569	PRKRA_HUMAN	PRKRA	Interferon-inducible double-stranded RNA-dependent protein kinase activator A OS=Homo sapiens OX=9606 GN=PRKRA PE=1 SV=1	34.404	313	21.9361	22.3323	-0.396255	0.759828	Unspecific
Q9UJX3	APC7_HUMAN	ANAPC7	Anaphase-promoting complex subunit 7 OS=Homo sapiens OX=9606 GN=ANAPC7 PE=1 SV=5	63.133	565	23.3393	22.9434	0.395925	1.31579	Unspecific
Q9UMX0	UBQL1_HUMAN	UBQLN1	Ubiquilin-1 OS=Homo sapiens OX=9606 GN=UBQLN1 PE=1 SV=2	62.519	589	25.9875	26.3826	-0.395086	0.760444	Unspecific
Q8TBQ9	KISHA_HUMAN	TMEM167A	Protein kish-A OS=Homo sapiens OX=9606 GN=TMEM167A PE=1 SV=1	8.06	72	22.4425	22.8374	-0.394902	0.760541	Unspecific
Q70UQ0	IKIP_HUMAN	IKBIP	Inhibitor of nuclear factor kappa-B kinase-interacting protein OS=Homo sapiens OX=9606 GN=IKBIP PE=1 SV=1	39.309	350	21.4404	21.8349	-0.394513	0.760746	Unspecific
Q16204	CCDC6_HUMAN	CCDC6	Coiled-coil domain-containing protein 6 OS=Homo sapiens OX=9606 GN=CCDC6 PE=1 SV=2	53.291	474	23.5991	23.2049	0.394259	1.31427	Unspecific
Q15417	CNN3_HUMAN	CNN3	Calponin-3 OS=Homo sapiens OX=9606 GN=CNN3 PE=1 SV=1	36.414	329	26.1791	26.5729	-0.393834	0.761104	Unspecific
Q9Y617	SERC_HUMAN	PSAT1	Phosphoserine aminotransferase OS=Homo sapiens OX=9606 GN=PSAT1 PE=1 SV=2	40.423	370	27.2829	27.6763	-0.393386	0.761341	Unspecific
Q8NE86	MCU_HUMAN	MCU	Calcium uniporter protein, mitochondrial OS=Homo sapiens OX=9606 GN=MCU PE=1 SV=1	39.867	351	22.2107	21.8176	0.393081	1.31319	Unspecific
O60547	GMDS_HUMAN	GMDS	GDP-mannose 4,6 dehydratase OS=Homo sapiens OX=9606 GN=GMDS PE=1 SV=1	41.95	372	22.2138	21.8215	0.392321	1.3125	Unspecific
O00767	SCD_HUMAN	SCD	Stearoyl-CoA desaturase OS=Homo sapiens OX=9606 GN=SCD PE=1 SV=2	41.523	359	24.3946	24.0026	0.391958	1.31217	Unspecific
P14618	KPYM_HUMAN	PKM	Pyruvate kinase PKM OS=Homo sapiens OX=9606 GN=PKM PE=1 SV=4	57.937	531	31.7115	32.1032	-0.39169	0.762236	Unspecific	P30613
Q9NX58	LYAR_HUMAN	LYAR	Cell growth-regulating nucleolar protein OS=Homo sapiens OX=9606 GN=LYAR PE=1 SV=3	43.634	379	23.5763	23.968	-0.391636	0.762265	Unspecific
O75494	SRS10_HUMAN	SRSF10	Serine/arginine-rich splicing factor 10 OS=Homo sapiens OX=9606 GN=SRSF10 PE=1 SV=1	31.301	262	22.0953	22.4869	-0.391594	0.762287	Unspecific	Q8WXF0
Q9P035	HACD3_HUMAN	HACD3	Very-long-chain (3R)-3-hydroxyacyl-CoA dehydratase 3 OS=Homo sapiens OX=9606 GN=HACD3 PE=1 SV=2	43.16	362	25.5626	25.171	0.391552	1.3118	Unspecific
O75506	HSBP1_HUMAN	HSBP1	Heat shock factor-binding protein 1 OS=Homo sapiens OX=9606 GN=HSBP1 PE=1 SV=1	8.544	76	22.9744	23.3659	-0.391493	0.76234	Unspecific
Q13451	FKBP5_HUMAN	FKBP5	Peptidyl-prolyl cis-trans isomerase FKBP5 OS=Homo sapiens OX=9606 GN=FKBP5 PE=1 SV=2	51.212	457	23.3476	23.739	-0.391429	0.762374	Unspecific
Q9BWU0	NADAP_HUMAN	SLC4A1AP	Kanadaptin OS=Homo sapiens OX=9606 GN=SLC4A1AP PE=1 SV=1	88.814	796	23.1118	23.5029	-0.391085	0.762556	Unspecific
P28288	ABCD3_HUMAN	ABCD3	ATP-binding cassette sub-family D member 3 OS=Homo sapiens OX=9606 GN=ABCD3 PE=1 SV=1	75.476	659	23.8843	23.4933	0.391014	1.31131	Unspecific
Q14257	RCN2_HUMAN	RCN2	Reticulocalbin-2 OS=Homo sapiens OX=9606 GN=RCN2 PE=1 SV=1	36.876	317	26.2836	25.8929	0.390671	1.311	Unspecific
Q8NF37	PCAT1_HUMAN	LPCAT1	Lysophosphatidylcholine acyltransferase 1 OS=Homo sapiens OX=9606 GN=LPCAT1 PE=1 SV=2	59.151	534	24.9128	24.5222	0.390597	1.31094	Unspecific
Q8NE71	ABCF1_HUMAN	ABCF1	ATP-binding cassette sub-family F member 1 OS=Homo sapiens OX=9606 GN=ABCF1 PE=1 SV=2	95.926	845	23.879	23.4886	0.390343	1.31071	Unspecific
P62753	RS6_HUMAN	RPS6	40S ribosomal protein S6 OS=Homo sapiens OX=9606 GN=RPS6 PE=1 SV=1	28.681	249	27.4708	27.0807	0.390099	1.31048	Unspecific
Q96IX5	ATPMK_HUMAN	ATP5MK	ATP synthase membrane subunit K, mitochondrial OS=Homo sapiens OX=9606 GN=ATP5MK PE=1 SV=1	6.458	58	25.3609	24.9709	0.390001	1.31039	Unspecific
Q13015	AF1Q_HUMAN	MLLT11	Protein AF1q OS=Homo sapiens OX=9606 GN=MLLT11 PE=1 SV=1	10.061	90	22.0843	21.6947	0.389578	1.31001	Unspecific
O15294	OGT1_HUMAN	OGT	UDP-N-acetylglucosamine--peptide N-acetylglucosaminyltransferase 110 kDa subunit OS=Homo sapiens OX=9606 GN=OGT PE=1 SV=3	116.925	1046	20.3889	19.9996	0.38928	1.30974	Unspecific
P27635	RL10_HUMAN	RPL10	60S ribosomal protein L10 OS=Homo sapiens OX=9606 GN=RPL10 PE=1 SV=5	24.577	214	26.7796	26.3904	0.389205	1.30967	Unspecific	Q96L21
O75223	GGCT_HUMAN	GGCT	Gamma-glutamylcyclotransferase OS=Homo sapiens OX=9606 GN=GGCT PE=1 SV=1	21.008	188	23.3651	23.7541	-0.389033	0.763642	Unspecific
Q7L576	CYFP1_HUMAN	CYFIP1	Cytoplasmic FMR1-interacting protein 1 OS=Homo sapiens OX=9606 GN=CYFIP1 PE=1 SV=1	145.182	1253	23.886	24.2745	-0.388599	0.763871	Unspecific	Q96F07
Q9BWM7	SFXN3_HUMAN	SFXN3	Sideroflexin-3 OS=Homo sapiens OX=9606 GN=SFXN3 PE=1 SV=3	35.503	321	23.5022	23.1143	0.38786	1.30845	Unspecific
P61026	RAB10_HUMAN	RAB10	Ras-related protein Rab-10 OS=Homo sapiens OX=9606 GN=RAB10 PE=1 SV=1	22.541	200	24.8911	25.2785	-0.387348	0.764534	Unspecific
A6NNY8	UBP27_HUMAN	USP27X	Ubiquitin carboxyl-terminal hydrolase 27 OS=Homo sapiens OX=9606 GN=USP27X PE=1 SV=3	49.63	438	22.6194	22.2322	0.387142	1.3078	Unspecific	Q9UPT9
O15397	IPO8_HUMAN	IPO8	Importin-8 OS=Homo sapiens OX=9606 GN=IPO8 PE=1 SV=2	119.938	1037	24.2626	23.8755	0.387139	1.3078	Unspecific
Q06323	PSME1_HUMAN	PSME1	Proteasome activator complex subunit 1 OS=Homo sapiens OX=9606 GN=PSME1 PE=1 SV=1	28.723	249	24.7749	25.1618	-0.386872	0.764786	Unspecific
O75608	LYPA1_HUMAN	LYPLA1	Acyl-protein thioesterase 1 OS=Homo sapiens OX=9606 GN=LYPLA1 PE=1 SV=1	24.67	230	23.3198	23.7066	-0.386861	0.764792	Unspecific
P00492	HPRT_HUMAN	HPRT1	Hypoxanthine-guanine phosphoribosyltransferase OS=Homo sapiens OX=9606 GN=HPRT1 PE=1 SV=2	24.579	218	27.3942	27.7808	-0.386624	0.764918	Unspecific	Q9NRG1
Q05682	CALD1_HUMAN	CALD1	Caldesmon OS=Homo sapiens OX=9606 GN=CALD1 PE=1 SV=3	93.231	793	24.3241	24.7106	-0.386473	0.764997	Unspecific
P61313	RL15_HUMAN	RPL15	60S ribosomal protein L15 OS=Homo sapiens OX=9606 GN=RPL15 PE=1 SV=2	24.146	204	27.6114	27.2253	0.38613	1.30688	Unspecific
O75663	TIPRL_HUMAN	TIPRL	TIP41-like protein OS=Homo sapiens OX=9606 GN=TIPRL PE=1 SV=2	31.444	272	24.8737	24.4876	0.386078	1.30684	Unspecific
O60739	EIF1B_HUMAN	EIF1B	Eukaryotic translation initiation factor 1b OS=Homo sapiens OX=9606 GN=EIF1B PE=1 SV=2	12.824	113	24.6671	25.0531	-0.386032	0.765231	Unspecific
Q13123	RED_HUMAN	IK	Protein Red OS=Homo sapiens OX=9606 GN=IK PE=1 SV=3	65.602	557	21.1203	20.7344	0.385967	1.30674	Unspecific
Q9BRT9	SLD5_HUMAN	GINS4	DNA replication complex GINS protein SLD5 OS=Homo sapiens OX=9606 GN=GINS4 PE=1 SV=1	26.047	223	24.0777	24.4634	-0.385796	0.765357	Unspecific
Q14558	KPRA_HUMAN	PRPSAP1	Phosphoribosyl pyrophosphate synthase-associated protein 1 OS=Homo sapiens OX=9606 GN=PRPSAP1 PE=1 SV=2	39.394	356	24.2326	24.618	-0.385369	0.765583	Unspecific
O94979	SC31A_HUMAN	SEC31A	Protein transport protein Sec31A OS=Homo sapiens OX=9606 GN=SEC31A PE=1 SV=3	133.015	1220	25.2825	25.6677	-0.385232	0.765656	Unspecific
Q9NXF1	TEX10_HUMAN	TEX10	Testis-expressed protein 10 OS=Homo sapiens OX=9606 GN=TEX10 PE=1 SV=2	105.674	929	22.1563	21.7714	0.38489	1.30576	Unspecific
P60903	S10AA_HUMAN	S100A10	Protein S100-A10 OS=Homo sapiens OX=9606 GN=S100A10 PE=1 SV=2	11.203	97	23.3006	22.9158	0.384768	1.30565	Unspecific
Q00765	REEP5_HUMAN	REEP5	Receptor expression-enhancing protein 5 OS=Homo sapiens OX=9606 GN=REEP5 PE=1 SV=3	21.493	189	21.2154	21.5998	-0.384407	0.766094	Unspecific
Q15019	SEPT2_HUMAN	SEPTIN2	Septin-2 OS=Homo sapiens OX=9606 GN=SEPTIN2 PE=1 SV=1	41.487	361	25.7902	26.1743	-0.384097	0.766259	Unspecific
Q9UBQ0	VPS29_HUMAN	VPS29	Vacuolar protein sorting-associated protein 29 OS=Homo sapiens OX=9606 GN=VPS29 PE=1 SV=1	20.506	182	24.4101	24.7934	-0.383288	0.766688	Unspecific
Q9GZN8	ADSSP_HUMAN	ADISSP	Adipose-secreted signaling protein OS=Homo sapiens OX=9606 GN=ADISSP PE=1 SV=3	19.291	174	24.3246	24.7071	-0.382452	0.767133	Unspecific
Q6P1N0	C2D1A_HUMAN	CC2D1A	Coiled-coil and C2 domain-containing protein 1A OS=Homo sapiens OX=9606 GN=CC2D1A PE=1 SV=1	104.062	951	21.2468	20.8645	0.382308	1.30343	Unspecific
Q7Z4W1	DCXR_HUMAN	DCXR	L-xylulose reductase OS=Homo sapiens OX=9606 GN=DCXR PE=1 SV=2	25.913	244	23.2453	23.6269	-0.38163	0.76757	Unspecific
P17174	AATC_HUMAN	GOT1	Aspartate aminotransferase, cytoplasmic OS=Homo sapiens OX=9606 GN=GOT1 PE=1 SV=3	46.248	413	25.7741	26.1554	-0.381296	0.767748	Unspecific
Q96EK6	GNA1_HUMAN	GNPNAT1	Glucosamine 6-phosphate N-acetyltransferase OS=Homo sapiens OX=9606 GN=GNPNAT1 PE=1 SV=1	20.749	184	23.822	24.2032	-0.381203	0.767797	Unspecific
Q9Y394	DHRS7_HUMAN	DHRS7	Dehydrogenase/reductase SDR family member 7 OS=Homo sapiens OX=9606 GN=DHRS7 PE=1 SV=1	38.299	339	24.1534	24.5339	-0.380473	0.768186	Unspecific
O15143	ARC1B_HUMAN	ARPC1B	Actin-related protein 2/3 complex subunit 1B OS=Homo sapiens OX=9606 GN=ARPC1B PE=1 SV=3	40.95	372	21.3884	21.011	0.377429	1.29903	Unspecific
Q9H2U2	IPYR2_HUMAN	PPA2	Inorganic pyrophosphatase 2, mitochondrial OS=Homo sapiens OX=9606 GN=PPA2 PE=1 SV=2	37.92	334	24.4236	24.8003	-0.376641	0.770229	Unspecific
O43670	ZN207_HUMAN	ZNF207	BUB3-interacting and GLEBS motif-containing protein ZNF207 OS=Homo sapiens OX=9606 GN=ZNF207 PE=1 SV=1	50.751	478	23.2321	23.6087	-0.376636	0.770231	Unspecific
Q5MIZ7	P4R3B_HUMAN	PPP4R3B	Serine/threonine-protein phosphatase 4 regulatory subunit 3B OS=Homo sapiens OX=9606 GN=PPP4R3B PE=1 SV=2	97.458	849	19.4865	19.8624	-0.375918	0.770615	Unspecific
P46781	RS9_HUMAN	RPS9	40S ribosomal protein S9 OS=Homo sapiens OX=9606 GN=RPS9 PE=1 SV=3	22.591	194	27.7797	27.4038	0.375878	1.29763	Unspecific
Q9P032	NDUF4_HUMAN	NDUFAF4	NADH dehydrogenase [ubiquinone] 1 alpha subcomplex assembly factor 4 OS=Homo sapiens OX=9606 GN=NDUFAF4 PE=1 SV=1	20.266	175	23.9922	23.6168	0.375385	1.29719	Unspecific
Q96JB1	DYH8_HUMAN	DNAH8	Dynein axonemal heavy chain 8 OS=Homo sapiens OX=9606 GN=DNAH8 PE=1 SV=2	514.664	4490	25.1227	25.4976	-0.374825	0.771199	Unspecific
Q9GZT8	NIF3L_HUMAN	NIF3L1	NIF3-like protein 1 OS=Homo sapiens OX=9606 GN=NIF3L1 PE=1 SV=2	41.968	377	24.3829	24.7573	-0.374392	0.771431	Unspecific
P20290	BTF3_HUMAN	BTF3	Transcription factor BTF3 OS=Homo sapiens OX=9606 GN=BTF3 PE=1 SV=1	22.168	206	27.2126	27.5868	-0.374231	0.771516	Unspecific
Q9UKG1	DP13A_HUMAN	APPL1	DCC-interacting protein 13-alpha OS=Homo sapiens OX=9606 GN=APPL1 PE=1 SV=1	79.663	709	21.1005	21.4747	-0.374201	0.771532	Unspecific
Q3SXM5	HSDL1_HUMAN	HSDL1	Inactive hydroxysteroid dehydrogenase-like protein 1 OS=Homo sapiens OX=9606 GN=HSDL1 PE=1 SV=3	37.002	330	22.9753	23.3489	-0.373668	0.771818	Unspecific
P55809	SCOT1_HUMAN	OXCT1	Succinyl-CoA:3-ketoacid coenzyme A transferase 1, mitochondrial OS=Homo sapiens OX=9606 GN=OXCT1 PE=1 SV=1	56.158	520	22.518	22.8909	-0.372904	0.772226	Unspecific
P46779	RL28_HUMAN	RPL28	60S ribosomal protein L28 OS=Homo sapiens OX=9606 GN=RPL28 PE=1 SV=3	15.748	137	26.7747	26.4018	0.37286	1.29492	Unspecific
Q15907	RB11B_HUMAN	RAB11B	Ras-related protein Rab-11B OS=Homo sapiens OX=9606 GN=RAB11B PE=1 SV=4	24.489	218	26.4309	26.8037	-0.372786	0.77229	Unspecific	P62491;P57735
P42771	CDN2A_HUMAN	CDKN2A	Cyclin-dependent kinase inhibitor 2A OS=Homo sapiens OX=9606 GN=CDKN2A PE=1 SV=2	16.533	156	26.5309	26.1587	0.372144	1.29427	Unspecific	P42772
Q9BVK6	TMED9_HUMAN	TMED9	Transmembrane emp24 domain-containing protein 9 OS=Homo sapiens OX=9606 GN=TMED9 PE=1 SV=2	27.277	235	24.9666	25.3388	-0.372131	0.772641	Unspecific
P62308	RUXG_HUMAN	SNRPG	Small nuclear ribonucleoprotein G OS=Homo sapiens OX=9606 GN=SNRPG PE=1 SV=1	8.496	76	25.8398	26.2113	-0.371524	0.772965	Unspecific	A8MWD9
Q00577	PURA_HUMAN	PURA	Transcriptional activator protein Pur-alpha OS=Homo sapiens OX=9606 GN=PURA PE=1 SV=2	34.911	322	21.8627	22.2335	-0.370814	0.773346	Unspecific
P29966	MARCS_HUMAN	MARCKS	Myristoylated alanine-rich C-kinase substrate OS=Homo sapiens OX=9606 GN=MARCKS PE=1 SV=4	31.555	332	25.6679	26.0387	-0.370789	0.77336	Unspecific
Q99816	TS101_HUMAN	TSG101	Tumor susceptibility gene 101 protein OS=Homo sapiens OX=9606 GN=TSG101 PE=1 SV=2	43.944	390	21.2582	20.8877	0.370521	1.29282	Unspecific
Q8WUH6	TM263_HUMAN	TMEM263	Transmembrane protein 263 OS=Homo sapiens OX=9606 GN=TMEM263 PE=1 SV=1	11.748	116	23.1406	22.7701	0.370437	1.29274	Unspecific
Q9H845	ACAD9_HUMAN	ACAD9	Complex I assembly factor ACAD9, mitochondrial OS=Homo sapiens OX=9606 GN=ACAD9 PE=1 SV=1	68.76	621	24.7106	24.3411	0.369523	1.29193	Unspecific
Q9BPW8	NIPS1_HUMAN	NIPSNAP1	Protein NipSnap homolog 1 OS=Homo sapiens OX=9606 GN=NIPSNAP1 PE=1 SV=1	33.31	284	24.8731	25.2424	-0.369367	0.774122	Unspecific
P68402	PA1B2_HUMAN	PAFAH1B2	Platelet-activating factor acetylhydrolase IB subunit alpha2 OS=Homo sapiens OX=9606 GN=PAFAH1B2 PE=1 SV=1	25.569	229	25.5919	25.9608	-0.368908	0.774368	Unspecific
P15531	NDKA_HUMAN	NME1	Nucleoside diphosphate kinase A OS=Homo sapiens OX=9606 GN=NME1 PE=1 SV=1	17.149	152	27.6202	27.989	-0.36878	0.774437	Unspecific
Q7L5N1	CSN6_HUMAN	COPS6	COP9 signalosome complex subunit 6 OS=Homo sapiens OX=9606 GN=COPS6 PE=1 SV=1	36.163	327	24.974	25.3427	-0.368706	0.774477	Unspecific
Q6UW78	UQCC3_HUMAN	UQCC3	Ubiquinol-cytochrome-c reductase complex assembly factor 3 OS=Homo sapiens OX=9606 GN=UQCC3 PE=1 SV=2	10.081	93	22.2239	21.8554	0.368477	1.29099	Unspecific
Q5T6V5	QNG1_HUMAN	QNG1	Q-nucleotide N-glycosylase 1 OS=Homo sapiens OX=9606 GN=QNG1 PE=1 SV=1	39.029	341	23.8785	24.2464	-0.367924	0.774897	Unspecific
O60343	TBCD4_HUMAN	TBC1D4	TBC1 domain family member 4 OS=Homo sapiens OX=9606 GN=TBC1D4 PE=1 SV=2	146.563	1298	23.6454	23.2775	0.367842	1.29042	Unspecific
P17858	PFKAL_HUMAN	PFKL	ATP-dependent 6-phosphofructokinase, liver type OS=Homo sapiens OX=9606 GN=PFKL PE=1 SV=6	85.018	780	26.5694	26.2016	0.367809	1.29039	Unspecific
O00303	EIF3F_HUMAN	EIF3F	Eukaryotic translation initiation factor 3 subunit F OS=Homo sapiens OX=9606 GN=EIF3F PE=1 SV=1	37.564	357	26.5795	26.2117	0.367787	1.29037	Unspecific
Q9BTW9	TBCD_HUMAN	TBCD	Tubulin-specific chaperone D OS=Homo sapiens OX=9606 GN=TBCD PE=1 SV=2	132.6	1192	22.8479	22.4802	0.367772	1.29036	Unspecific
Q92734	TFG_HUMAN	TFG	Protein TFG OS=Homo sapiens OX=9606 GN=TFG PE=1 SV=2	43.448	400	25.2582	25.6259	-0.367742	0.774995	Unspecific
P17480	UBF1_HUMAN	UBTF	Nucleolar transcription factor 1 OS=Homo sapiens OX=9606 GN=UBTF PE=1 SV=1	89.406	764	21.4418	21.8092	-0.367385	0.775186	Unspecific
O00469	PLOD2_HUMAN	PLOD2	Procollagen-lysine,2-oxoglutarate 5-dioxygenase 2 OS=Homo sapiens OX=9606 GN=PLOD2 PE=1 SV=2	84.686	737	24.7401	25.1071	-0.367025	0.77538	Unspecific
P56134	ATPK_HUMAN	ATP5MF	ATP synthase subunit f, mitochondrial OS=Homo sapiens OX=9606 GN=ATP5MF PE=1 SV=3	10.918	94	25.8312	25.4646	0.366656	1.28936	Unspecific
P46776	RL27A_HUMAN	RPL27A	60S ribosomal protein L27a OS=Homo sapiens OX=9606 GN=RPL27A PE=1 SV=2	16.561	148	26.9071	26.5409	0.36625	1.289	Unspecific
Q9BY44	EIF2A_HUMAN	EIF2A	Eukaryotic translation initiation factor 2A OS=Homo sapiens OX=9606 GN=EIF2A PE=1 SV=3	64.99	585	23.735	24.101	-0.36601	0.775925	Unspecific
Q15785	TOM34_HUMAN	TOMM34	Mitochondrial import receptor subunit TOM34 OS=Homo sapiens OX=9606 GN=TOMM34 PE=1 SV=2	34.559	309	24.255	24.6207	-0.365689	0.776098	Unspecific
P04844	RPN2_HUMAN	RPN2	Dolichyl-diphosphooligosaccharide--protein glycosyltransferase subunit 2 OS=Homo sapiens OX=9606 GN=RPN2 PE=1 SV=3	69.284	631	28.2491	27.8835	0.365577	1.2884	Unspecific
Q9UNN5	FAF1_HUMAN	FAF1	FAS-associated factor 1 OS=Homo sapiens OX=9606 GN=FAF1 PE=1 SV=2	73.954	650	23.3112	23.6764	-0.365186	0.776369	Unspecific
P50213	IDH3A_HUMAN	IDH3A	Isocitrate dehydrogenase [NAD] subunit alpha, mitochondrial OS=Homo sapiens OX=9606 GN=IDH3A PE=1 SV=1	39.592	366	26.0424	26.4068	-0.364457	0.776761	Unspecific
P31949	S10AB_HUMAN	S100A11	Protein S100-A11 OS=Homo sapiens OX=9606 GN=S100A11 PE=1 SV=2	11.74	105	25.6696	26.0337	-0.36411	0.776948	Unspecific
P14735	IDE_HUMAN	IDE	Insulin-degrading enzyme OS=Homo sapiens OX=9606 GN=IDE PE=1 SV=4	117.969	1019	23.8919	24.2556	-0.363692	0.777173	Unspecific
P52292	IMA1_HUMAN	KPNA2	Importin subunit alpha-1 OS=Homo sapiens OX=9606 GN=KPNA2 PE=1 SV=1	57.862	529	26.4257	26.0623	0.363407	1.28646	Unspecific
P61604	CH10_HUMAN	HSPE1	10 kDa heat shock protein, mitochondrial OS=Homo sapiens OX=9606 GN=HSPE1 PE=1 SV=2	10.932	102	29.0225	29.3851	-0.362611	0.777756	Unspecific
Q13043	STK4_HUMAN	STK4	Serine/threonine-protein kinase 4 OS=Homo sapiens OX=9606 GN=STK4 PE=1 SV=2	55.63	487	22.0213	22.3832	-0.361885	0.778147	Unspecific
O60721	NCKX1_HUMAN	SLC24A1	Sodium/potassium/calcium exchanger 1 OS=Homo sapiens OX=9606 GN=SLC24A1 PE=1 SV=1	121.374	1099	23.1672	23.5291	-0.361881	0.77815	Unspecific
Q9BRX5	PSF3_HUMAN	GINS3	DNA replication complex GINS protein PSF3 OS=Homo sapiens OX=9606 GN=GINS3 PE=1 SV=1	24.535	216	23.3518	23.7136	-0.361776	0.778206	Unspecific
P54105	ICLN_HUMAN	CLNS1A	Methylosome subunit pICln OS=Homo sapiens OX=9606 GN=CLNS1A PE=1 SV=1	26.215	237	25.6425	26.003	-0.360491	0.7789	Unspecific
O94992	HEXI1_HUMAN	HEXIM1	Protein HEXIM1 OS=Homo sapiens OX=9606 GN=HEXIM1 PE=1 SV=1	40.623	359	22.7229	23.0825	-0.35964	0.779359	Unspecific
Q8TDP1	RNH2C_HUMAN	RNASEH2C	Ribonuclease H2 subunit C OS=Homo sapiens OX=9606 GN=RNASEH2C PE=1 SV=1	17.84	164	22.3308	22.6904	-0.359577	0.779393	Unspecific
Q9Y3B3	TMED7_HUMAN	TMED7	Transmembrane emp24 domain-containing protein 7 OS=Homo sapiens OX=9606 GN=TMED7 PE=1 SV=2	25.172	224	23.8364	24.196	-0.359517	0.779426	Unspecific
Q9Y490	TLN1_HUMAN	TLN1	Talin-1 OS=Homo sapiens OX=9606 GN=TLN1 PE=1 SV=3	269.767	2541	27.2285	27.5868	-0.358364	0.780049	Unspecific
O00193	SMAP_HUMAN	SMAP	Small acidic protein OS=Homo sapiens OX=9606 GN=SMAP PE=1 SV=1	20.333	183	23.8985	24.2567	-0.358279	0.780095	Unspecific
Q9NZB2	F120A_HUMAN	FAM120A	Constitutive coactivator of PPAR-gamma-like protein 1 OS=Homo sapiens OX=9606 GN=FAM120A PE=1 SV=2	121.888	1118	21.5081	21.1503	0.357851	1.28152	Unspecific
Q9HC35	EMAL4_HUMAN	EML4	Echinoderm microtubule-associated protein-like 4 OS=Homo sapiens OX=9606 GN=EML4 PE=1 SV=3	108.916	981	23.65	24.0074	-0.357458	0.780538	Unspecific
Q9NXH9	TRM1_HUMAN	TRMT1	tRNA (guanine(26)-N(2))-dimethyltransferase OS=Homo sapiens OX=9606 GN=TRMT1 PE=1 SV=1	72.234	659	23.1763	23.5336	-0.357288	0.780631	Unspecific
Q5JSH3	WDR44_HUMAN	WDR44	WD repeat-containing protein 44 OS=Homo sapiens OX=9606 GN=WDR44 PE=1 SV=1	101.366	913	24.5182	24.875	-0.356821	0.780883	Unspecific
P35658	NU214_HUMAN	NUP214	Nuclear pore complex protein Nup214 OS=Homo sapiens OX=9606 GN=NUP214 PE=1 SV=2	213.62	2090	20.8563	20.4997	0.356579	1.28039	Unspecific
Q9Y606	PUS1_HUMAN	PUS1	Pseudouridylate synthase 1 homolog OS=Homo sapiens OX=9606 GN=PUS1 PE=1 SV=3	47.47	427	23.2871	23.6437	-0.356575	0.781016	Unspecific
P48449	LSS_HUMAN	LSS	Lanosterol synthase OS=Homo sapiens OX=9606 GN=LSS PE=1 SV=1	83.309	732	21.264	21.6202	-0.356223	0.781207	Unspecific
Q6NUK1	SCMC1_HUMAN	SLC25A24	Mitochondrial adenyl nucleotide antiporter SLC25A24 OS=Homo sapiens OX=9606 GN=SLC25A24 PE=1 SV=2	53.354	477	21.4387	21.7948	-0.356065	0.781293	Unspecific
O60220	TIM8A_HUMAN	TIMM8A	Mitochondrial import inner membrane translocase subunit Tim8 A OS=Homo sapiens OX=9606 GN=TIMM8A PE=1 SV=1	10.998	97	23.427	23.7831	-0.35606	0.781295	Unspecific
P09960	LKHA4_HUMAN	LTA4H	Leukotriene A-4 hydrolase OS=Homo sapiens OX=9606 GN=LTA4H PE=1 SV=2	69.285	611	27.6339	27.9897	-0.355774	0.78145	Unspecific
Q9BRJ6	CG050_HUMAN	C7orf50	Uncharacterized protein C7orf50 OS=Homo sapiens OX=9606 GN=C7orf50 PE=1 SV=1	22.083	194	22.2605	21.9048	0.355715	1.27962	Unspecific
Q9P0J0	NDUAD_HUMAN	NDUFA13	NADH dehydrogenase [ubiquinone] 1 alpha subcomplex subunit 13 OS=Homo sapiens OX=9606 GN=NDUFA13 PE=1 SV=3	16.698	144	21.702	22.0573	-0.355344	0.781683	Unspecific
Q96KR1	ZFR_HUMAN	ZFR	Zinc finger RNA-binding protein OS=Homo sapiens OX=9606 GN=ZFR PE=1 SV=2	117.012	1074	21.3242	21.6792	-0.354998	0.781871	Unspecific
Q8NBJ7	SUMF2_HUMAN	SUMF2	Inactive C-alpha-formylglycine-generating enzyme 2 OS=Homo sapiens OX=9606 GN=SUMF2 PE=1 SV=2	33.843	301	20.9004	20.5462	0.354202	1.27828	Unspecific
P51665	PSMD7_HUMAN	PSMD7	26S proteasome non-ATPase regulatory subunit 7 OS=Homo sapiens OX=9606 GN=PSMD7 PE=1 SV=2	37.025	324	25.9715	26.3251	-0.353621	0.782617	Unspecific
P34896	GLYC_HUMAN	SHMT1	Serine hydroxymethyltransferase, cytosolic OS=Homo sapiens OX=9606 GN=SHMT1 PE=1 SV=1	53.083	483	23.1563	23.5093	-0.353027	0.78294	Unspecific
Q08J23	NSUN2_HUMAN	NSUN2	RNA cytosine C(5)-methyltransferase NSUN2 OS=Homo sapiens OX=9606 GN=NSUN2 PE=1 SV=2	86.471	767	25.4466	25.799	-0.352383	0.783289	Unspecific
Q9UK76	JUPI1_HUMAN	JPT1	Jupiter microtubule associated homolog 1 OS=Homo sapiens OX=9606 GN=JPT1 PE=1 SV=3	16.015	154	23.7126	24.0647	-0.352108	0.783439	Unspecific
P23246	SFPQ_HUMAN	SFPQ	Splicing factor, proline- and glutamine-rich OS=Homo sapiens OX=9606 GN=SFPQ PE=1 SV=2	76.149	707	26.7517	27.1038	-0.352049	0.783471	Unspecific
P31942	HNRH3_HUMAN	HNRNPH3	Heterogeneous nuclear ribonucleoprotein H3 OS=Homo sapiens OX=9606 GN=HNRNPH3 PE=1 SV=2	36.926	346	28.8996	29.2516	-0.351994	0.7835	Unspecific
Q16222	UAP1_HUMAN	UAP1	UDP-N-acetylhexosamine pyrophosphorylase OS=Homo sapiens OX=9606 GN=UAP1 PE=1 SV=3	58.769	522	23.502	23.8539	-0.35183	0.783589	Unspecific
Q9UQE7	SMC3_HUMAN	SMC3	Structural maintenance of chromosomes protein 3 OS=Homo sapiens OX=9606 GN=SMC3 PE=1 SV=2	141.542	1217	23.1924	23.5442	-0.351765	0.783625	Unspecific
Q8NBJ5	GT251_HUMAN	COLGALT1	Procollagen galactosyltransferase 1 OS=Homo sapiens OX=9606 GN=COLGALT1 PE=1 SV=1	71.636	622	21.8813	21.5297	0.351632	1.276	Unspecific
Q9BY77	PDIP3_HUMAN	POLDIP3	Polymerase delta-interacting protein 3 OS=Homo sapiens OX=9606 GN=POLDIP3 PE=1 SV=2	46.089	421	21.7821	22.1335	-0.351325	0.783864	Unspecific
Q9UMS0	NFU1_HUMAN	NFU1	NFU1 iron-sulfur cluster scaffold homolog, mitochondrial OS=Homo sapiens OX=9606 GN=NFU1 PE=1 SV=2	28.463	254	20.9742	21.3254	-0.351156	0.783956	Unspecific
Q9H910	JUPI2_HUMAN	JPT2	Jupiter microtubule associated homolog 2 OS=Homo sapiens OX=9606 GN=JPT2 PE=1 SV=1	20.063	190	24.031	24.3813	-0.350296	0.784423	Unspecific
Q96EY7	PTCD3_HUMAN	PTCD3	Pentatricopeptide repeat domain-containing protein 3, mitochondrial OS=Homo sapiens OX=9606 GN=PTCD3 PE=1 SV=3	78.55	689	23.7841	24.1341	-0.349998	0.784585	Unspecific
P21283	VATC1_HUMAN	ATP6V1C1	V-type proton ATPase subunit C 1 OS=Homo sapiens OX=9606 GN=ATP6V1C1 PE=1 SV=4	43.942	382	22.9904	23.3396	-0.349214	0.785012	Unspecific
Q9NR45	SIAS_HUMAN	NANS	Sialic acid synthase OS=Homo sapiens OX=9606 GN=NANS PE=1 SV=2	40.308	359	25.7449	26.0941	-0.349207	0.785015	Unspecific
Q8N766	EMC1_HUMAN	EMC1	ER membrane protein complex subunit 1 OS=Homo sapiens OX=9606 GN=EMC1 PE=1 SV=1	111.759	993	23.3396	23.6888	-0.349204	0.785017	Unspecific
Q99497	PARK7_HUMAN	PARK7	Parkinson disease protein 7 OS=Homo sapiens OX=9606 GN=PARK7 PE=1 SV=2	19.891	189	27.1253	27.4739	-0.348564	0.785366	Unspecific
O14548	COX7R_HUMAN	COX7A2L	Cytochrome c oxidase subunit 7A-related protein, mitochondrial OS=Homo sapiens OX=9606 GN=COX7A2L PE=1 SV=2	12.615	114	21.757	21.4086	0.348456	1.2732	Unspecific
Q15427	SF3B4_HUMAN	SF3B4	Splicing factor 3B subunit 4 OS=Homo sapiens OX=9606 GN=SF3B4 PE=1 SV=1	44.386	424	23.6149	23.9631	-0.348212	0.785557	Unspecific
P50851	LRBA_HUMAN	LRBA	Lipopolysaccharide-responsive and beige-like anchor protein OS=Homo sapiens OX=9606 GN=LRBA PE=1 SV=4	319.108	2863	21.8211	22.1693	-0.348174	0.785578	Unspecific	Q8NFP9
Q9Y3B8	ORN_HUMAN	REXO2	Oligoribonuclease, mitochondrial OS=Homo sapiens OX=9606 GN=REXO2 PE=1 SV=3	26.833	237	23.2057	23.5538	-0.34807	0.785634	Unspecific
Q8WXE9	STON2_HUMAN	STON2	Stonin-2 OS=Homo sapiens OX=9606 GN=STON2 PE=1 SV=1	101.165	905	26.0156	25.6678	0.347802	1.27262	Unspecific
Q04206	TF65_HUMAN	RELA	Transcription factor p65 OS=Homo sapiens OX=9606 GN=RELA PE=1 SV=2	60.219	551	21.9743	22.3221	-0.347781	0.785792	Unspecific
P11233	RALA_HUMAN	RALA	Ras-related protein Ral-A OS=Homo sapiens OX=9606 GN=RALA PE=1 SV=1	23.567	206	22.8048	22.4573	0.347479	1.27234	Unspecific	P11234
Q71RC2	LARP4_HUMAN	LARP4	La-related protein 4 OS=Homo sapiens OX=9606 GN=LARP4 PE=1 SV=3	80.596	724	22.1307	21.7832	0.347452	1.27231	Unspecific
P62249	RS16_HUMAN	RPS16	40S ribosomal protein S16 OS=Homo sapiens OX=9606 GN=RPS16 PE=1 SV=2	16.445	146	28.0033	27.6563	0.347012	1.27192	Unspecific
Q6PJG6	BRAT1_HUMAN	BRAT1	BRCA1-associated ATM activator 1 OS=Homo sapiens OX=9606 GN=BRAT1 PE=1 SV=2	88.119	821	22.8029	22.4563	0.346596	1.27156	Unspecific
P51809	VAMP7_HUMAN	VAMP7	Vesicle-associated membrane protein 7 OS=Homo sapiens OX=9606 GN=VAMP7 PE=1 SV=3	24.935	220	21.4136	21.7599	-0.346325	0.786585	Unspecific
Q96K17	BT3L4_HUMAN	BTF3L4	Transcription factor BTF3 homolog 4 OS=Homo sapiens OX=9606 GN=BTF3L4 PE=1 SV=1	17.271	158	21.9955	22.3418	-0.346308	0.786594	Unspecific
Q9UJU6	DBNL_HUMAN	DBNL	Drebrin-like protein OS=Homo sapiens OX=9606 GN=DBNL PE=1 SV=1	48.207	430	23.7445	23.3986	0.34589	1.27094	Unspecific
Q14978	NOLC1_HUMAN	NOLC1	Nucleolar and coiled-body phosphoprotein 1 OS=Homo sapiens OX=9606 GN=NOLC1 PE=1 SV=2	73.603	699	23.9315	23.5859	0.345589	1.27067	Unspecific
P25325	THTM_HUMAN	MPST	3-mercaptopyruvate sulfurtransferase OS=Homo sapiens OX=9606 GN=MPST PE=1 SV=3	33.178	297	24.6639	25.0088	-0.344823	0.787405	Unspecific
P10606	COX5B_HUMAN	COX5B	Cytochrome c oxidase subunit 5B, mitochondrial OS=Homo sapiens OX=9606 GN=COX5B PE=1 SV=2	13.696	129	24.91	24.5652	0.344807	1.26998	Unspecific
O00425	IF2B3_HUMAN	IGF2BP3	Insulin-like growth factor 2 mRNA-binding protein 3 OS=Homo sapiens OX=9606 GN=IGF2BP3 PE=1 SV=2	63.705	579	25.0156	25.3604	-0.344782	0.787427	Unspecific
P12081	HARS1_HUMAN	HARS1	Histidine--tRNA ligase, cytoplasmic OS=Homo sapiens OX=9606 GN=HARS1 PE=1 SV=2	57.411	509	25.468	25.8126	-0.344658	0.787495	Unspecific	P49590
P40926	MDHM_HUMAN	MDH2	Malate dehydrogenase, mitochondrial OS=Homo sapiens OX=9606 GN=MDH2 PE=1 SV=3	35.503	338	29.7734	30.1179	-0.344499	0.787582	Unspecific
Q15118	PDK1_HUMAN	PDK1	[Pyruvate dehydrogenase (acetyl-transferring)] kinase isozyme 1, mitochondrial OS=Homo sapiens OX=9606 GN=PDK1 PE=1 SV=1	49.244	436	22.8257	22.4816	0.344125	1.26938	Unspecific	Q15120
Q15126	PMVK_HUMAN	PMVK	Phosphomevalonate kinase OS=Homo sapiens OX=9606 GN=PMVK PE=1 SV=3	21.995	192	22.9259	23.27	-0.344116	0.78779	Unspecific
Q9Y376	CAB39_HUMAN	CAB39	Calcium-binding protein 39 OS=Homo sapiens OX=9606 GN=CAB39 PE=1 SV=1	39.869	341	23.1068	23.4509	-0.344085	0.787807	Unspecific	Q9H9S4
P10809	CH60_HUMAN	HSPD1	60 kDa heat shock protein, mitochondrial OS=Homo sapiens OX=9606 GN=HSPD1 PE=1 SV=2	61.055	573	31.3401	31.6837	-0.343588	0.788079	Unspecific
Q13867	BLMH_HUMAN	BLMH	Bleomycin hydrolase OS=Homo sapiens OX=9606 GN=BLMH PE=1 SV=1	52.562	455	25.3968	25.7397	-0.342988	0.788407	Unspecific
Q9UHD8	SEPT9_HUMAN	SEPTIN9	Septin-9 OS=Homo sapiens OX=9606 GN=SEPTIN9 PE=1 SV=2	65.401	586	24.2369	24.579	-0.342116	0.788884	Unspecific
Q06265	EXOS9_HUMAN	EXOSC9	Exosome complex component RRP45 OS=Homo sapiens OX=9606 GN=EXOSC9 PE=1 SV=3	48.949	439	21.7423	22.0843	-0.342013	0.78894	Unspecific
P11387	TOP1_HUMAN	TOP1	DNA topoisomerase 1 OS=Homo sapiens OX=9606 GN=TOP1 PE=1 SV=2	90.726	765	23.6728	23.3311	0.34167	1.26722	Unspecific	Q969P6
O60763	USO1_HUMAN	USO1	General vesicular transport factor p115 OS=Homo sapiens OX=9606 GN=USO1 PE=1 SV=2	107.895	962	25.4744	25.8152	-0.340837	0.789583	Unspecific
A6NFN3	RFOX3_HUMAN	RBFOX3	RNA binding protein fox-1 homolog 3 OS=Homo sapiens OX=9606 GN=RBFOX3 PE=2 SV=4	33.873	312	21.9766	21.6358	0.340781	1.26644	Unspecific	O43251;Q9NWB1
P82673	RT35_HUMAN	MRPS35	28S ribosomal protein S35, mitochondrial OS=Homo sapiens OX=9606 GN=MRPS35 PE=1 SV=1	36.844	323	22.494	22.8336	-0.339585	0.790269	Unspecific
Q86U42	PABP2_HUMAN	PABPN1	Polyadenylate-binding protein 2 OS=Homo sapiens OX=9606 GN=PABPN1 PE=1 SV=3	32.749	306	24.4076	24.747	-0.339429	0.790354	Unspecific
P07686	HEXB_HUMAN	HEXB	Beta-hexosaminidase subunit beta OS=Homo sapiens OX=9606 GN=HEXB PE=1 SV=4	63.137	556	22.4606	22.7997	-0.339137	0.790514	Unspecific
Q9BXW9	FACD2_HUMAN	FANCD2	Fanconi anemia group D2 protein OS=Homo sapiens OX=9606 GN=FANCD2 PE=1 SV=2	164.128	1451	21.0148	20.6759	0.338914	1.2648	Unspecific
Q8N6R0	EFNMT_HUMAN	METTL13	eEF1A lysine and N-terminal methyltransferase OS=Homo sapiens OX=9606 GN=METTL13 PE=1 SV=1	78.768	699	21.5676	21.2288	0.338736	1.26465	Unspecific
Q96CT7	CC124_HUMAN	CCDC124	Coiled-coil domain-containing protein 124 OS=Homo sapiens OX=9606 GN=CCDC124 PE=1 SV=1	25.835	223	24.7028	25.0415	-0.338694	0.790757	Unspecific
Q8WWK9	CKAP2_HUMAN	CKAP2	Cytoskeleton-associated protein 2 OS=Homo sapiens OX=9606 GN=CKAP2 PE=1 SV=1	76.987	683	21.3836	21.7222	-0.338537	0.790843	Unspecific
Q08257	QOR_HUMAN	CRYZ	Quinone oxidoreductase OS=Homo sapiens OX=9606 GN=CRYZ PE=1 SV=1	35.207	329	24.9014	25.2398	-0.338435	0.790899	Unspecific
Q15746	MYLK_HUMAN	MYLK	Myosin light chain kinase, smooth muscle OS=Homo sapiens OX=9606 GN=MYLK PE=1 SV=4	210.715	1914	21.297	21.6348	-0.337777	0.79126	Unspecific
P05386	RLA1_HUMAN	RPLP1	60S acidic ribosomal protein P1 OS=Homo sapiens OX=9606 GN=RPLP1 PE=1 SV=1	11.514	114	27.9837	28.3213	-0.337563	0.791377	Unspecific
O75822	EIF3J_HUMAN	EIF3J	Eukaryotic translation initiation factor 3 subunit J OS=Homo sapiens OX=9606 GN=EIF3J PE=1 SV=2	29.062	258	23.5724	23.9098	-0.337343	0.791497	Unspecific
O75717	WDHD1_HUMAN	WDHD1	WD repeat and HMG-box DNA-binding protein 1 OS=Homo sapiens OX=9606 GN=WDHD1 PE=1 SV=1	125.967	1129	23.3712	23.0342	0.336982	1.26311	Unspecific
Q9NVZ3	NECP2_HUMAN	NECAP2	Adaptin ear-binding coat-associated protein 2 OS=Homo sapiens OX=9606 GN=NECAP2 PE=1 SV=1	28.339	263	20.7439	21.0808	-0.336967	0.791704	Unspecific
P49643	PRI2_HUMAN	PRIM2	DNA primase large subunit OS=Homo sapiens OX=9606 GN=PRIM2 PE=1 SV=2	58.806	509	23.6968	23.3601	0.336672	1.26284	Unspecific
O75947	ATP5H_HUMAN	ATP5PD	ATP synthase subunit d, mitochondrial OS=Homo sapiens OX=9606 GN=ATP5PD PE=1 SV=3	18.491	161	25.4527	25.7889	-0.336196	0.792127	Unspecific
Q15369	ELOC_HUMAN	ELOC	Elongin-C OS=Homo sapiens OX=9606 GN=ELOC PE=1 SV=1	12.473	112	25.633	25.2977	0.335326	1.26166	Unspecific
P62910	RL32_HUMAN	RPL32	60S ribosomal protein L32 OS=Homo sapiens OX=9606 GN=RPL32 PE=1 SV=2	15.86	135	25.7961	25.462	0.334063	1.26056	Unspecific
O43657	TSN6_HUMAN	TSPAN6	Tetraspanin-6 OS=Homo sapiens OX=9606 GN=TSPAN6 PE=1 SV=1	27.563	245	24.4663	24.8003	-0.334003	0.793332	Unspecific
P26583	HMGB2_HUMAN	HMGB2	High mobility group protein B2 OS=Homo sapiens OX=9606 GN=HMGB2 PE=1 SV=2	24.034	209	25.5966	25.9298	-0.333268	0.793736	Unspecific
O60925	PFD1_HUMAN	PFDN1	Prefoldin subunit 1 OS=Homo sapiens OX=9606 GN=PFDN1 PE=1 SV=2	14.21	122	23.5997	23.9329	-0.333233	0.793756	Unspecific
P42224	STAT1_HUMAN	STAT1	Signal transducer and activator of transcription 1-alpha/beta OS=Homo sapiens OX=9606 GN=STAT1 PE=1 SV=2	87.335	750	24.3545	24.0213	0.333221	1.25982	Unspecific
Q96KP1	EXOC2_HUMAN	EXOC2	Exocyst complex component 2 OS=Homo sapiens OX=9606 GN=EXOC2 PE=1 SV=1	104.066	924	22.7845	22.4527	0.331721	1.25851	Unspecific
P62847	RS24_HUMAN	RPS24	40S ribosomal protein S24 OS=Homo sapiens OX=9606 GN=RPS24 PE=1 SV=1	15.423	133	27.2687	26.9375	0.331125	1.25799	Unspecific
Q53EL6	PDCD4_HUMAN	PDCD4	Programmed cell death protein 4 OS=Homo sapiens OX=9606 GN=PDCD4 PE=1 SV=2	51.735	469	24.0942	24.4251	-0.330906	0.795037	Unspecific
Q9NTZ6	RBM12_HUMAN	RBM12	RNA-binding protein 12 OS=Homo sapiens OX=9606 GN=RBM12 PE=1 SV=1	97.395	932	24.8217	25.1523	-0.330562	0.795227	Unspecific
P27144	KAD4_HUMAN	AK4	Adenylate kinase 4, mitochondrial OS=Homo sapiens OX=9606 GN=AK4 PE=1 SV=1	25.268	223	23.2884	23.6189	-0.330437	0.795296	Unspecific
Q99504	EYA3_HUMAN	EYA3	Eyes absent homolog 3 OS=Homo sapiens OX=9606 GN=EYA3 PE=1 SV=3	62.663	573	19.9749	19.6451	0.329772	1.25681	Unspecific
Q8WYA6	CTBL1_HUMAN	CTNNBL1	Beta-catenin-like protein 1 OS=Homo sapiens OX=9606 GN=CTNNBL1 PE=1 SV=1	65.173	563	21.295	20.9655	0.329518	1.25659	Unspecific
P19105	ML12A_HUMAN	MYL12A	Myosin regulatory light chain 12A OS=Homo sapiens OX=9606 GN=MYL12A PE=1 SV=2	19.794	171	26.7036	27.0328	-0.32917	0.795994	Unspecific	O14950;P24844
Q9NWV4	CZIB_HUMAN	CZIB	CXXC motif containing zinc binding protein OS=Homo sapiens OX=9606 GN=CZIB PE=1 SV=1	18.048	160	23.3695	23.0403	0.329152	1.25627	Unspecific
O94776	MTA2_HUMAN	MTA2	Metastasis-associated protein MTA2 OS=Homo sapiens OX=9606 GN=MTA2 PE=1 SV=1	75.023	668	22.9922	22.6632	0.329031	1.25617	Unspecific	Q9BTC8;Q13330
Q13547	HDAC1_HUMAN	HDAC1	Histone deacetylase 1 OS=Homo sapiens OX=9606 GN=HDAC1 PE=1 SV=1	55.103	482	24.9832	25.3123	-0.329018	0.796078	Unspecific
P61916	NPC2_HUMAN	NPC2	NPC intracellular cholesterol transporter 2 OS=Homo sapiens OX=9606 GN=NPC2 PE=1 SV=1	16.57	151	21.1942	20.8654	0.328874	1.25603	Unspecific
O00571	DDX3X_HUMAN	DDX3X	ATP-dependent RNA helicase DDX3X OS=Homo sapiens OX=9606 GN=DDX3X PE=1 SV=3	73.243	662	28.2609	28.5894	-0.328506	0.79636	Unspecific	O15523;Q9NQI0
O00505	IMA4_HUMAN	KPNA3	Importin subunit alpha-4 OS=Homo sapiens OX=9606 GN=KPNA3 PE=1 SV=2	57.811	521	24.9998	24.6716	0.328231	1.25547	Unspecific
Q9BZE4	GTPB4_HUMAN	GTPBP4	GTP-binding protein 4 OS=Homo sapiens OX=9606 GN=GTPBP4 PE=1 SV=3	73.964	634	21.6793	21.3513	0.327977	1.25525	Unspecific
Q9HC38	GLOD4_HUMAN	GLOD4	Glyoxalase domain-containing protein 4 OS=Homo sapiens OX=9606 GN=GLOD4 PE=1 SV=1	34.793	313	25.6983	26.0262	-0.327862	0.796716	Unspecific
Q9Y4X5	ARI1_HUMAN	ARIH1	E3 ubiquitin-protein ligase ARIH1 OS=Homo sapiens OX=9606 GN=ARIH1 PE=1 SV=2	64.118	557	22.2049	22.5327	-0.327819	0.79674	Unspecific
P30044	PRDX5_HUMAN	PRDX5	Peroxiredoxin-5, mitochondrial OS=Homo sapiens OX=9606 GN=PRDX5 PE=1 SV=4	22.086	214	26.8664	27.1941	-0.327694	0.796809	Unspecific
Q5VVQ6	OTU1_HUMAN	YOD1	Ubiquitin thioesterase OTU1 OS=Homo sapiens OX=9606 GN=YOD1 PE=1 SV=1	38.322	348	20.6022	20.2749	0.327308	1.25467	Unspecific
P30085	KCY_HUMAN	CMPK1	UMP-CMP kinase OS=Homo sapiens OX=9606 GN=CMPK1 PE=1 SV=3	22.222	196	25.3676	25.6948	-0.32719	0.797087	Unspecific
O60749	SNX2_HUMAN	SNX2	Sorting nexin-2 OS=Homo sapiens OX=9606 GN=SNX2 PE=1 SV=2	58.471	519	25.4425	25.7695	-0.326956	0.797217	Unspecific
Q9UBV8	PEF1_HUMAN	PEF1	Peflin OS=Homo sapiens OX=9606 GN=PEF1 PE=1 SV=1	30.381	284	24.3106	24.6374	-0.326815	0.797295	Unspecific
P62266	RS23_HUMAN	RPS23	40S ribosomal protein S23 OS=Homo sapiens OX=9606 GN=RPS23 PE=1 SV=3	15.808	143	26.2373	25.9107	0.326613	1.25407	Unspecific
P58546	MTPN_HUMAN	MTPN	Myotrophin OS=Homo sapiens OX=9606 GN=MTPN PE=1 SV=2	12.895	118	26.2118	26.5381	-0.326273	0.797594	Unspecific
Q5SRE5	NU188_HUMAN	NUP188	Nucleoporin NUP188 OS=Homo sapiens OX=9606 GN=NUP188 PE=1 SV=1	196.043	1749	21.1914	20.8653	0.326121	1.25364	Unspecific
Q9Y696	CLIC4_HUMAN	CLIC4	Chloride intracellular channel protein 4 OS=Homo sapiens OX=9606 GN=CLIC4 PE=1 SV=4	28.772	253	24.4419	24.7675	-0.325595	0.797969	Unspecific
P28161	GSTM2_HUMAN	GSTM2	Glutathione S-transferase Mu 2 OS=Homo sapiens OX=9606 GN=GSTM2 PE=1 SV=2	25.745	218	25.1945	25.52	-0.325523	0.798009	Unspecific	P46439
Q8NBF2	NHLC2_HUMAN	NHLRC2	NHL repeat-containing protein 2 OS=Homo sapiens OX=9606 GN=NHLRC2 PE=1 SV=1	79.444	726	23.3073	23.6328	-0.325482	0.798032	Unspecific
Q13151	ROA0_HUMAN	HNRNPA0	Heterogeneous nuclear ribonucleoprotein A0 OS=Homo sapiens OX=9606 GN=HNRNPA0 PE=1 SV=1	30.841	305	27.7392	28.0647	-0.325414	0.798069	Unspecific
P56537	IF6_HUMAN	EIF6	Eukaryotic translation initiation factor 6 OS=Homo sapiens OX=9606 GN=EIF6 PE=1 SV=1	26.599	245	25.8848	26.2096	-0.324864	0.798374	Unspecific
Q8WVY7	UBCP1_HUMAN	UBLCP1	Ubiquitin-like domain-containing CTD phosphatase 1 OS=Homo sapiens OX=9606 GN=UBLCP1 PE=1 SV=2	36.805	318	23.2535	22.9289	0.324581	1.2523	Unspecific
Q99700	ATX2_HUMAN	ATXN2	Ataxin-2 OS=Homo sapiens OX=9606 GN=ATXN2 PE=1 SV=2	140.283	1313	21.4516	21.7758	-0.32414	0.798775	Unspecific
Q01650	LAT1_HUMAN	SLC7A5	Large neutral amino acids transporter small subunit 1 OS=Homo sapiens OX=9606 GN=SLC7A5 PE=1 SV=2	55.01	507	24.2721	24.5961	-0.323921	0.798896	Unspecific	Q9UM01;Q92536
Q9NRF9	DPOE3_HUMAN	POLE3	DNA polymerase epsilon subunit 3 OS=Homo sapiens OX=9606 GN=POLE3 PE=1 SV=1	16.86	147	23.4041	23.728	-0.323902	0.798906	Unspecific
P36969	GPX4_HUMAN	GPX4	Phospholipid hydroperoxide glutathione peroxidase OS=Homo sapiens OX=9606 GN=GPX4 PE=1 SV=3	22.175	197	24.9096	24.5859	0.323692	1.25153	Unspecific
O60313	OPA1_HUMAN	OPA1	Dynamin-like 120 kDa protein, mitochondrial OS=Homo sapiens OX=9606 GN=OPA1 PE=1 SV=3	111.631	960	22.6336	22.3099	0.323647	1.25149	Unspecific
Q96KP4	CNDP2_HUMAN	CNDP2	Cytosolic non-specific dipeptidase OS=Homo sapiens OX=9606 GN=CNDP2 PE=1 SV=2	52.878	475	25.1013	25.4249	-0.323635	0.799054	Unspecific
O75150	BRE1B_HUMAN	RNF40	E3 ubiquitin-protein ligase BRE1B OS=Homo sapiens OX=9606 GN=RNF40 PE=1 SV=5	113.678	1001	21.6906	22.0138	-0.323164	0.799315	Unspecific
Q96QD8	S38A2_HUMAN	SLC38A2	Sodium-coupled neutral amino acid symporter 2 OS=Homo sapiens OX=9606 GN=SLC38A2 PE=1 SV=2	56.026	506	24.0353	23.7123	0.323019	1.25095	Unspecific
Q9BXP5	SRRT_HUMAN	SRRT	Serrate RNA effector molecule homolog OS=Homo sapiens OX=9606 GN=SRRT PE=1 SV=1	100.666	876	25.4602	25.1376	0.322647	1.25062	Unspecific
P16152	CBR1_HUMAN	CBR1	Carbonyl reductase [NADPH] 1 OS=Homo sapiens OX=9606 GN=CBR1 PE=1 SV=3	30.375	277	27.3195	27.6421	-0.3226	0.799628	Unspecific	O75828
P00491	PNPH_HUMAN	PNP	Purine nucleoside phosphorylase OS=Homo sapiens OX=9606 GN=PNP PE=1 SV=2	32.118	289	27.175	27.4969	-0.321909	0.800011	Unspecific	Q8WW52
Q9NZL9	MAT2B_HUMAN	MAT2B	Methionine adenosyltransferase 2 subunit beta OS=Homo sapiens OX=9606 GN=MAT2B PE=1 SV=1	37.552	334	24.346	24.6678	-0.321806	0.800068	Unspecific
P41240	CSK_HUMAN	CSK	Tyrosine-protein kinase CSK OS=Homo sapiens OX=9606 GN=CSK PE=1 SV=1	50.704	450	24.4843	24.8061	-0.321756	0.800095	Unspecific	P42679
P50395	GDIB_HUMAN	GDI2	Rab GDP dissociation inhibitor beta OS=Homo sapiens OX=9606 GN=GDI2 PE=1 SV=2	50.663	445	28.5798	28.9014	-0.321568	0.800199	Unspecific
Q15904	VAS1_HUMAN	ATP6AP1	V-type proton ATPase subunit S1 OS=Homo sapiens OX=9606 GN=ATP6AP1 PE=1 SV=2	52.026	470	20.9285	21.25	-0.321436	0.800273	Unspecific
Q96EY1	DNJA3_HUMAN	DNAJA3	DnaJ homolog subfamily A member 3, mitochondrial OS=Homo sapiens OX=9606 GN=DNAJA3 PE=1 SV=2	52.489	480	23.8912	23.5699	0.321279	1.24944	Unspecific
Q92522	H1X_HUMAN	H1-10	Histone H1.10 OS=Homo sapiens OX=9606 GN=H1-10 PE=1 SV=1	22.487	213	22.9612	23.2814	-0.320143	0.800991	Unspecific
Q10471	GALT2_HUMAN	GALNT2	Polypeptide N-acetylgalactosaminyltransferase 2 OS=Homo sapiens OX=9606 GN=GALNT2 PE=1 SV=1	64.733	571	21.8164	22.1364	-0.319997	0.801072	Unspecific
P53680	AP2S1_HUMAN	AP2S1	AP-2 complex subunit sigma OS=Homo sapiens OX=9606 GN=AP2S1 PE=1 SV=2	17.018	142	23.7587	23.4389	0.31982	1.24818	Unspecific
P61009	SPCS3_HUMAN	SPCS3	Signal peptidase complex subunit 3 OS=Homo sapiens OX=9606 GN=SPCS3 PE=1 SV=1	20.313	180	22.7953	22.4756	0.319636	1.24802	Unspecific
O75915	PRAF3_HUMAN	ARL6IP5	PRA1 family protein 3 OS=Homo sapiens OX=9606 GN=ARL6IP5 PE=1 SV=1	21.615	188	22.2455	22.5641	-0.318576	0.801861	Unspecific
P78540	ARGI2_HUMAN	ARG2	Arginase-2, mitochondrial OS=Homo sapiens OX=9606 GN=ARG2 PE=1 SV=1	38.578	354	23.2507	23.5692	-0.318469	0.80192	Unspecific
P49419	AL7A1_HUMAN	ALDH7A1	Alpha-aminoadipic semialdehyde dehydrogenase OS=Homo sapiens OX=9606 GN=ALDH7A1 PE=1 SV=5	58.487	539	25.9419	26.2602	-0.318387	0.801966	Unspecific
Q6P3W7	SCYL2_HUMAN	SCYL2	SCY1-like protein 2 OS=Homo sapiens OX=9606 GN=SCYL2 PE=1 SV=1	103.709	929	21.5896	21.9077	-0.318175	0.802084	Unspecific
Q14011	CIRBP_HUMAN	CIRBP	Cold-inducible RNA-binding protein OS=Homo sapiens OX=9606 GN=CIRBP PE=1 SV=1	18.648	172	24.6654	24.9835	-0.318095	0.802128	Unspecific
Q92922	SMRC1_HUMAN	SMARCC1	SWI/SNF complex subunit SMARCC1 OS=Homo sapiens OX=9606 GN=SMARCC1 PE=1 SV=3	122.867	1105	23.1602	22.8423	0.317913	1.24653	Unspecific
P62834	RAP1A_HUMAN	RAP1A	Ras-related protein Rap-1A OS=Homo sapiens OX=9606 GN=RAP1A PE=1 SV=1	20.987	184	26.5176	26.1999	0.317662	1.24631	Unspecific
O15400	STX7_HUMAN	STX7	Syntaxin-7 OS=Homo sapiens OX=9606 GN=STX7 PE=1 SV=4	29.816	261	22.5858	22.903	-0.317254	0.802596	Unspecific
Q99733	NP1L4_HUMAN	NAP1L4	Nucleosome assembly protein 1-like 4 OS=Homo sapiens OX=9606 GN=NAP1L4 PE=1 SV=1	42.823	375	26.2835	26.6003	-0.31685	0.802821	Unspecific
O00186	STXB3_HUMAN	STXBP3	Syntaxin-binding protein 3 OS=Homo sapiens OX=9606 GN=STXBP3 PE=1 SV=2	67.764	592	22.1438	21.8269	0.316816	1.24558	Unspecific
Q9H3H5	GPT_HUMAN	DPAGT1	UDP-N-acetylglucosamine--dolichyl-phosphate N-acetylglucosaminephosphotransferase OS=Homo sapiens OX=9606 GN=DPAGT1 PE=1 SV=2	46.09	408	21.8317	22.148	-0.31632	0.803116	Unspecific
Q8IZL8	PELP1_HUMAN	PELP1	Proline-, glutamic acid- and leucine-rich protein 1 OS=Homo sapiens OX=9606 GN=PELP1 PE=1 SV=2	119.7	1130	23.6046	23.9208	-0.316239	0.803161	Unspecific
Q9UL46	PSME2_HUMAN	PSME2	Proteasome activator complex subunit 2 OS=Homo sapiens OX=9606 GN=PSME2 PE=1 SV=4	27.402	239	25.7419	26.058	-0.316106	0.803235	Unspecific
P12270	TPR_HUMAN	TPR	Nucleoprotein TPR OS=Homo sapiens OX=9606 GN=TPR PE=1 SV=3	267.293	2363	24.5176	24.8337	-0.316078	0.803251	Unspecific
O60613	SEP15_HUMAN	SELENOF	Selenoprotein F OS=Homo sapiens OX=9606 GN=SELENOF PE=1 SV=4	18.092	165	22.2269	22.5426	-0.315748	0.803434	Unspecific
O76094	SRP72_HUMAN	SRP72	Signal recognition particle subunit SRP72 OS=Homo sapiens OX=9606 GN=SRP72 PE=1 SV=3	74.606	671	24.5624	24.8782	-0.315719	0.80345	Unspecific
P49588	SYAC_HUMAN	AARS1	Alanine--tRNA ligase, cytoplasmic OS=Homo sapiens OX=9606 GN=AARS1 PE=1 SV=2	106.81	968	27.6165	27.9319	-0.315393	0.803632	Unspecific
P60891	PRPS1_HUMAN	PRPS1	Ribose-phosphate pyrophosphokinase 1 OS=Homo sapiens OX=9606 GN=PRPS1 PE=1 SV=2	34.834	318	26.4313	26.7464	-0.315104	0.803793	Unspecific	P21108
Q9UNH7	SNX6_HUMAN	SNX6	Sorting nexin-6 OS=Homo sapiens OX=9606 GN=SNX6 PE=1 SV=1	46.649	406	24.1128	24.4279	-0.315073	0.80381	Unspecific	Q86XE0
P11279	LAMP1_HUMAN	LAMP1	Lysosome-associated membrane glycoprotein 1 OS=Homo sapiens OX=9606 GN=LAMP1 PE=1 SV=3	44.882	417	24.5835	24.8984	-0.314933	0.803888	Unspecific
P46976	GLYG_HUMAN	GYG1	Glycogenin-1 OS=Homo sapiens OX=9606 GN=GYG1 PE=1 SV=4	39.384	350	21.7447	22.0593	-0.314651	0.804045	Unspecific
O00139	KIF2A_HUMAN	KIF2A	Kinesin-like protein KIF2A OS=Homo sapiens OX=9606 GN=KIF2A PE=1 SV=3	79.955	706	21.9202	21.6059	0.314269	1.24338	Unspecific
Q16540	RM23_HUMAN	MRPL23	39S ribosomal protein L23, mitochondrial OS=Homo sapiens OX=9606 GN=MRPL23 PE=1 SV=1	17.781	153	22.3607	22.6746	-0.313837	0.804499	Unspecific
P62820	RAB1A_HUMAN	RAB1A	Ras-related protein Rab-1A OS=Homo sapiens OX=9606 GN=RAB1A PE=1 SV=3	22.678	205	24.9016	25.2141	-0.31248	0.805257	Unspecific	P51153;P59190
Q15370	ELOB_HUMAN	ELOB	Elongin-B OS=Homo sapiens OX=9606 GN=ELOB PE=1 SV=1	13.133	118	25.2255	24.9138	0.311704	1.24117	Unspecific
Q99798	ACON_HUMAN	ACO2	Aconitate hydratase, mitochondrial OS=Homo sapiens OX=9606 GN=ACO2 PE=1 SV=2	85.425	780	26.2667	26.5777	-0.311076	0.80604	Unspecific
P55145	MANF_HUMAN	MANF	Mesencephalic astrocyte-derived neurotrophic factor OS=Homo sapiens OX=9606 GN=MANF PE=1 SV=3	20.7	182	22.9873	23.2982	-0.310938	0.806117	Unspecific
P27695	APEX1_HUMAN	APEX1	DNA-(apurinic or apyrimidinic site) endonuclease OS=Homo sapiens OX=9606 GN=APEX1 PE=1 SV=2	35.555	318	27.7476	28.0583	-0.310732	0.806232	Unspecific
P84098	RL19_HUMAN	RPL19	60S ribosomal protein L19 OS=Homo sapiens OX=9606 GN=RPL19 PE=1 SV=1	23.466	196	26.5071	26.1969	0.310245	1.23992	Unspecific
P55327	TPD52_HUMAN	TPD52	Tumor protein D52 OS=Homo sapiens OX=9606 GN=TPD52 PE=1 SV=2	24.327	224	24.2836	24.5938	-0.310224	0.806517	Unspecific
O00116	ADAS_HUMAN	AGPS	Alkyldihydroxyacetonephosphate synthase, peroxisomal OS=Homo sapiens OX=9606 GN=AGPS PE=1 SV=1	72.912	658	26.1526	25.8426	0.309943	1.23966	Unspecific
P18754	RCC1_HUMAN	RCC1	Regulator of chromosome condensation OS=Homo sapiens OX=9606 GN=RCC1 PE=1 SV=1	44.969	421	24.2648	24.5748	-0.309941	0.806675	Unspecific
O00217	NDUS8_HUMAN	NDUFS8	NADH dehydrogenase [ubiquinone] iron-sulfur protein 8, mitochondrial OS=Homo sapiens OX=9606 GN=NDUFS8 PE=1 SV=1	23.705	210	24.0664	23.7567	0.309621	1.23938	Unspecific
Q9BTV4	TMM43_HUMAN	TMEM43	Transmembrane protein 43 OS=Homo sapiens OX=9606 GN=TMEM43 PE=1 SV=1	44.876	400	23.4016	23.092	0.30958	1.23935	Unspecific
Q9NVD7	PARVA_HUMAN	PARVA	Alpha-parvin OS=Homo sapiens OX=9606 GN=PARVA PE=1 SV=1	42.244	372	21.1383	20.8288	0.309528	1.2393	Unspecific
Q9UHX1	PUF60_HUMAN	PUF60	Poly(U)-binding-splicing factor PUF60 OS=Homo sapiens OX=9606 GN=PUF60 PE=1 SV=1	59.875	559	26.2148	26.5237	-0.308918	0.807247	Unspecific
P62937	PPIA_HUMAN	PPIA	Peptidyl-prolyl cis-trans isomerase A OS=Homo sapiens OX=9606 GN=PPIA PE=1 SV=2	18.012	165	30.5	30.8089	-0.308853	0.807283	Unspecific	P0DN26;F5H284;A0A0B4J2A2;A0A075B767;A0A075B759;P0DN37
P13073	COX41_HUMAN	COX4I1	Cytochrome c oxidase subunit 4 isoform 1, mitochondrial OS=Homo sapiens OX=9606 GN=COX4I1 PE=1 SV=1	19.577	169	25.3012	24.9927	0.308548	1.23846	Unspecific
Q9UKY7	CDV3_HUMAN	CDV3	Protein CDV3 homolog OS=Homo sapiens OX=9606 GN=CDV3 PE=1 SV=1	27.335	258	24.6155	24.9239	-0.308394	0.80754	Unspecific
P61225	RAP2B_HUMAN	RAP2B	Ras-related protein Rap-2b OS=Homo sapiens OX=9606 GN=RAP2B PE=1 SV=1	20.504	183	21.6673	21.359	0.308294	1.23824	Unspecific	P10114
Q01581	HMCS1_HUMAN	HMGCS1	Hydroxymethylglutaryl-CoA synthase, cytoplasmic OS=Homo sapiens OX=9606 GN=HMGCS1 PE=1 SV=2	57.294	520	23.4579	23.7655	-0.307583	0.807994	Unspecific
P53985	MOT1_HUMAN	SLC16A1	Monocarboxylate transporter 1 OS=Homo sapiens OX=9606 GN=SLC16A1 PE=1 SV=3	53.944	500	25.7843	25.4771	0.307193	1.2373	Unspecific
Q5VYK3	ECM29_HUMAN	ECPAS	Proteasome adapter and scaffold protein ECM29 OS=Homo sapiens OX=9606 GN=ECPAS PE=1 SV=2	204.291	1845	24.6658	24.9729	-0.307055	0.80829	Unspecific
Q71UM5	RS27L_HUMAN	RPS27L	40S ribosomal protein S27-like OS=Homo sapiens OX=9606 GN=RPS27L PE=1 SV=3	9.477	84	26.146	25.8395	0.306574	1.23677	Unspecific
O00170	AIP_HUMAN	AIP	AH receptor-interacting protein OS=Homo sapiens OX=9606 GN=AIP PE=1 SV=3	37.664	330	24.7827	25.089	-0.306258	0.808737	Unspecific
Q00688	FKBP3_HUMAN	FKBP3	Peptidyl-prolyl cis-trans isomerase FKBP3 OS=Homo sapiens OX=9606 GN=FKBP3 PE=1 SV=1	25.177	224	26.1334	26.4387	-0.30537	0.809235	Unspecific
P11908	PRPS2_HUMAN	PRPS2	Ribose-phosphate pyrophosphokinase 2 OS=Homo sapiens OX=9606 GN=PRPS2 PE=1 SV=2	34.769	318	23.6938	23.9989	-0.305138	0.809365	Unspecific
O75832	PSD10_HUMAN	PSMD10	26S proteasome non-ATPase regulatory subunit 10 OS=Homo sapiens OX=9606 GN=PSMD10 PE=1 SV=1	24.428	226	24.9714	25.276	-0.304633	0.809648	Unspecific
Q9H4A4	AMPB_HUMAN	RNPEP	Aminopeptidase B OS=Homo sapiens OX=9606 GN=RNPEP PE=1 SV=2	72.596	650	25.802	26.1066	-0.304611	0.80966	Unspecific
P06733	ENOA_HUMAN	ENO1	Alpha-enolase OS=Homo sapiens OX=9606 GN=ENO1 PE=1 SV=2	47.169	434	31.7049	32.0092	-0.304238	0.80987	Unspecific	P13929;P09104
P31948	STIP1_HUMAN	STIP1	Stress-induced-phosphoprotein 1 OS=Homo sapiens OX=9606 GN=STIP1 PE=1 SV=1	62.639	543	28.9371	29.241	-0.303845	0.81009	Unspecific
Q16630	CPSF6_HUMAN	CPSF6	Cleavage and polyadenylation specificity factor subunit 6 OS=Homo sapiens OX=9606 GN=CPSF6 PE=1 SV=2	59.21	551	21.6715	21.9753	-0.30383	0.810099	Unspecific
Q9UJA5	TRM6_HUMAN	TRMT6	tRNA (adenine(58)-N(1))-methyltransferase non-catalytic subunit TRM6 OS=Homo sapiens OX=9606 GN=TRMT6 PE=1 SV=1	55.799	497	21.9175	22.2212	-0.30372	0.810161	Unspecific
Q8NFH4	NUP37_HUMAN	NUP37	Nucleoporin Nup37 OS=Homo sapiens OX=9606 GN=NUP37 PE=1 SV=1	36.708	326	22.4732	22.1697	0.303505	1.23414	Unspecific
O00178	GTPB1_HUMAN	GTPBP1	GTP-binding protein 1 OS=Homo sapiens OX=9606 GN=GTPBP1 PE=1 SV=3	72.454	669	22.2785	21.9755	0.302961	1.23367	Unspecific
P24752	THIL_HUMAN	ACAT1	Acetyl-CoA acetyltransferase, mitochondrial OS=Homo sapiens OX=9606 GN=ACAT1 PE=1 SV=1	45.2	427	27.272	26.9693	0.302673	1.23343	Unspecific
O94788	AL1A2_HUMAN	ALDH1A2	Retinal dehydrogenase 2 OS=Homo sapiens OX=9606 GN=ALDH1A2 PE=1 SV=3	56.724	518	21.9775	21.6749	0.302668	1.23342	Unspecific
Q15006	EMC2_HUMAN	EMC2	ER membrane protein complex subunit 2 OS=Homo sapiens OX=9606 GN=EMC2 PE=1 SV=1	34.834	297	22.5706	22.873	-0.302425	0.810888	Unspecific
O75306	NDUS2_HUMAN	NDUFS2	NADH dehydrogenase [ubiquinone] iron-sulfur protein 2, mitochondrial OS=Homo sapiens OX=9606 GN=NDUFS2 PE=1 SV=2	52.546	463	24.5949	24.2929	0.30194	1.2328	Unspecific
P27797	CALR_HUMAN	CALR	Calreticulin OS=Homo sapiens OX=9606 GN=CALR PE=1 SV=1	48.142	417	29.2511	29.5529	-0.301819	0.811229	Unspecific
Q53GQ0	DHB12_HUMAN	HSD17B12	Very-long-chain 3-oxoacyl-CoA reductase OS=Homo sapiens OX=9606 GN=HSD17B12 PE=1 SV=2	34.324	312	26.5345	26.233	0.301536	1.23246	Unspecific
P23786	CPT2_HUMAN	CPT2	Carnitine O-palmitoyltransferase 2, mitochondrial OS=Homo sapiens OX=9606 GN=CPT2 PE=1 SV=2	73.777	658	20.141	20.4421	-0.301166	0.811596	Unspecific
Q96GC5	RM48_HUMAN	MRPL48	39S ribosomal protein L48, mitochondrial OS=Homo sapiens OX=9606 GN=MRPL48 PE=1 SV=2	23.935	212	21.3189	21.62	-0.301042	0.811666	Unspecific
P07099	HYEP_HUMAN	EPHX1	Epoxide hydrolase 1 OS=Homo sapiens OX=9606 GN=EPHX1 PE=1 SV=1	52.949	455	23.7871	24.088	-0.300986	0.811697	Unspecific
P61254	RL26_HUMAN	RPL26	60S ribosomal protein L26 OS=Homo sapiens OX=9606 GN=RPL26 PE=1 SV=1	17.258	145	26.09	25.7896	0.300403	1.23149	Unspecific	Q9UNX3;Q2PPJ7
P40227	TCPZ_HUMAN	CCT6A	T-complex protein 1 subunit zeta OS=Homo sapiens OX=9606 GN=CCT6A PE=1 SV=3	58.024	531	29.2596	29.5596	-0.300079	0.812208	Unspecific	Q92526
O14828	SCAM3_HUMAN	SCAMP3	Secretory carrier-associated membrane protein 3 OS=Homo sapiens OX=9606 GN=SCAMP3 PE=1 SV=3	38.287	347	23.2721	23.5721	-0.299943	0.812284	Unspecific
Q14203	DCTN1_HUMAN	DCTN1	Dynactin subunit 1 OS=Homo sapiens OX=9606 GN=DCTN1 PE=1 SV=3	141.695	1278	25.4068	25.7056	-0.298782	0.812939	Unspecific
Q99460	PSMD1_HUMAN	PSMD1	26S proteasome non-ATPase regulatory subunit 1 OS=Homo sapiens OX=9606 GN=PSMD1 PE=1 SV=2	105.836	953	27.2699	27.5686	-0.298724	0.812971	Unspecific
Q96DI7	SNR40_HUMAN	SNRNP40	U5 small nuclear ribonucleoprotein 40 kDa protein OS=Homo sapiens OX=9606 GN=SNRNP40 PE=1 SV=1	39.311	357	22.6112	22.3125	0.298686	1.23002	Unspecific
Q9P287	BCCIP_HUMAN	BCCIP	BRCA2 and CDKN1A-interacting protein OS=Homo sapiens OX=9606 GN=BCCIP PE=1 SV=1	35.979	314	26.0276	25.7292	0.298467	1.22984	Unspecific
P51991	ROA3_HUMAN	HNRNPA3	Heterogeneous nuclear ribonucleoprotein A3 OS=Homo sapiens OX=9606 GN=HNRNPA3 PE=1 SV=2	39.595	378	28.2407	28.5388	-0.29807	0.81334	Unspecific
Q9UHV9	PFD2_HUMAN	PFDN2	Prefoldin subunit 2 OS=Homo sapiens OX=9606 GN=PFDN2 PE=1 SV=1	16.648	154	26.0305	26.3281	-0.297654	0.813574	Unspecific
P15311	EZRI_HUMAN	EZR	Ezrin OS=Homo sapiens OX=9606 GN=EZR PE=1 SV=4	69.413	586	27.8181	28.1149	-0.296738	0.814091	Unspecific
Q7Z4H3	HDDC2_HUMAN	HDDC2	5'-deoxynucleotidase HDDC2 OS=Homo sapiens OX=9606 GN=HDDC2 PE=1 SV=1	23.39	204	23.9252	24.2218	-0.296619	0.814158	Unspecific
Q9NP72	RAB18_HUMAN	RAB18	Ras-related protein Rab-18 OS=Homo sapiens OX=9606 GN=RAB18 PE=1 SV=1	22.977	206	21.9159	22.2124	-0.296497	0.814227	Unspecific
Q9NXR1	NDE1_HUMAN	NDE1	Nuclear distribution protein nudE homolog 1 OS=Homo sapiens OX=9606 GN=NDE1 PE=1 SV=3	37.721	335	21.4686	21.1725	0.296123	1.22784	Unspecific	Q9GZM8
Q9NYU2	UGGG1_HUMAN	UGGT1	UDP-glucose:glycoprotein glucosyltransferase 1 OS=Homo sapiens OX=9606 GN=UGGT1 PE=1 SV=3	177.19	1555	24.1092	24.4054	-0.296108	0.814446	Unspecific
Q96KB5	TOPK_HUMAN	PBK	Lymphokine-activated killer T-cell-originated protein kinase OS=Homo sapiens OX=9606 GN=PBK PE=1 SV=3	36.085	322	21.9727	22.2685	-0.295838	0.814599	Unspecific
Q92979	NEP1_HUMAN	EMG1	Ribosomal RNA small subunit methyltransferase NEP1 OS=Homo sapiens OX=9606 GN=EMG1 PE=1 SV=4	26.72	244	22.1737	22.4692	-0.29551	0.814784	Unspecific
Q99832	TCPH_HUMAN	CCT7	T-complex protein 1 subunit eta OS=Homo sapiens OX=9606 GN=CCT7 PE=1 SV=2	59.367	543	29.2137	29.5092	-0.29546	0.814812	Unspecific
O43175	SERA_HUMAN	PHGDH	D-3-phosphoglycerate dehydrogenase OS=Homo sapiens OX=9606 GN=PHGDH PE=1 SV=4	56.651	533	29.2276	28.9322	0.295396	1.22722	Unspecific
Q13492	PICAL_HUMAN	PICALM	Phosphatidylinositol-binding clathrin assembly protein OS=Homo sapiens OX=9606 GN=PICALM PE=1 SV=2	70.755	652	23.3831	23.6784	-0.295309	0.814898	Unspecific
Q96DV4	RM38_HUMAN	MRPL38	39S ribosomal protein L38, mitochondrial OS=Homo sapiens OX=9606 GN=MRPL38 PE=1 SV=2	44.597	380	22.595	22.2999	0.295114	1.22698	Unspecific
A6NDG6	PGP_HUMAN	PGP	Glycerol-3-phosphate phosphatase OS=Homo sapiens OX=9606 GN=PGP PE=1 SV=1	34.006	321	24.3657	24.6606	-0.294914	0.815121	Unspecific
Q14683	SMC1A_HUMAN	SMC1A	Structural maintenance of chromosomes protein 1A OS=Homo sapiens OX=9606 GN=SMC1A PE=1 SV=2	143.233	1233	23.5005	23.2058	0.294681	1.22661	Unspecific
P36406	TRI23_HUMAN	TRIM23	E3 ubiquitin-protein ligase TRIM23 OS=Homo sapiens OX=9606 GN=TRIM23 PE=1 SV=1	64.067	574	21.776	22.0706	-0.294625	0.815284	Unspecific
Q5TBB1	RNH2B_HUMAN	RNASEH2B	Ribonuclease H2 subunit B OS=Homo sapiens OX=9606 GN=RNASEH2B PE=1 SV=1	35.139	312	23.1797	22.8853	0.294398	1.22637	Unspecific
P68400	CSK21_HUMAN	CSNK2A1	Casein kinase II subunit alpha OS=Homo sapiens OX=9606 GN=CSNK2A1 PE=1 SV=1	45.144	391	25.3951	25.6888	-0.293653	0.815834	Unspecific	Q8NEV1
P0DPB6	RPAC2_HUMAN	POLR1D	DNA-directed RNA polymerases I and III subunit RPAC2 OS=Homo sapiens OX=9606 GN=POLR1D PE=1 SV=1	15.237	133	20.2841	19.9907	0.293389	1.22552	Unspecific
Q96G25	MED8_HUMAN	MED8	Mediator of RNA polymerase II transcription subunit 8 OS=Homo sapiens OX=9606 GN=MED8 PE=1 SV=2	29.08	268	20.3711	20.0778	0.293306	1.22545	Unspecific
P14625	ENPL_HUMAN	HSP90B1	Endoplasmin OS=Homo sapiens OX=9606 GN=HSP90B1 PE=1 SV=1	92.469	803	29.2958	29.5884	-0.292534	0.816467	Unspecific	Q58FF3
Q14966	ZN638_HUMAN	ZNF638	Zinc finger protein 638 OS=Homo sapiens OX=9606 GN=ZNF638 PE=1 SV=2	220.625	1978	24.5763	24.2842	0.292104	1.22442	Unspecific
Q02818	NUCB1_HUMAN	NUCB1	Nucleobindin-1 OS=Homo sapiens OX=9606 GN=NUCB1 PE=1 SV=4	53.879	461	21.5751	21.8672	-0.292069	0.81673	Unspecific
Q9GZS3	SKI8_HUMAN	SKIC8	SKI8 subunit of superkiller complex protein OS=Homo sapiens OX=9606 GN=SKIC8 PE=1 SV=1	33.581	305	24.945	24.6534	0.291597	1.22399	Unspecific
O95861	BPNT1_HUMAN	BPNT1	3'(2'),5'-bisphosphate nucleotidase 1 OS=Homo sapiens OX=9606 GN=BPNT1 PE=1 SV=1	33.392	308	24.482	24.7732	-0.291263	0.817186	Unspecific
Q58FF8	H90B2_HUMAN	HSP90AB2P	Putative heat shock protein HSP 90-beta 2 OS=Homo sapiens OX=9606 GN=HSP90AB2P PE=1 SV=2	44.349	381	27.4401	27.7311	-0.291033	0.817317	Unspecific
P61011	SRP54_HUMAN	SRP54	Signal recognition particle subunit SRP54 OS=Homo sapiens OX=9606 GN=SRP54 PE=1 SV=1	55.705	504	25.2211	25.5117	-0.290546	0.817593	Unspecific
Q9P0L0	VAPA_HUMAN	VAPA	Vesicle-associated membrane protein-associated protein A OS=Homo sapiens OX=9606 GN=VAPA PE=1 SV=3	27.893	249	24.1678	23.8776	0.290281	1.22288	Unspecific
Q9UJZ1	STML2_HUMAN	STOML2	Stomatin-like protein 2, mitochondrial OS=Homo sapiens OX=9606 GN=STOML2 PE=1 SV=1	38.534	356	26.2851	26.5753	-0.290238	0.817767	Unspecific
Q6PCE3	PGM2L_HUMAN	PGM2L1	Glucose 1,6-bisphosphate synthase OS=Homo sapiens OX=9606 GN=PGM2L1 PE=1 SV=3	70.442	622	21.2525	21.5427	-0.290226	0.817774	Unspecific
P78417	GSTO1_HUMAN	GSTO1	Glutathione S-transferase omega-1 OS=Homo sapiens OX=9606 GN=GSTO1 PE=1 SV=2	27.566	241	25.0489	25.3391	-0.290202	0.817788	Unspecific
Q13620	CUL4B_HUMAN	CUL4B	Cullin-4B OS=Homo sapiens OX=9606 GN=CUL4B PE=1 SV=4	103.982	913	25.5465	25.8367	-0.290194	0.817792	Unspecific
P32929	CGL_HUMAN	CTH	Cystathionine gamma-lyase OS=Homo sapiens OX=9606 GN=CTH PE=1 SV=3	44.508	405	24.1562	24.4463	-0.290033	0.817884	Unspecific
Q15257	PTPA_HUMAN	PTPA	Serine/threonine-protein phosphatase 2A activator OS=Homo sapiens OX=9606 GN=PTPA PE=1 SV=3	40.668	358	24.4541	24.744	-0.289952	0.817929	Unspecific
Q66K14	TBC9B_HUMAN	TBC1D9B	TBC1 domain family member 9B OS=Homo sapiens OX=9606 GN=TBC1D9B PE=1 SV=3	140.525	1250	22.5676	22.8573	-0.28972	0.818061	Unspecific
P13010	XRCC5_HUMAN	XRCC5	X-ray repair cross-complementing protein 5 OS=Homo sapiens OX=9606 GN=XRCC5 PE=1 SV=3	82.705	732	28.6459	28.9351	-0.289176	0.81837	Unspecific
Q7L5Y9	MAEA_HUMAN	MAEA	E3 ubiquitin-protein transferase MAEA OS=Homo sapiens OX=9606 GN=MAEA PE=1 SV=1	45.287	396	20.2603	19.972	0.28832	1.22122	Unspecific
P63000	RAC1_HUMAN	RAC1	Ras-related C3 botulinum toxin substrate 1 OS=Homo sapiens OX=9606 GN=RAC1 PE=1 SV=1	21.45	192	24.6237	24.912	-0.288243	0.818899	Unspecific	P60763;P15153
P28331	NDUS1_HUMAN	NDUFS1	NADH-ubiquinone oxidoreductase 75 kDa subunit, mitochondrial OS=Homo sapiens OX=9606 GN=NDUFS1 PE=1 SV=3	79.468	727	25.9012	25.613	0.288134	1.22106	Unspecific
Q8WUM4	PDC6I_HUMAN	PDCD6IP	Programmed cell death 6-interacting protein OS=Homo sapiens OX=9606 GN=PDCD6IP PE=1 SV=1	96.023	868	26.7409	27.0289	-0.288009	0.819032	Unspecific
Q7Z5L9	I2BP2_HUMAN	IRF2BP2	Interferon regulatory factor 2-binding protein 2 OS=Homo sapiens OX=9606 GN=IRF2BP2 PE=1 SV=2	61.025	587	23.221	22.9331	0.287901	1.22086	Unspecific	Q9H1B7
P53675	CLH2_HUMAN	CLTCL1	Clathrin heavy chain 2 OS=Homo sapiens OX=9606 GN=CLTCL1 PE=1 SV=2	187.03	1640	22.3018	22.5896	-0.287854	0.819119	Unspecific
Q6ZRP7	QSOX2_HUMAN	QSOX2	Sulfhydryl oxidase 2 OS=Homo sapiens OX=9606 GN=QSOX2 PE=1 SV=3	77.529	698	20.7814	21.069	-0.287599	0.819265	Unspecific
O75436	VP26A_HUMAN	VPS26A	Vacuolar protein sorting-associated protein 26A OS=Homo sapiens OX=9606 GN=VPS26A PE=1 SV=2	38.17	327	25.2266	25.5136	-0.286982	0.819615	Unspecific	Q4G0F5
Q13505	MTX1_HUMAN	MTX1	Metaxin-1 OS=Homo sapiens OX=9606 GN=MTX1 PE=1 SV=3	51.463	466	21.4257	21.1388	0.286903	1.22002	Unspecific
Q9Y2T2	AP3M1_HUMAN	AP3M1	AP-3 complex subunit mu-1 OS=Homo sapiens OX=9606 GN=AP3M1 PE=1 SV=1	46.939	418	22.8232	22.5365	0.286751	1.21989	Unspecific
P42575	CASP2_HUMAN	CASP2	Caspase-2 OS=Homo sapiens OX=9606 GN=CASP2 PE=1 SV=2	50.685	452	20.2963	20.5827	-0.286448	0.819918	Unspecific
P57076	CF298_HUMAN	CFAP298	Cilia- and flagella-associated protein 298 OS=Homo sapiens OX=9606 GN=CFAP298 PE=1 SV=1	33.224	290	22.0334	22.3192	-0.285799	0.820287	Unspecific
Q7L523	RRAGA_HUMAN	RRAGA	Ras-related GTP-binding protein A OS=Homo sapiens OX=9606 GN=RRAGA PE=1 SV=1	36.566	313	21.247	21.5328	-0.285771	0.820303	Unspecific	Q5VZM2
O14974	MYPT1_HUMAN	PPP1R12A	Protein phosphatase 1 regulatory subunit 12A OS=Homo sapiens OX=9606 GN=PPP1R12A PE=1 SV=1	115.281	1030	21.0841	21.3698	-0.285667	0.820362	Unspecific
P34897	GLYM_HUMAN	SHMT2	Serine hydroxymethyltransferase, mitochondrial OS=Homo sapiens OX=9606 GN=SHMT2 PE=1 SV=3	55.993	504	27.8213	28.1066	-0.285248	0.820601	Unspecific
Q96I59	SYNM_HUMAN	NARS2	Probable asparagine--tRNA ligase, mitochondrial OS=Homo sapiens OX=9606 GN=NARS2 PE=1 SV=3	54.09	477	21.2585	21.5436	-0.285082	0.820695	Unspecific
Q7L014	DDX46_HUMAN	DDX46	Probable ATP-dependent RNA helicase DDX46 OS=Homo sapiens OX=9606 GN=DDX46 PE=1 SV=2	117.362	1031	24.1912	24.4761	-0.284898	0.8208	Unspecific
Q9H6Z4	RANB3_HUMAN	RANBP3	Ran-binding protein 3 OS=Homo sapiens OX=9606 GN=RANBP3 PE=1 SV=1	60.21	567	21.7696	22.0545	-0.284873	0.820814	Unspecific
P21333	FLNA_HUMAN	FLNA	Filamin-A OS=Homo sapiens OX=9606 GN=FLNA PE=1 SV=4	280.739	2647	28.9141	28.6295	0.28466	1.21812	Unspecific
Q9UHD1	CHRD1_HUMAN	CHORDC1	Cysteine and histidine-rich domain-containing protein 1 OS=Homo sapiens OX=9606 GN=CHORDC1 PE=1 SV=2	37.49	332	28.2165	28.501	-0.284506	0.821022	Unspecific
P62081	RS7_HUMAN	RPS7	40S ribosomal protein S7 OS=Homo sapiens OX=9606 GN=RPS7 PE=1 SV=1	22.127	194	28.3523	28.0678	0.284487	1.21798	Unspecific
Q86V81	THOC4_HUMAN	ALYREF	THO complex subunit 4 OS=Homo sapiens OX=9606 GN=ALYREF PE=1 SV=3	26.888	257	26.1819	26.4661	-0.28418	0.821208	Unspecific
Q9UHI8	ATS1_HUMAN	ADAMTS1	A disintegrin and metalloproteinase with thrombospondin motifs 1 OS=Homo sapiens OX=9606 GN=ADAMTS1 PE=1 SV=4	105.358	967	21.8385	21.5547	0.28385	1.21744	Unspecific
Q92616	GCN1_HUMAN	GCN1	eIF-2-alpha kinase activator GCN1 OS=Homo sapiens OX=9606 GN=GCN1 PE=1 SV=7	292.71	2671	28.2523	27.9688	0.283438	1.21709	Unspecific
Q7Z2W4	ZCCHV_HUMAN	ZC3HAV1	Zinc finger CCCH-type antiviral protein 1 OS=Homo sapiens OX=9606 GN=ZC3HAV1 PE=1 SV=3	101.431	902	23.7283	23.4452	0.283085	1.21679	Unspecific
O76031	CLPX_HUMAN	CLPX	ATP-dependent Clp protease ATP-binding subunit clpX-like, mitochondrial OS=Homo sapiens OX=9606 GN=CLPX PE=1 SV=2	69.224	633	23.4681	23.1853	0.282803	1.21656	Unspecific
Q9BXJ9	NAA15_HUMAN	NAA15	N-alpha-acetyltransferase 15, NatA auxiliary subunit OS=Homo sapiens OX=9606 GN=NAA15 PE=1 SV=1	101.272	866	26.3012	26.5838	-0.282611	0.822102	Unspecific
Q9H9Y6	RPA2_HUMAN	POLR1B	DNA-directed RNA polymerase I subunit RPA2 OS=Homo sapiens OX=9606 GN=POLR1B PE=1 SV=2	128.229	1135	20.6594	20.9416	-0.282187	0.822344	Unspecific
P62993	GRB2_HUMAN	GRB2	Growth factor receptor-bound protein 2 OS=Homo sapiens OX=9606 GN=GRB2 PE=1 SV=1	25.206	217	25.1158	24.8337	0.282031	1.21591	Unspecific
P09429	HMGB1_HUMAN	HMGB1	High mobility group protein B1 OS=Homo sapiens OX=9606 GN=HMGB1 PE=1 SV=3	24.894	215	28.0806	28.3626	-0.282002	0.822449	Unspecific	B2RPK0
P53621	COPA_HUMAN	COPA	Coatomer subunit alpha OS=Homo sapiens OX=9606 GN=COPA PE=1 SV=2	138.346	1224	27.8594	27.5776	0.281819	1.21573	Unspecific
Q7L0Y3	TM10C_HUMAN	TRMT10C	tRNA methyltransferase 10 homolog C OS=Homo sapiens OX=9606 GN=TRMT10C PE=1 SV=2	47.347	403	22.0892	22.3709	-0.281699	0.822622	Unspecific
P62875	RPAB5_HUMAN	POLR2L	DNA-directed RNA polymerases I, II, and III subunit RPABC5 OS=Homo sapiens OX=9606 GN=POLR2L PE=1 SV=1	7.645	67	20.3845	20.103	0.281449	1.21541	Unspecific
P51610	HCFC1_HUMAN	HCFC1	Host cell factor 1 OS=Homo sapiens OX=9606 GN=HCFC1 PE=1 SV=2	208.732	2035	25.3801	25.6614	-0.281254	0.822875	Unspecific
P49321	NASP_HUMAN	NASP	Nuclear autoantigenic sperm protein OS=Homo sapiens OX=9606 GN=NASP PE=1 SV=2	85.238	788	27.9878	28.269	-0.281239	0.822884	Unspecific
Q27J81	INF2_HUMAN	INF2	Inverted formin-2 OS=Homo sapiens OX=9606 GN=INF2 PE=1 SV=2	135.624	1249	21.4514	21.1704	0.281007	1.21504	Unspecific
Q99436	PSB7_HUMAN	PSMB7	Proteasome subunit beta type-7 OS=Homo sapiens OX=9606 GN=PSMB7 PE=1 SV=1	29.965	277	22.4754	22.7561	-0.28071	0.823186	Unspecific
Q9H974	QTRT2_HUMAN	QTRT2	Queuine tRNA-ribosyltransferase accessory subunit 2 OS=Homo sapiens OX=9606 GN=QTRT2 PE=1 SV=1	46.713	415	21.6185	21.3384	0.280162	1.21433	Unspecific
P19388	RPAB1_HUMAN	POLR2E	DNA-directed RNA polymerases I, II, and III subunit RPABC1 OS=Homo sapiens OX=9606 GN=POLR2E PE=1 SV=4	24.551	210	23.1246	23.4046	-0.280009	0.823586	Unspecific
Q9Y281	COF2_HUMAN	CFL2	Cofilin-2 OS=Homo sapiens OX=9606 GN=CFL2 PE=1 SV=1	18.737	166	24.8842	25.164	-0.279817	0.823695	Unspecific
Q9C0D3	ZY11B_HUMAN	ZYG11B	Protein zyg-11 homolog B OS=Homo sapiens OX=9606 GN=ZYG11B PE=1 SV=2	83.921	744	21.4924	21.2129	0.279549	1.21382	Unspecific
O95202	LETM1_HUMAN	LETM1	Mitochondrial proton/calcium exchanger protein OS=Homo sapiens OX=9606 GN=LETM1 PE=1 SV=1	83.354	739	25.607	25.8862	-0.279246	0.824022	Unspecific
O95573	ACSL3_HUMAN	ACSL3	Fatty acid CoA ligase Acsl3 OS=Homo sapiens OX=9606 GN=ACSL3 PE=1 SV=3	80.42	720	24.4937	24.2148	0.278865	1.21324	Unspecific
P22626	ROA2_HUMAN	HNRNPA2B1	Heterogeneous nuclear ribonucleoproteins A2/B1 OS=Homo sapiens OX=9606 GN=HNRNPA2B1 PE=1 SV=2	37.43	353	29.1933	29.4713	-0.277994	0.824737	Unspecific
Q9Y6I3	EPN1_HUMAN	EPN1	Epsin-1 OS=Homo sapiens OX=9606 GN=EPN1 PE=1 SV=2	60.293	576	22.5979	22.8752	-0.277278	0.825147	Unspecific	Q9H201
Q13242	SRSF9_HUMAN	SRSF9	Serine/arginine-rich splicing factor 9 OS=Homo sapiens OX=9606 GN=SRSF9 PE=1 SV=1	25.542	221	22.3276	22.6046	-0.277014	0.825298	Unspecific
P09417	DHPR_HUMAN	QDPR	Dihydropteridine reductase OS=Homo sapiens OX=9606 GN=QDPR PE=1 SV=2	25.79	244	22.4241	22.7009	-0.276778	0.825433	Unspecific
O60701	UGDH_HUMAN	UGDH	UDP-glucose 6-dehydrogenase OS=Homo sapiens OX=9606 GN=UGDH PE=1 SV=1	55.024	494	23.3115	23.5882	-0.276713	0.82547	Unspecific
Q15005	SPCS2_HUMAN	SPCS2	Signal peptidase complex subunit 2 OS=Homo sapiens OX=9606 GN=SPCS2 PE=1 SV=3	25.003	226	24.1478	23.8712	0.276619	1.21135	Unspecific
P33992	MCM5_HUMAN	MCM5	DNA replication licensing factor MCM5 OS=Homo sapiens OX=9606 GN=MCM5 PE=1 SV=5	82.286	734	27.0647	26.7882	0.276479	1.21123	Unspecific
P60174	TPIS_HUMAN	TPI1	Triosephosphate isomerase OS=Homo sapiens OX=9606 GN=TPI1 PE=1 SV=4	26.669	249	30.7498	31.0262	-0.276343	0.825681	Unspecific
P61221	ABCE1_HUMAN	ABCE1	ATP-binding cassette sub-family E member 1 OS=Homo sapiens OX=9606 GN=ABCE1 PE=1 SV=1	67.314	599	27.1259	27.4022	-0.276255	0.825732	Unspecific
P46926	GNPI1_HUMAN	GNPDA1	Glucosamine-6-phosphate isomerase 1 OS=Homo sapiens OX=9606 GN=GNPDA1 PE=1 SV=1	32.669	289	26.0617	26.338	-0.276215	0.825755	Unspecific	Q8TDQ7
P60059	SC61G_HUMAN	SEC61G	Protein transport protein Sec61 subunit gamma OS=Homo sapiens OX=9606 GN=SEC61G PE=1 SV=1	7.741	68	23.9667	23.6908	0.275834	1.21069	Unspecific
P14868	SYDC_HUMAN	DARS1	Aspartate--tRNA ligase, cytoplasmic OS=Homo sapiens OX=9606 GN=DARS1 PE=1 SV=2	57.136	501	27.8121	27.5363	0.275763	1.21063	Unspecific
P60660	MYL6_HUMAN	MYL6	Myosin light polypeptide 6 OS=Homo sapiens OX=9606 GN=MYL6 PE=1 SV=2	16.93	151	27.0003	27.2754	-0.275074	0.826408	Unspecific	P14649
Q92820	GGH_HUMAN	GGH	Gamma-glutamyl hydrolase OS=Homo sapiens OX=9606 GN=GGH PE=1 SV=2	35.964	318	24.2353	24.5103	-0.27505	0.826422	Unspecific
P67812	SC11A_HUMAN	SEC11A	Signal peptidase complex catalytic subunit SEC11A OS=Homo sapiens OX=9606 GN=SEC11A PE=1 SV=1	20.625	179	23.0021	23.2771	-0.275012	0.826444	Unspecific	P0C7V7
Q0VDG4	SCRN3_HUMAN	SCRN3	Secernin-3 OS=Homo sapiens OX=9606 GN=SCRN3 PE=1 SV=1	48.544	424	20.4265	20.7014	-0.274878	0.82652	Unspecific
Q99547	MPH6_HUMAN	MPHOSPH6	M-phase phosphoprotein 6 OS=Homo sapiens OX=9606 GN=MPHOSPH6 PE=1 SV=2	19.024	160	21.2594	21.5342	-0.274787	0.826572	Unspecific
Q15185	TEBP_HUMAN	PTGES3	Prostaglandin E synthase 3 OS=Homo sapiens OX=9606 GN=PTGES3 PE=1 SV=1	18.697	160	28.2945	28.569	-0.27455	0.826708	Unspecific
O43242	PSMD3_HUMAN	PSMD3	26S proteasome non-ATPase regulatory subunit 3 OS=Homo sapiens OX=9606 GN=PSMD3 PE=1 SV=2	60.978	534	27.0651	27.3396	-0.274531	0.826719	Unspecific
Q96DH6	MSI2H_HUMAN	MSI2	RNA-binding protein Musashi homolog 2 OS=Homo sapiens OX=9606 GN=MSI2 PE=1 SV=1	35.197	328	22.8373	23.1096	-0.272297	0.828	Unspecific
O43598	DNPH1_HUMAN	DNPH1	2'-deoxynucleoside 5'-phosphate N-hydrolase 1 OS=Homo sapiens OX=9606 GN=DNPH1 PE=1 SV=1	19.108	174	23.8243	23.5523	0.272076	1.20754	Unspecific
P35241	RADI_HUMAN	RDX	Radixin OS=Homo sapiens OX=9606 GN=RDX PE=1 SV=1	68.564	583	25.2012	25.4725	-0.271301	0.828572	Unspecific
Q92878	RAD50_HUMAN	RAD50	DNA repair protein RAD50 OS=Homo sapiens OX=9606 GN=RAD50 PE=1 SV=1	153.892	1312	24.9114	24.6401	0.271269	1.20687	Unspecific
P53618	COPB_HUMAN	COPB1	Coatomer subunit beta OS=Homo sapiens OX=9606 GN=COPB1 PE=1 SV=3	107.142	953	27.6553	27.3843	0.270987	1.20663	Unspecific
Q8N668	COMD1_HUMAN	COMMD1	COMM domain-containing protein 1 OS=Homo sapiens OX=9606 GN=COMMD1 PE=1 SV=1	21.178	190	21.5956	21.3255	0.270072	1.20587	Unspecific
P09234	RU1C_HUMAN	SNRPC	U1 small nuclear ribonucleoprotein C OS=Homo sapiens OX=9606 GN=SNRPC PE=1 SV=1	17.394	159	25.0544	24.7847	0.269691	1.20555	Unspecific
Q8TBC4	UBA3_HUMAN	UBA3	NEDD8-activating enzyme E1 catalytic subunit OS=Homo sapiens OX=9606 GN=UBA3 PE=1 SV=2	51.852	463	24.9207	25.1904	-0.269681	0.829503	Unspecific
Q92665	RT31_HUMAN	MRPS31	28S ribosomal protein S31, mitochondrial OS=Homo sapiens OX=9606 GN=MRPS31 PE=1 SV=3	45.318	395	22.9308	23.2001	-0.269267	0.829741	Unspecific
Q86XP3	DDX42_HUMAN	DDX42	ATP-dependent RNA helicase DDX42 OS=Homo sapiens OX=9606 GN=DDX42 PE=1 SV=1	102.975	938	22.5047	22.7737	-0.268937	0.829931	Unspecific
Q9GZL7	WDR12_HUMAN	WDR12	Ribosome biogenesis protein WDR12 OS=Homo sapiens OX=9606 GN=WDR12 PE=1 SV=2	47.708	423	24.2532	24.5219	-0.268723	0.830054	Unspecific
P21266	GSTM3_HUMAN	GSTM3	Glutathione S-transferase Mu 3 OS=Homo sapiens OX=9606 GN=GSTM3 PE=1 SV=3	26.56	225	25.7893	26.0579	-0.268601	0.830124	Unspecific
P61970	NTF2_HUMAN	NUTF2	Nuclear transport factor 2 OS=Homo sapiens OX=9606 GN=NUTF2 PE=1 SV=1	14.478	127	26.7029	26.9713	-0.268329	0.83028	Unspecific
Q5UIP0	RIF1_HUMAN	RIF1	Telomere-associated protein RIF1 OS=Homo sapiens OX=9606 GN=RIF1 PE=1 SV=2	274.466	2472	21.7384	22.0061	-0.267686	0.830651	Unspecific
P08133	ANXA6_HUMAN	ANXA6	Annexin A6 OS=Homo sapiens OX=9606 GN=ANXA6 PE=1 SV=3	75.873	673	27.4636	27.7312	-0.2676	0.8307	Unspecific
Q5JVF3	PCID2_HUMAN	PCID2	PCI domain-containing protein 2 OS=Homo sapiens OX=9606 GN=PCID2 PE=1 SV=2	46.03	399	20.3409	20.6084	-0.267445	0.830789	Unspecific
P33176	KINH_HUMAN	KIF5B	Kinesin-1 heavy chain OS=Homo sapiens OX=9606 GN=KIF5B PE=1 SV=1	109.685	963	25.7261	25.9928	-0.266699	0.831219	Unspecific	O60282;Q12840
P62861	RS30_HUMAN	FAU	FAU ubiquitin-like and ribosomal protein S30 OS=Homo sapiens OX=9606 GN=FAU PE=1 SV=2	14.39	133	23.5098	23.7761	-0.266272	0.831465	Unspecific
Q8IWB7	WDFY1_HUMAN	WDFY1	WD repeat and FYVE domain-containing protein 1 OS=Homo sapiens OX=9606 GN=WDFY1 PE=1 SV=1	46.324	410	21.3973	21.1311	0.266203	1.20264	Unspecific
Q9BZG1	RAB34_HUMAN	RAB34	Ras-related protein Rab-34 OS=Homo sapiens OX=9606 GN=RAB34 PE=1 SV=1	29.044	259	21.3567	21.0907	0.265971	1.20244	Unspecific
P31939	PUR9_HUMAN	ATIC	Bifunctional purine biosynthesis protein ATIC OS=Homo sapiens OX=9606 GN=ATIC PE=1 SV=3	64.616	592	28.4247	28.6904	-0.265728	0.831779	Unspecific
Q14019	COTL1_HUMAN	COTL1	Coactosin-like protein OS=Homo sapiens OX=9606 GN=COTL1 PE=1 SV=3	15.945	142	25.2557	25.5213	-0.265673	0.831811	Unspecific
O94906	PRP6_HUMAN	PRPF6	Pre-mRNA-processing factor 6 OS=Homo sapiens OX=9606 GN=PRPF6 PE=1 SV=1	106.925	941	23.3156	23.5807	-0.265106	0.832138	Unspecific
P61163	ACTZ_HUMAN	ACTR1A	Alpha-centractin OS=Homo sapiens OX=9606 GN=ACTR1A PE=1 SV=1	42.614	376	26.1932	26.4581	-0.264967	0.832218	Unspecific
Q99714	HCD2_HUMAN	HSD17B10	3-hydroxyacyl-CoA dehydrogenase type-2 OS=Homo sapiens OX=9606 GN=HSD17B10 PE=1 SV=3	26.923	261	27.7579	27.4932	0.264726	1.20141	Unspecific
Q8TCJ2	STT3B_HUMAN	STT3B	Dolichyl-diphosphooligosaccharide--protein glycosyltransferase subunit STT3B OS=Homo sapiens OX=9606 GN=STT3B PE=1 SV=1	93.674	826	22.4787	22.214	0.264664	1.20136	Unspecific
O14980	XPO1_HUMAN	XPO1	Exportin-1 OS=Homo sapiens OX=9606 GN=XPO1 PE=1 SV=1	123.386	1071	28.6657	28.4013	0.264451	1.20118	Unspecific
Q8N5M1	ATPF2_HUMAN	ATPAF2	ATP synthase mitochondrial F1 complex assembly factor 2 OS=Homo sapiens OX=9606 GN=ATPAF2 PE=1 SV=1	32.772	289	20.0014	20.2657	-0.264271	0.832619	Unspecific
P12955	PEPD_HUMAN	PEPD	Xaa-Pro dipeptidase OS=Homo sapiens OX=9606 GN=PEPD PE=1 SV=3	54.548	493	22.7343	22.4704	0.26387	1.2007	Unspecific
Q9H0C8	ILKAP_HUMAN	ILKAP	Integrin-linked kinase-associated serine/threonine phosphatase 2C OS=Homo sapiens OX=9606 GN=ILKAP PE=1 SV=1	42.907	392	23.7531	23.4896	0.263483	1.20037	Unspecific
Q96A49	SYAP1_HUMAN	SYAP1	Synapse-associated protein 1 OS=Homo sapiens OX=9606 GN=SYAP1 PE=1 SV=1	39.933	352	23.8975	24.1608	-0.263311	0.833173	Unspecific
P84103	SRSF3_HUMAN	SRSF3	Serine/arginine-rich splicing factor 3 OS=Homo sapiens OX=9606 GN=SRSF3 PE=1 SV=1	19.33	164	26.3341	26.0713	0.262768	1.19978	Unspecific
P50990	TCPQ_HUMAN	CCT8	T-complex protein 1 subunit theta OS=Homo sapiens OX=9606 GN=CCT8 PE=1 SV=4	59.621	548	29.5265	29.7893	-0.262745	0.8335	Unspecific
Q86V21	AACS_HUMAN	AACS	Acetoacetyl-CoA synthetase OS=Homo sapiens OX=9606 GN=AACS PE=1 SV=1	75.144	672	21.9784	21.7162	0.262253	1.19935	Unspecific
Q9Y570	PPME1_HUMAN	PPME1	Protein phosphatase methylesterase 1 OS=Homo sapiens OX=9606 GN=PPME1 PE=1 SV=3	42.315	386	22.4464	22.7086	-0.262197	0.833817	Unspecific
P10321	HLAC_HUMAN	HLA-C	HLA class I histocompatibility antigen, C alpha chain OS=Homo sapiens OX=9606 GN=HLA-C PE=1 SV=3	40.649	366	23.2486	22.9865	0.262157	1.19927	Unspecific	P13747;P01893;P01889
Q16181	SEPT7_HUMAN	SEPTIN7	Septin-7 OS=Homo sapiens OX=9606 GN=SEPTIN7 PE=1 SV=2	50.68	437	26.0292	26.2911	-0.261963	0.833952	Unspecific	Q6ZU15
O00151	PDLI1_HUMAN	PDLIM1	PDZ and LIM domain protein 1 OS=Homo sapiens OX=9606 GN=PDLIM1 PE=1 SV=4	36.072	329	25.7496	25.4878	0.261787	1.19896	Unspecific
Q14738	2A5D_HUMAN	PPP2R5D	Serine/threonine-protein phosphatase 2A 56 kDa regulatory subunit delta isoform OS=Homo sapiens OX=9606 GN=PPP2R5D PE=1 SV=1	69.992	602	23.1226	23.3842	-0.261522	0.834207	Unspecific
Q8N9T8	KRI1_HUMAN	KRI1	Protein KRI1 homolog OS=Homo sapiens OX=9606 GN=KRI1 PE=1 SV=3	82.598	703	20.9676	21.2288	-0.261204	0.834391	Unspecific
Q9Y285	SYFA_HUMAN	FARSA	Phenylalanine--tRNA ligase alpha subunit OS=Homo sapiens OX=9606 GN=FARSA PE=1 SV=3	57.564	508	26.2281	26.4893	-0.261189	0.8344	Unspecific
P53582	MAP11_HUMAN	METAP1	Methionine aminopeptidase 1 OS=Homo sapiens OX=9606 GN=METAP1 PE=1 SV=2	43.215	386	24.5716	24.8324	-0.260882	0.834577	Unspecific
P05783	K1C18_HUMAN	KRT18	Keratin, type I cytoskeletal 18 OS=Homo sapiens OX=9606 GN=KRT18 PE=1 SV=2	48.058	430	20.7042	20.4435	0.260672	1.19804	Unspecific
Q05519	SRS11_HUMAN	SRSF11	Serine/arginine-rich splicing factor 11 OS=Homo sapiens OX=9606 GN=SRSF11 PE=1 SV=1	53.542	484	24.6419	24.9026	-0.260654	0.83471	Unspecific
P61247	RS3A_HUMAN	RPS3A	40S ribosomal protein S3a OS=Homo sapiens OX=9606 GN=RPS3A PE=1 SV=2	29.945	264	28.5606	28.3	0.260566	1.19795	Unspecific
Q8N983	RM43_HUMAN	MRPL43	39S ribosomal protein L43, mitochondrial OS=Homo sapiens OX=9606 GN=MRPL43 PE=1 SV=1	23.431	215	20.6933	20.9538	-0.260479	0.83481	Unspecific
Q9BVP2	GNL3_HUMAN	GNL3	Guanine nucleotide-binding protein-like 3 OS=Homo sapiens OX=9606 GN=GNL3 PE=1 SV=2	61.993	549	22.4361	22.6965	-0.260447	0.834829	Unspecific
Q9NP77	SSU72_HUMAN	SSU72	RNA polymerase II subunit A C-terminal domain phosphatase SSU72 OS=Homo sapiens OX=9606 GN=SSU72 PE=1 SV=1	22.574	194	20.6712	20.4108	0.260358	1.19778	Unspecific
P07900	HS90A_HUMAN	HSP90AA1	Heat shock protein HSP 90-alpha OS=Homo sapiens OX=9606 GN=HSP90AA1 PE=1 SV=5	84.66	732	30.9194	31.1794	-0.260036	0.835067	Unspecific	Q14568;Q58FG0;Q58FG1
Q12789	TF3C1_HUMAN	GTF3C1	General transcription factor 3C polypeptide 1 OS=Homo sapiens OX=9606 GN=GTF3C1 PE=1 SV=4	238.875	2109	22.695	22.4351	0.259855	1.19736	Unspecific
P28066	PSA5_HUMAN	PSMA5	Proteasome subunit alpha type-5 OS=Homo sapiens OX=9606 GN=PSMA5 PE=1 SV=3	26.411	241	26.037	26.2966	-0.259545	0.835351	Unspecific
Q9NYB0	TE2IP_HUMAN	TERF2IP	Telomeric repeat-binding factor 2-interacting protein 1 OS=Homo sapiens OX=9606 GN=TERF2IP PE=1 SV=1	44.26	399	22.3445	22.6038	-0.259273	0.835509	Unspecific
P52565	GDIR1_HUMAN	ARHGDIA	Rho GDP-dissociation inhibitor 1 OS=Homo sapiens OX=9606 GN=ARHGDIA PE=1 SV=3	23.207	204	27.088	27.3472	-0.25922	0.835539	Unspecific
Q96B36	AKTS1_HUMAN	AKT1S1	Proline-rich AKT1 substrate 1 OS=Homo sapiens OX=9606 GN=AKT1S1 PE=1 SV=1	27.383	256	22.2507	22.5099	-0.259184	0.83556	Unspecific
O43252	PAPS1_HUMAN	PAPSS1	Bifunctional 3'-phosphoadenosine 5'-phosphosulfate synthase 1 OS=Homo sapiens OX=9606 GN=PAPSS1 PE=1 SV=2	70.833	624	24.0918	24.351	-0.259129	0.835592	Unspecific	O95340
P52789	HXK2_HUMAN	HK2	Hexokinase-2 OS=Homo sapiens OX=9606 GN=HK2 PE=1 SV=2	102.38	917	26.1158	25.8568	0.259009	1.19666	Unspecific	P52790
Q06787	FMR1_HUMAN	FMR1	Fragile X messenger ribonucleoprotein 1 OS=Homo sapiens OX=9606 GN=FMR1 PE=1 SV=1	71.174	632	23.1332	22.8743	0.258882	1.19655	Unspecific	P51116
Q92945	FUBP2_HUMAN	KHSRP	Far upstream element-binding protein 2 OS=Homo sapiens OX=9606 GN=KHSRP PE=1 SV=4	73.115	711	26.752	27.0108	-0.258837	0.835761	Unspecific
P40937	RFC5_HUMAN	RFC5	Replication factor C subunit 5 OS=Homo sapiens OX=9606 GN=RFC5 PE=1 SV=1	38.497	340	25.3702	25.1126	0.257636	1.19552	Unspecific
O00625	PIR_HUMAN	PIR	Pirin OS=Homo sapiens OX=9606 GN=PIR PE=1 SV=1	32.113	290	20.5958	20.8532	-0.257455	0.836562	Unspecific
P63098	CANB1_HUMAN	PPP3R1	Calcineurin subunit B type 1 OS=Homo sapiens OX=9606 GN=PPP3R1 PE=1 SV=2	19.3	170	22.1892	22.4466	-0.257447	0.836567	Unspecific
Q969H8	MYDGF_HUMAN	MYDGF	Myeloid-derived growth factor OS=Homo sapiens OX=9606 GN=MYDGF PE=1 SV=1	18.795	173	24.0888	24.3461	-0.257336	0.836631	Unspecific
Q9UIJ7	KAD3_HUMAN	AK3	GTP:AMP phosphotransferase AK3, mitochondrial OS=Homo sapiens OX=9606 GN=AK3 PE=1 SV=4	25.565	227	22.4965	22.7537	-0.257179	0.836722	Unspecific
O75208	COQ9_HUMAN	COQ9	Ubiquinone biosynthesis protein COQ9, mitochondrial OS=Homo sapiens OX=9606 GN=COQ9 PE=1 SV=1	35.509	318	21.8345	22.091	-0.256584	0.837068	Unspecific
O60678	ANM3_HUMAN	PRMT3	Protein arginine N-methyltransferase 3 OS=Homo sapiens OX=9606 GN=PRMT3 PE=1 SV=4	59.903	531	23.7794	24.0359	-0.25654	0.837093	Unspecific
Q5T2N8	ATD3C_HUMAN	ATAD3C	ATPase family AAA domain-containing protein 3C OS=Homo sapiens OX=9606 GN=ATAD3C PE=2 SV=2	46.38	411	23.0548	22.7983	0.256433	1.19452	Unspecific	Q9NVI7
P05771	KPCB_HUMAN	PRKCB	Protein kinase C beta type OS=Homo sapiens OX=9606 GN=PRKCB PE=1 SV=4	76.869	671	20.8106	21.0667	-0.256062	0.83737	Unspecific	P17252
P62306	RUXF_HUMAN	SNRPF	Small nuclear ribonucleoprotein F OS=Homo sapiens OX=9606 GN=SNRPF PE=1 SV=1	9.725	86	24.2049	24.4608	-0.255967	0.837426	Unspecific
P52597	HNRPF_HUMAN	HNRNPF	Heterogeneous nuclear ribonucleoprotein F OS=Homo sapiens OX=9606 GN=HNRNPF PE=1 SV=3	45.672	415	27.623	27.8786	-0.255629	0.837622	Unspecific
P62277	RS13_HUMAN	RPS13	40S ribosomal protein S13 OS=Homo sapiens OX=9606 GN=RPS13 PE=1 SV=2	17.222	151	27.1948	27.4503	-0.255549	0.837668	Unspecific
Q0VDF9	HSP7E_HUMAN	HSPA14	Heat shock 70 kDa protein 14 OS=Homo sapiens OX=9606 GN=HSPA14 PE=1 SV=1	54.794	509	23.4447	23.1902	0.254472	1.1929	Unspecific
P61158	ARP3_HUMAN	ACTR3	Actin-related protein 3 OS=Homo sapiens OX=9606 GN=ACTR3 PE=1 SV=3	47.371	418	25.0643	25.3179	-0.253628	0.838784	Unspecific	Q9P1U1
P35237	SPB6_HUMAN	SERPINB6	Serpin B6 OS=Homo sapiens OX=9606 GN=SERPINB6 PE=1 SV=3	42.622	376	22.8638	23.1174	-0.253537	0.838837	Unspecific	P50452
P32322	P5CR1_HUMAN	PYCR1	Pyrroline-5-carboxylate reductase 1, mitochondrial OS=Homo sapiens OX=9606 GN=PYCR1 PE=1 SV=2	33.361	319	23.4815	23.228	0.253517	1.19211	Unspecific
Q9Y2B0	CNPY2_HUMAN	CNPY2	Protein canopy homolog 2 OS=Homo sapiens OX=9606 GN=CNPY2 PE=1 SV=1	20.652	182	25.0592	25.3127	-0.253505	0.838856	Unspecific
P62280	RS11_HUMAN	RPS11	40S ribosomal protein S11 OS=Homo sapiens OX=9606 GN=RPS11 PE=1 SV=3	18.431	158	27.7336	27.4802	0.253409	1.19202	Unspecific
O14972	VP26C_HUMAN	VPS26C	Vacuolar protein sorting-associated protein 26C OS=Homo sapiens OX=9606 GN=VPS26C PE=1 SV=1	33.01	297	20.995	21.2484	-0.253349	0.838947	Unspecific
P20073	ANXA7_HUMAN	ANXA7	Annexin A7 OS=Homo sapiens OX=9606 GN=ANXA7 PE=1 SV=3	52.739	488	24.5994	24.8526	-0.253172	0.839049	Unspecific
P62829	RL23_HUMAN	RPL23	60S ribosomal protein L23 OS=Homo sapiens OX=9606 GN=RPL23 PE=1 SV=1	14.865	140	25.4522	25.1991	0.253112	1.19178	Unspecific
P25788	PSA3_HUMAN	PSMA3	Proteasome subunit alpha type-3 OS=Homo sapiens OX=9606 GN=PSMA3 PE=1 SV=2	28.433	255	22.9164	23.1694	-0.252946	0.839181	Unspecific
Q99805	TM9S2_HUMAN	TM9SF2	Transmembrane 9 superfamily member 2 OS=Homo sapiens OX=9606 GN=TM9SF2 PE=1 SV=1	75.776	663	20.9579	20.7062	0.251633	1.19055	Unspecific
Q3ZAQ7	VMA21_HUMAN	VMA21	Vacuolar ATPase assembly integral membrane protein VMA21 OS=Homo sapiens OX=9606 GN=VMA21 PE=1 SV=1	11.354	101	23.6893	23.9409	-0.251577	0.839978	Unspecific
P61160	ARP2_HUMAN	ACTR2	Actin-related protein 2 OS=Homo sapiens OX=9606 GN=ACTR2 PE=1 SV=1	44.761	394	25.4537	25.7047	-0.251039	0.840291	Unspecific
O00273	DFFA_HUMAN	DFFA	DNA fragmentation factor subunit alpha OS=Homo sapiens OX=9606 GN=DFFA PE=1 SV=1	36.522	331	25.8269	26.0779	-0.250913	0.840364	Unspecific
O15160	RPAC1_HUMAN	POLR1C	DNA-directed RNA polymerases I and III subunit RPAC1 OS=Homo sapiens OX=9606 GN=POLR1C PE=1 SV=1	39.25	346	24.0032	24.2539	-0.25077	0.840448	Unspecific
P09132	SRP19_HUMAN	SRP19	Signal recognition particle 19 kDa protein OS=Homo sapiens OX=9606 GN=SRP19 PE=1 SV=3	16.156	144	23.9441	24.1949	-0.250766	0.84045	Unspecific
O15260	SURF4_HUMAN	SURF4	Surfeit locus protein 4 OS=Homo sapiens OX=9606 GN=SURF4 PE=1 SV=3	30.394	269	25.7579	25.5072	0.250619	1.18972	Unspecific
Q16762	THTR_HUMAN	TST	Thiosulfate sulfurtransferase OS=Homo sapiens OX=9606 GN=TST PE=1 SV=4	33.429	297	23.3543	23.104	0.250364	1.18951	Unspecific
Q4VC31	MIX23_HUMAN	MIX23	Protein MIX23 OS=Homo sapiens OX=9606 GN=MIX23 PE=1 SV=1	16.62	144	23.4548	23.7048	-0.250072	0.840854	Unspecific
P51151	RAB9A_HUMAN	RAB9A	Ras-related protein Rab-9A OS=Homo sapiens OX=9606 GN=RAB9A PE=1 SV=1	22.838	201	22.7013	22.4513	0.250011	1.18922	Unspecific	Q9NP90
Q96IV0	NGLY1_HUMAN	NGLY1	Peptide-N(4)-(N-acetyl-beta-glucosaminyl)asparagine amidase OS=Homo sapiens OX=9606 GN=NGLY1 PE=1 SV=1	74.39	654	20.315	20.065	0.249917	1.18914	Unspecific
P61201	CSN2_HUMAN	COPS2	COP9 signalosome complex subunit 2 OS=Homo sapiens OX=9606 GN=COPS2 PE=1 SV=1	51.597	443	24.7919	25.0411	-0.249252	0.841332	Unspecific
P22413	ENPP1_HUMAN	ENPP1	Ectonucleotide pyrophosphatase/phosphodiesterase family member 1 OS=Homo sapiens OX=9606 GN=ENPP1 PE=1 SV=2	104.924	925	20.0812	20.3304	-0.249139	0.841399	Unspecific
P22234	PUR6_HUMAN	PAICS	Bifunctional phosphoribosylaminoimidazole carboxylase/phosphoribosylaminoimidazole succinocarboxamide synthetase OS=Homo sapiens OX=9606 GN=PAICS PE=1 SV=3	47.079	425	29.4378	29.6865	-0.248679	0.841667	Unspecific
O75390	CISY_HUMAN	CS	Citrate synthase, mitochondrial OS=Homo sapiens OX=9606 GN=CS PE=1 SV=2	51.712	466	27.1261	27.3746	-0.248467	0.841791	Unspecific
Q08752	PPID_HUMAN	PPID	Peptidyl-prolyl cis-trans isomerase D OS=Homo sapiens OX=9606 GN=PPID PE=1 SV=3	40.764	370	24.6688	24.917	-0.248155	0.841972	Unspecific
O95433	AHSA1_HUMAN	AHSA1	Activator of 90 kDa heat shock protein ATPase homolog 1 OS=Homo sapiens OX=9606 GN=AHSA1 PE=1 SV=1	38.274	338	27.1096	27.3577	-0.24808	0.842017	Unspecific
P35573	GDE_HUMAN	AGL	Glycogen debranching enzyme OS=Homo sapiens OX=9606 GN=AGL PE=1 SV=3	174.764	1532	24.6966	24.9446	-0.248056	0.84203	Unspecific
Q9UQ80	PA2G4_HUMAN	PA2G4	Proliferation-associated protein 2G4 OS=Homo sapiens OX=9606 GN=PA2G4 PE=1 SV=3	43.787	394	28.7825	29.0302	-0.247643	0.842271	Unspecific
Q14204	DYHC1_HUMAN	DYNC1H1	Cytoplasmic dynein 1 heavy chain 1 OS=Homo sapiens OX=9606 GN=DYNC1H1 PE=1 SV=5	532.408	4646	29.0834	29.3309	-0.24751	0.842349	Unspecific
Q04837	SSBP_HUMAN	SSBP1	Single-stranded DNA-binding protein, mitochondrial OS=Homo sapiens OX=9606 GN=SSBP1 PE=1 SV=1	17.26	148	27.8122	28.0596	-0.247422	0.842401	Unspecific
Q15366	PCBP2_HUMAN	PCBP2	Poly(rC)-binding protein 2 OS=Homo sapiens OX=9606 GN=PCBP2 PE=1 SV=1	38.58	365	27.7172	27.47	0.247298	1.18698	Unspecific
P48506	GSH1_HUMAN	GCLC	Glutamate--cysteine ligase catalytic subunit OS=Homo sapiens OX=9606 GN=GCLC PE=1 SV=2	72.766	637	22.041	22.2881	-0.247049	0.842618	Unspecific
Q99459	CDC5L_HUMAN	CDC5L	Cell division cycle 5-like protein OS=Homo sapiens OX=9606 GN=CDC5L PE=1 SV=2	92.251	802	24.8218	25.0689	-0.247046	0.84262	Unspecific
Q6IA86	ELP2_HUMAN	ELP2	Elongator complex protein 2 OS=Homo sapiens OX=9606 GN=ELP2 PE=1 SV=2	92.5	826	21.8239	21.5773	0.246566	1.18638	Unspecific
P00374	DYR_HUMAN	DHFR	Dihydrofolate reductase OS=Homo sapiens OX=9606 GN=DHFR PE=1 SV=2	21.453	187	22.9346	22.6881	0.246415	1.18626	Unspecific
P67775	PP2AA_HUMAN	PPP2CA	Serine/threonine-protein phosphatase 2A catalytic subunit alpha isoform OS=Homo sapiens OX=9606 GN=PPP2CA PE=1 SV=1	35.594	309	27.3083	27.0619	0.246377	1.18622	Unspecific
Q96F86	EDC3_HUMAN	EDC3	Enhancer of mRNA-decapping protein 3 OS=Homo sapiens OX=9606 GN=EDC3 PE=1 SV=1	56.078	508	23.3608	23.1146	0.246141	1.18603	Unspecific
Q00610	CLH1_HUMAN	CLTC	Clathrin heavy chain 1 OS=Homo sapiens OX=9606 GN=CLTC PE=1 SV=5	191.615	1675	28.6195	28.8656	-0.246015	0.843222	Unspecific
P46940	IQGA1_HUMAN	IQGAP1	Ras GTPase-activating-like protein IQGAP1 OS=Homo sapiens OX=9606 GN=IQGAP1 PE=1 SV=1	189.252	1657	27.2177	27.4637	-0.245941	0.843265	Unspecific
P13807	GYS1_HUMAN	GYS1	Glycogen [starch] synthase, muscle OS=Homo sapiens OX=9606 GN=GYS1 PE=1 SV=2	83.786	737	22.1708	22.4158	-0.245031	0.843797	Unspecific
O15144	ARPC2_HUMAN	ARPC2	Actin-related protein 2/3 complex subunit 2 OS=Homo sapiens OX=9606 GN=ARPC2 PE=1 SV=1	34.333	300	24.712	24.957	-0.245004	0.843813	Unspecific
O15116	LSM1_HUMAN	LSM1	U6 snRNA-associated Sm-like protein LSm1 OS=Homo sapiens OX=9606 GN=LSM1 PE=1 SV=1	15.179	133	23.4326	23.1879	0.244741	1.18488	Unspecific
Q9NR50	EI2BG_HUMAN	EIF2B3	Translation initiation factor eIF-2B subunit gamma OS=Homo sapiens OX=9606 GN=EIF2B3 PE=1 SV=1	50.24	452	23.8625	23.6182	0.244314	1.18453	Unspecific
Q9BQ75	CMS1_HUMAN	CMSS1	Protein CMSS1 OS=Homo sapiens OX=9606 GN=CMSS1 PE=1 SV=2	31.884	279	21.5145	21.7586	-0.244154	0.844311	Unspecific
Q9NRN7	ADPPT_HUMAN	AASDHPPT	L-aminoadipate-semialdehyde dehydrogenase-phosphopantetheinyl transferase OS=Homo sapiens OX=9606 GN=AASDHPPT PE=1 SV=2	35.776	309	25.5669	25.3228	0.244072	1.18433	Unspecific
P09651	ROA1_HUMAN	HNRNPA1	Heterogeneous nuclear ribonucleoprotein A1 OS=Homo sapiens OX=9606 GN=HNRNPA1 PE=1 SV=5	38.747	372	29.4559	29.6997	-0.243861	0.844482	Unspecific	Q32P51;A0A2R8Y4L2
P61978	HNRPK_HUMAN	HNRNPK	Heterogeneous nuclear ribonucleoprotein K OS=Homo sapiens OX=9606 GN=HNRNPK PE=1 SV=1	50.976	463	30.2245	30.4678	-0.24335	0.844781	Unspecific
Q9P1F3	ABRAL_HUMAN	ABRACL	Costars family protein ABRACL OS=Homo sapiens OX=9606 GN=ABRACL PE=1 SV=1	9.057	81	25.5012	25.7443	-0.243168	0.844888	Unspecific
Q8IYD1	ERF3B_HUMAN	GSPT2	Eukaryotic peptide chain release factor GTP-binding subunit ERF3B OS=Homo sapiens OX=9606 GN=GSPT2 PE=1 SV=2	68.883	628	23.6138	23.8566	-0.242814	0.845095	Unspecific
O95399	UTS2_HUMAN	UTS2	Urotensin-2 OS=Homo sapiens OX=9606 GN=UTS2 PE=1 SV=1	14.296	124	24.5732	24.3307	0.242491	1.18303	Unspecific
Q9NYF8	BCLF1_HUMAN	BCLAF1	Bcl-2-associated transcription factor 1 OS=Homo sapiens OX=9606 GN=BCLAF1 PE=1 SV=2	106.122	920	24.7607	24.5186	0.242084	1.1827	Unspecific
O43719	HTSF1_HUMAN	HTATSF1	HIV Tat-specific factor 1 OS=Homo sapiens OX=9606 GN=HTATSF1 PE=1 SV=1	85.853	755	23.7127	23.9546	-0.241839	0.845666	Unspecific
P46379	BAG6_HUMAN	BAG6	Large proline-rich protein BAG6 OS=Homo sapiens OX=9606 GN=BAG6 PE=1 SV=2	119.409	1132	24.8633	25.105	-0.24163	0.845789	Unspecific
P52888	THOP1_HUMAN	THOP1	Thimet oligopeptidase OS=Homo sapiens OX=9606 GN=THOP1 PE=1 SV=2	78.84	689	23.8688	24.1104	-0.241544	0.84584	Unspecific
P13804	ETFA_HUMAN	ETFA	Electron transfer flavoprotein subunit alpha, mitochondrial OS=Homo sapiens OX=9606 GN=ETFA PE=1 SV=1	35.08	333	27.0203	27.2611	-0.240747	0.846307	Unspecific
P62826	RAN_HUMAN	RAN	GTP-binding nuclear protein Ran OS=Homo sapiens OX=9606 GN=RAN PE=1 SV=3	24.423	216	28.9129	29.1537	-0.240727	0.846319	Unspecific
Q9UHA4	LTOR3_HUMAN	LAMTOR3	Ragulator complex protein LAMTOR3 OS=Homo sapiens OX=9606 GN=LAMTOR3 PE=1 SV=1	13.623	124	22.7556	22.5151	0.24058	1.18147	Unspecific
Q9Y3A6	TMED5_HUMAN	TMED5	Transmembrane emp24 domain-containing protein 5 OS=Homo sapiens OX=9606 GN=TMED5 PE=1 SV=1	26.005	229	23.7742	24.0144	-0.240196	0.84663	Unspecific
Q16555	DPYL2_HUMAN	DPYSL2	Dihydropyrimidinase-related protein 2 OS=Homo sapiens OX=9606 GN=DPYSL2 PE=1 SV=1	62.294	572	24.7465	24.9865	-0.239975	0.84676	Unspecific	Q14194
P62851	RS25_HUMAN	RPS25	40S ribosomal protein S25 OS=Homo sapiens OX=9606 GN=RPS25 PE=1 SV=1	13.742	125	26.0344	25.7945	0.239949	1.18095	Unspecific
Q15042	RB3GP_HUMAN	RAB3GAP1	Rab3 GTPase-activating protein catalytic subunit OS=Homo sapiens OX=9606 GN=RAB3GAP1 PE=1 SV=3	110.524	981	21.4061	21.6457	-0.239622	0.846967	Unspecific
Q8N543	OGFD1_HUMAN	OGFOD1	Prolyl 3-hydroxylase OGFOD1 OS=Homo sapiens OX=9606 GN=OGFOD1 PE=1 SV=1	63.246	542	22.1217	22.3612	-0.239534	0.847019	Unspecific
Q96JJ7	TMX3_HUMAN	TMX3	Protein disulfide-isomerase TMX3 OS=Homo sapiens OX=9606 GN=TMX3 PE=1 SV=2	51.872	454	22.2837	22.0449	0.238832	1.18004	Unspecific
Q6UY01	LRC31_HUMAN	LRRC31	Leucine-rich repeat-containing protein 31 OS=Homo sapiens OX=9606 GN=LRRC31 PE=2 SV=1	61.489	552	22.3675	22.6063	-0.238738	0.847486	Unspecific
P62195	PRS8_HUMAN	PSMC5	26S proteasome regulatory subunit 8 OS=Homo sapiens OX=9606 GN=PSMC5 PE=1 SV=1	45.626	406	26.7098	26.948	-0.238265	0.847764	Unspecific
P62917	RL8_HUMAN	RPL8	60S ribosomal protein L8 OS=Homo sapiens OX=9606 GN=RPL8 PE=1 SV=2	28.025	257	27.6982	27.4599	0.238258	1.17957	Unspecific
Q14974	IMB1_HUMAN	KPNB1	Importin subunit beta-1 OS=Homo sapiens OX=9606 GN=KPNB1 PE=1 SV=2	97.17	876	28.7872	29.0253	-0.23815	0.847832	Unspecific
Q96L92	SNX27_HUMAN	SNX27	Sorting nexin-27 OS=Homo sapiens OX=9606 GN=SNX27 PE=1 SV=2	61.265	541	20.6149	20.8529	-0.237992	0.847925	Unspecific
P06132	DCUP_HUMAN	UROD	Uroporphyrinogen decarboxylase OS=Homo sapiens OX=9606 GN=UROD PE=1 SV=2	40.787	367	24.4397	24.6776	-0.237815	0.848029	Unspecific
P18077	RL35A_HUMAN	RPL35A	60S ribosomal protein L35a OS=Homo sapiens OX=9606 GN=RPL35A PE=1 SV=2	12.538	110	26.1385	25.9017	0.236819	1.17839	Unspecific
P20645	MPRD_HUMAN	M6PR	Cation-dependent mannose-6-phosphate receptor OS=Homo sapiens OX=9606 GN=M6PR PE=1 SV=1	30.993	277	23.2674	23.5042	-0.236792	0.84863	Unspecific
P17844	DDX5_HUMAN	DDX5	Probable ATP-dependent RNA helicase DDX5 OS=Homo sapiens OX=9606 GN=DDX5 PE=1 SV=1	69.148	614	26.8586	26.6221	0.23651	1.17814	Unspecific
Q13576	IQGA2_HUMAN	IQGAP2	Ras GTPase-activating-like protein IQGAP2 OS=Homo sapiens OX=9606 GN=IQGAP2 PE=1 SV=4	180.578	1575	22.6648	22.9012	-0.236389	0.848867	Unspecific	Q86VI3
O15498	YKT6_HUMAN	YKT6	Synaptobrevin homolog YKT6 OS=Homo sapiens OX=9606 GN=YKT6 PE=1 SV=1	22.418	198	23.2421	23.4782	-0.236042	0.849071	Unspecific
Q9H0U6	RM18_HUMAN	MRPL18	39S ribosomal protein L18, mitochondrial OS=Homo sapiens OX=9606 GN=MRPL18 PE=1 SV=1	20.577	180	20.1348	20.3705	-0.235668	0.849292	Unspecific
P21281	VATB2_HUMAN	ATP6V1B2	V-type proton ATPase subunit B, brain isoform OS=Homo sapiens OX=9606 GN=ATP6V1B2 PE=1 SV=3	56.501	511	24.3138	24.5489	-0.235115	0.849617	Unspecific	P15313
P84085	ARF5_HUMAN	ARF5	ADP-ribosylation factor 5 OS=Homo sapiens OX=9606 GN=ARF5 PE=1 SV=2	20.53	180	23.5873	23.8217	-0.23446	0.850003	Unspecific
Q8WUH1	CHUR_HUMAN	CHURC1	Protein Churchill OS=Homo sapiens OX=9606 GN=CHURC1 PE=1 SV=3	12.887	112	21.3357	21.1014	0.234279	1.17632	Unspecific
P34932	HSP74_HUMAN	HSPA4	Heat shock 70 kDa protein 4 OS=Homo sapiens OX=9606 GN=HSPA4 PE=1 SV=4	94.331	840	29.116	29.3496	-0.233613	0.850502	Unspecific
Q13283	G3BP1_HUMAN	G3BP1	Ras GTPase-activating protein-binding protein 1 OS=Homo sapiens OX=9606 GN=G3BP1 PE=1 SV=1	52.164	466	27.2946	27.0611	0.233507	1.17569	Unspecific
P10768	ESTD_HUMAN	ESD	S-formylglutathione hydrolase OS=Homo sapiens OX=9606 GN=ESD PE=1 SV=2	31.463	282	27.0384	27.2717	-0.233266	0.850707	Unspecific
Q8TCS8	PNPT1_HUMAN	PNPT1	Polyribonucleotide nucleotidyltransferase 1, mitochondrial OS=Homo sapiens OX=9606 GN=PNPT1 PE=1 SV=2	85.951	783	24.0584	24.2911	-0.232713	0.851033	Unspecific
P60602	ROMO1_HUMAN	ROMO1	Reactive oxygen species modulator 1 OS=Homo sapiens OX=9606 GN=ROMO1 PE=1 SV=1	8.183	79	22.8161	23.0483	-0.232247	0.851308	Unspecific
Q7Z4G4	TRM11_HUMAN	TRMT11	tRNA (guanine(10)-N2)-methyltransferase homolog OS=Homo sapiens OX=9606 GN=TRMT11 PE=1 SV=1	53.421	463	21.3992	21.6311	-0.231907	0.851509	Unspecific
Q9BWD1	THIC_HUMAN	ACAT2	Acetyl-CoA acetyltransferase, cytosolic OS=Homo sapiens OX=9606 GN=ACAT2 PE=1 SV=2	41.351	397	26.3664	26.5982	-0.231803	0.85157	Unspecific
Q9UJX4	APC5_HUMAN	ANAPC5	Anaphase-promoting complex subunit 5 OS=Homo sapiens OX=9606 GN=ANAPC5 PE=1 SV=2	85.077	755	21.085	20.8532	0.231751	1.17426	Unspecific
Q9NVJ2	ARL8B_HUMAN	ARL8B	ADP-ribosylation factor-like protein 8B OS=Homo sapiens OX=9606 GN=ARL8B PE=1 SV=1	21.539	186	24.5201	24.7514	-0.231368	0.851827	Unspecific
P18859	ATP5J_HUMAN	ATP5PF	ATP synthase-coupling factor 6, mitochondrial OS=Homo sapiens OX=9606 GN=ATP5PF PE=1 SV=1	12.588	108	24.1627	24.3938	-0.231124	0.851971	Unspecific
P07910	HNRPC_HUMAN	HNRNPC	Heterogeneous nuclear ribonucleoproteins C1/C2 OS=Homo sapiens OX=9606 GN=HNRNPC PE=1 SV=4	33.67	306	27.9879	27.7569	0.231026	1.17367	Unspecific	P0DMR1;O60812;B7ZW38;B2RXH8
Q7L5D6	GET4_HUMAN	GET4	Golgi to ER traffic protein 4 homolog OS=Homo sapiens OX=9606 GN=GET4 PE=1 SV=1	36.504	327	23.3592	23.5901	-0.230948	0.852075	Unspecific
P23526	SAHH_HUMAN	AHCY	Adenosylhomocysteinase OS=Homo sapiens OX=9606 GN=AHCY PE=1 SV=4	47.716	432	28.2472	28.4778	-0.230591	0.852286	Unspecific
P30626	SORCN_HUMAN	SRI	Sorcin OS=Homo sapiens OX=9606 GN=SRI PE=1 SV=1	21.676	198	24.6568	24.8867	-0.229977	0.852648	Unspecific
O94952	FBX21_HUMAN	FBXO21	F-box only protein 21 OS=Homo sapiens OX=9606 GN=FBXO21 PE=2 SV=2	72.27	628	21.5167	21.7465	-0.229806	0.85275	Unspecific
P06748	NPM_HUMAN	NPM1	Nucleophosmin OS=Homo sapiens OX=9606 GN=NPM1 PE=1 SV=2	32.575	294	30.2458	30.4755	-0.229658	0.852837	Unspecific
Q9NQC3	RTN4_HUMAN	RTN4	Reticulon-4 OS=Homo sapiens OX=9606 GN=RTN4 PE=1 SV=2	129.931	1192	25.5271	25.7567	-0.229646	0.852844	Unspecific
P51452	DUS3_HUMAN	DUSP3	Dual specificity protein phosphatase 3 OS=Homo sapiens OX=9606 GN=DUSP3 PE=1 SV=1	20.478	185	24.0014	24.231	-0.22959	0.852877	Unspecific
P35579	MYH9_HUMAN	MYH9	Myosin-9 OS=Homo sapiens OX=9606 GN=MYH9 PE=1 SV=4	226.532	1960	28.8872	29.1167	-0.229469	0.852949	Unspecific
Q9UPT8	ZC3H4_HUMAN	ZC3H4	Zinc finger CCCH domain-containing protein 4 OS=Homo sapiens OX=9606 GN=ZC3H4 PE=1 SV=3	140.257	1303	20.5618	20.7911	-0.229353	0.853017	Unspecific
Q9Y316	MEMO1_HUMAN	MEMO1	Protein MEMO1 OS=Homo sapiens OX=9606 GN=MEMO1 PE=1 SV=1	33.733	297	22.686	22.4571	0.228939	1.17197	Unspecific
O60784	TOM1_HUMAN	TOM1	Target of Myb1 membrane trafficking protein OS=Homo sapiens OX=9606 GN=TOM1 PE=1 SV=2	53.818	492	20.6961	20.925	-0.228905	0.853282	Unspecific
Q9GZT9	EGLN1_HUMAN	EGLN1	Egl nine homolog 1 OS=Homo sapiens OX=9606 GN=EGLN1 PE=1 SV=1	46.021	426	22.6024	22.3735	0.228879	1.17192	Unspecific	Q9H6Z9
Q04760	LGUL_HUMAN	GLO1	Lactoylglutathione lyase OS=Homo sapiens OX=9606 GN=GLO1 PE=1 SV=4	20.778	184	28.5391	28.7679	-0.228788	0.853352	Unspecific
Q96QK1	VPS35_HUMAN	VPS35	Vacuolar protein sorting-associated protein 35 OS=Homo sapiens OX=9606 GN=VPS35 PE=1 SV=2	91.707	796	26.6317	26.8604	-0.228682	0.853414	Unspecific
Q96C86	DCPS_HUMAN	DCPS	m7GpppX diphosphatase OS=Homo sapiens OX=9606 GN=DCPS PE=1 SV=2	38.609	337	23.5388	23.7671	-0.228249	0.85367	Unspecific
P16104	H2AX_HUMAN	H2AX	Histone H2AX OS=Homo sapiens OX=9606 GN=H2AX PE=1 SV=2	15.145	143	21.0366	21.2647	-0.22813	0.853741	Unspecific	Q96QV6;Q8IUE6
Q9P0I2	EMC3_HUMAN	EMC3	ER membrane protein complex subunit 3 OS=Homo sapiens OX=9606 GN=EMC3 PE=1 SV=3	29.952	261	20.8114	21.0395	-0.228093	0.853763	Unspecific
Q9H993	ARMT1_HUMAN	ARMT1	Damage-control phosphatase ARMT1 OS=Homo sapiens OX=9606 GN=ARMT1 PE=1 SV=1	51.172	441	24.5073	24.7351	-0.227801	0.853935	Unspecific
Q13952	NFYC_HUMAN	NFYC	Nuclear transcription factor Y subunit gamma OS=Homo sapiens OX=9606 GN=NFYC PE=1 SV=3	50.302	458	21.1802	20.9526	0.227603	1.17089	Unspecific
P27816	MAP4_HUMAN	MAP4	Microtubule-associated protein 4 OS=Homo sapiens OX=9606 GN=MAP4 PE=1 SV=3	121.005	1152	26.0527	26.2802	-0.227518	0.854103	Unspecific
P61289	PSME3_HUMAN	PSME3	Proteasome activator complex subunit 3 OS=Homo sapiens OX=9606 GN=PSME3 PE=1 SV=1	29.506	254	26.2778	26.5052	-0.227336	0.854211	Unspecific
Q9NTJ3	SMC4_HUMAN	SMC4	Structural maintenance of chromosomes protein 4 OS=Homo sapiens OX=9606 GN=SMC4 PE=1 SV=2	147.182	1288	25.9734	25.7469	0.226585	1.17006	Unspecific
Q9NR28	DBLOH_HUMAN	DIABLO	Diablo IAP-binding mitochondrial protein OS=Homo sapiens OX=9606 GN=DIABLO PE=1 SV=1	27.131	239	24.3928	24.6193	-0.226531	0.854687	Unspecific
Q16799	RTN1_HUMAN	RTN1	Reticulon-1 OS=Homo sapiens OX=9606 GN=RTN1 PE=1 SV=1	83.618	776	23.1394	22.9133	0.226095	1.16966	Unspecific
Q13541	4EBP1_HUMAN	EIF4EBP1	Eukaryotic translation initiation factor 4E-binding protein 1 OS=Homo sapiens OX=9606 GN=EIF4EBP1 PE=1 SV=3	12.58	118	23.0574	23.2832	-0.225762	0.855143	Unspecific
Q15050	RRS1_HUMAN	RRS1	Ribosome biogenesis regulatory protein homolog OS=Homo sapiens OX=9606 GN=RRS1 PE=1 SV=2	41.193	365	20.7469	20.5211	0.225758	1.16939	Unspecific
P15170	ERF3A_HUMAN	GSPT1	Eukaryotic peptide chain release factor GTP-binding subunit ERF3A OS=Homo sapiens OX=9606 GN=GSPT1 PE=1 SV=1	55.756	499	26.7636	26.9892	-0.225663	0.855202	Unspecific
P62877	RBX1_HUMAN	RBX1	E3 ubiquitin-protein ligase RBX1 OS=Homo sapiens OX=9606 GN=RBX1 PE=1 SV=1	12.274	108	23.4933	23.2677	0.225552	1.16922	Unspecific
Q9BWF3	RBM4_HUMAN	RBM4	RNA-binding protein 4 OS=Homo sapiens OX=9606 GN=RBM4 PE=1 SV=1	40.314	364	25.4643	25.6898	-0.22547	0.855316	Unspecific
P62854	RS26_HUMAN	RPS26	40S ribosomal protein S26 OS=Homo sapiens OX=9606 GN=RPS26 PE=1 SV=3	13.015	115	26.8561	26.6308	0.225384	1.16909	Unspecific	Q5JNZ5
Q13232	NDK3_HUMAN	NME3	Nucleoside diphosphate kinase 3 OS=Homo sapiens OX=9606 GN=NME3 PE=1 SV=2	19.015	169	20.6965	20.9211	-0.224634	0.855812	Unspecific
Q9Y619	ORNT1_HUMAN	SLC25A15	Mitochondrial ornithine transporter 1 OS=Homo sapiens OX=9606 GN=SLC25A15 PE=1 SV=1	32.736	301	21.3783	21.1538	0.224484	1.16836	Unspecific
P04632	CPNS1_HUMAN	CAPNS1	Calpain small subunit 1 OS=Homo sapiens OX=9606 GN=CAPNS1 PE=1 SV=1	28.316	268	24.3348	24.5592	-0.224339	0.855987	Unspecific	Q96L46
P37198	NUP62_HUMAN	NUP62	Nuclear pore glycoprotein p62 OS=Homo sapiens OX=9606 GN=NUP62 PE=1 SV=3	53.255	522	23.6617	23.4376	0.224079	1.16803	Unspecific
Q9NQX3	GEPH_HUMAN	GPHN	Gephyrin OS=Homo sapiens OX=9606 GN=GPHN PE=1 SV=1	79.748	736	21.9931	21.7692	0.223879	1.16787	Unspecific
Q13526	PIN1_HUMAN	PIN1	Peptidyl-prolyl cis-trans isomerase NIMA-interacting 1 OS=Homo sapiens OX=9606 GN=PIN1 PE=1 SV=1	18.243	163	25.9024	25.6788	0.223528	1.16759	Unspecific	O15428
Q12888	TP53B_HUMAN	TP53BP1	TP53-binding protein 1 OS=Homo sapiens OX=9606 GN=TP53BP1 PE=1 SV=2	213.574	1972	23.1616	22.9386	0.222954	1.16712	Unspecific
O14617	AP3D1_HUMAN	AP3D1	AP-3 complex subunit delta-1 OS=Homo sapiens OX=9606 GN=AP3D1 PE=1 SV=1	130.158	1153	24.2521	24.0292	0.222946	1.16711	Unspecific
Q15287	RNPS1_HUMAN	RNPS1	RNA-binding protein with serine-rich domain 1 OS=Homo sapiens OX=9606 GN=RNPS1 PE=1 SV=1	34.208	305	22.5467	22.7694	-0.222715	0.856951	Unspecific
P35914	HMGCL_HUMAN	HMGCL	Hydroxymethylglutaryl-CoA lyase, mitochondrial OS=Homo sapiens OX=9606 GN=HMGCL PE=1 SV=2	34.36	325	22.6267	22.404	0.222708	1.16692	Unspecific
P22392	NDKB_HUMAN	NME2	Nucleoside diphosphate kinase B OS=Homo sapiens OX=9606 GN=NME2 PE=1 SV=1	17.298	152	29.4622	29.6841	-0.22196	0.8574	Unspecific	O60361
P62273	RS29_HUMAN	RPS29	40S ribosomal protein S29 OS=Homo sapiens OX=9606 GN=RPS29 PE=1 SV=2	6.677	56	25.1569	24.935	0.221885	1.16626	Unspecific
Q9BV57	MTND_HUMAN	ADI1	Acireductone dioxygenase OS=Homo sapiens OX=9606 GN=ADI1 PE=1 SV=1	21.498	179	23.273	23.4946	-0.22162	0.857602	Unspecific
O75489	NDUS3_HUMAN	NDUFS3	NADH dehydrogenase [ubiquinone] iron-sulfur protein 3, mitochondrial OS=Homo sapiens OX=9606 GN=NDUFS3 PE=1 SV=1	30.242	264	25.8738	25.6523	0.221544	1.16598	Unspecific
Q9UBS4	DJB11_HUMAN	DNAJB11	DnaJ homolog subfamily B member 11 OS=Homo sapiens OX=9606 GN=DNAJB11 PE=1 SV=1	40.514	358	24.0388	23.8173	0.221416	1.16588	Unspecific
O75347	TBCA_HUMAN	TBCA	Tubulin-specific chaperone A OS=Homo sapiens OX=9606 GN=TBCA PE=1 SV=3	12.855	108	26.8767	27.0978	-0.221121	0.857899	Unspecific
P26038	MOES_HUMAN	MSN	Moesin OS=Homo sapiens OX=9606 GN=MSN PE=1 SV=3	67.82	577	26.1049	26.3257	-0.220795	0.858092	Unspecific
O75976	CBPD_HUMAN	CPD	Carboxypeptidase D OS=Homo sapiens OX=9606 GN=CPD PE=1 SV=2	152.931	1380	20.9185	20.6979	0.220586	1.16521	Unspecific
Q9ULC4	MCTS1_HUMAN	MCTS1	Malignant T-cell-amplified sequence 1 OS=Homo sapiens OX=9606 GN=MCTS1 PE=1 SV=1	20.555	181	24.5071	24.7274	-0.220377	0.858341	Unspecific	A0A3B3IRV3
P51398	RT29_HUMAN	DAP3	28S ribosomal protein S29, mitochondrial OS=Homo sapiens OX=9606 GN=DAP3 PE=1 SV=1	45.566	398	24.5114	24.7309	-0.219503	0.858862	Unspecific
P12004	PCNA_HUMAN	PCNA	Proliferating cell nuclear antigen OS=Homo sapiens OX=9606 GN=PCNA PE=1 SV=1	28.769	261	29.0352	29.2535	-0.218303	0.859576	Unspecific
Q14137	BOP1_HUMAN	BOP1	Ribosome biogenesis protein BOP1 OS=Homo sapiens OX=9606 GN=BOP1 PE=1 SV=2	83.63	746	22.275	22.493	-0.218012	0.859749	Unspecific
Q15382	RHEB_HUMAN	RHEB	GTP-binding protein Rheb OS=Homo sapiens OX=9606 GN=RHEB PE=1 SV=1	20.497	184	24.5131	24.2951	0.21801	1.16313	Unspecific
Q9NZL4	HPBP1_HUMAN	HSPBP1	Hsp70-binding protein 1 OS=Homo sapiens OX=9606 GN=HSPBP1 PE=1 SV=2	39.303	359	23.6366	23.8543	-0.217786	0.859884	Unspecific
Q9H814	PHAX_HUMAN	PHAX	Phosphorylated adapter RNA export protein OS=Homo sapiens OX=9606 GN=PHAX PE=1 SV=1	44.403	394	21.716	21.4984	0.217556	1.16276	Unspecific
P08243	ASNS_HUMAN	ASNS	Asparagine synthetase [glutamine-hydrolyzing] OS=Homo sapiens OX=9606 GN=ASNS PE=1 SV=4	64.37	561	27.0002	26.7827	0.217546	1.16275	Unspecific
P14314	GLU2B_HUMAN	PRKCSH	Glucosidase 2 subunit beta OS=Homo sapiens OX=9606 GN=PRKCSH PE=1 SV=2	59.425	528	26.0613	26.2785	-0.217108	0.860288	Unspecific
P62333	PRS10_HUMAN	PSMC6	26S proteasome regulatory subunit 10B OS=Homo sapiens OX=9606 GN=PSMC6 PE=1 SV=1	44.173	389	26.648	26.865	-0.217012	0.860345	Unspecific
P33991	MCM4_HUMAN	MCM4	DNA replication licensing factor MCM4 OS=Homo sapiens OX=9606 GN=MCM4 PE=1 SV=5	96.558	863	27.4328	27.2162	0.216538	1.16194	Unspecific	Q9UJA3
A8MPP1	D11L8_HUMAN	DDX11L8	Putative ATP-dependent RNA helicase DDX11-like protein 8 OS=Homo sapiens OX=9606 GN=DDX11L8 PE=1 SV=1	101.811	907	20.2927	20.0765	0.216152	1.16163	Unspecific	Q92771;Q96FC9
Q53GS9	SNUT2_HUMAN	USP39	U4/U6.U5 tri-snRNP-associated protein 2 OS=Homo sapiens OX=9606 GN=USP39 PE=1 SV=2	65.381	565	24.8091	24.593	0.216034	1.16154	Unspecific
O75821	EIF3G_HUMAN	EIF3G	Eukaryotic translation initiation factor 3 subunit G OS=Homo sapiens OX=9606 GN=EIF3G PE=1 SV=2	35.611	320	25.1735	25.3895	-0.215973	0.860965	Unspecific
P84077	ARF1_HUMAN	ARF1	ADP-ribosylation factor 1 OS=Homo sapiens OX=9606 GN=ARF1 PE=1 SV=2	20.697	181	27.4015	27.6174	-0.215903	0.861007	Unspecific	P61204
Q96J01	THOC3_HUMAN	THOC3	THO complex subunit 3 OS=Homo sapiens OX=9606 GN=THOC3 PE=1 SV=1	38.772	351	24.5349	24.319	0.215868	1.1614	Unspecific
Q15181	IPYR_HUMAN	PPA1	Inorganic pyrophosphatase OS=Homo sapiens OX=9606 GN=PPA1 PE=1 SV=2	32.66	289	28.702	28.9178	-0.215718	0.861118	Unspecific
Q9Y3D3	RT16_HUMAN	MRPS16	28S ribosomal protein S16, mitochondrial OS=Homo sapiens OX=9606 GN=MRPS16 PE=1 SV=1	15.345	137	21.7848	22.0005	-0.215674	0.861144	Unspecific
Q7L2E3	DHX30_HUMAN	DHX30	ATP-dependent RNA helicase DHX30 OS=Homo sapiens OX=9606 GN=DHX30 PE=1 SV=1	133.938	1194	22.2818	22.0664	0.215393	1.16102	Unspecific
Q32MZ4	LRRF1_HUMAN	LRRFIP1	Leucine-rich repeat flightless-interacting protein 1 OS=Homo sapiens OX=9606 GN=LRRFIP1 PE=1 SV=2	89.253	808	23.4882	23.7028	-0.214577	0.861799	Unspecific	Q9Y608
P42766	RL35_HUMAN	RPL35	60S ribosomal protein L35 OS=Homo sapiens OX=9606 GN=RPL35 PE=1 SV=2	14.551	123	23.7066	23.9211	-0.214452	0.861874	Unspecific
Q9BSH4	TACO1_HUMAN	TACO1	Translational activator of cytochrome c oxidase 1 OS=Homo sapiens OX=9606 GN=TACO1 PE=1 SV=1	32.477	297	22.6232	22.409	0.214179	1.16004	Unspecific
Q6UWP7	LCLT1_HUMAN	LCLAT1	Lysocardiolipin acyltransferase 1 OS=Homo sapiens OX=9606 GN=LCLAT1 PE=1 SV=1	48.92	414	21.3035	21.5175	-0.214079	0.862097	Unspecific
Q9H5V9	STEEP_HUMAN	STEEP1	STING ER exit protein OS=Homo sapiens OX=9606 GN=STEEP1 PE=1 SV=1	25.625	222	22.6275	22.4135	0.213938	1.15985	Unspecific
P26641	EF1G_HUMAN	EEF1G	Elongation factor 1-gamma OS=Homo sapiens OX=9606 GN=EEF1G PE=1 SV=3	50.119	437	28.983	29.1968	-0.213783	0.862274	Unspecific
Q9H3K6	BOLA2_HUMAN	BOLA2	BolA-like protein 2 OS=Homo sapiens OX=9606 GN=BOLA2 PE=1 SV=1	10.117	86	26.7307	26.5174	0.213283	1.15932	Unspecific
O95831	AIFM1_HUMAN	AIFM1	Apoptosis-inducing factor 1, mitochondrial OS=Homo sapiens OX=9606 GN=AIFM1 PE=1 SV=1	66.901	613	26.8727	26.6596	0.21305	1.15914	Unspecific
P51570	GALK1_HUMAN	GALK1	Galactokinase OS=Homo sapiens OX=9606 GN=GALK1 PE=1 SV=1	42.272	392	23.3512	23.1385	0.212765	1.15891	Unspecific
P04075	ALDOA_HUMAN	ALDOA	Fructose-bisphosphate aldolase A OS=Homo sapiens OX=9606 GN=ALDOA PE=1 SV=2	39.42	364	31.0094	31.222	-0.212663	0.862943	Unspecific	P05062
Q10567	AP1B1_HUMAN	AP1B1	AP-1 complex subunit beta-1 OS=Homo sapiens OX=9606 GN=AP1B1 PE=1 SV=3	104.607	949	24.7366	24.9489	-0.212316	0.863151	Unspecific
P05387	RLA2_HUMAN	RPLP2	60S acidic ribosomal protein P2 OS=Homo sapiens OX=9606 GN=RPLP2 PE=1 SV=1	11.665	115	28.4543	28.6661	-0.211841	0.863435	Unspecific
Q12849	GRSF1_HUMAN	GRSF1	G-rich sequence factor 1 OS=Homo sapiens OX=9606 GN=GRSF1 PE=1 SV=3	53.126	480	22.7472	22.5354	0.211786	1.15812	Unspecific
P21964	COMT_HUMAN	COMT	Catechol O-methyltransferase OS=Homo sapiens OX=9606 GN=COMT PE=1 SV=2	30.037	271	24.0895	24.3009	-0.211394	0.863702	Unspecific
Q16698	DECR_HUMAN	DECR1	2,4-dienoyl-CoA reductase [(3E)-enoyl-CoA-producing], mitochondrial OS=Homo sapiens OX=9606 GN=DECR1 PE=1 SV=1	36.068	335	21.8549	21.6436	0.211354	1.15777	Unspecific
P99999	CYC_HUMAN	CYCS	Cytochrome c OS=Homo sapiens OX=9606 GN=CYCS PE=1 SV=2	11.749	105	26.3176	26.5289	-0.211332	0.863739	Unspecific
P30041	PRDX6_HUMAN	PRDX6	Peroxiredoxin-6 OS=Homo sapiens OX=9606 GN=PRDX6 PE=1 SV=3	25.035	224	29.1455	29.3567	-0.211205	0.863816	Unspecific
Q8NEZ5	FBX22_HUMAN	FBXO22	F-box only protein 22 OS=Homo sapiens OX=9606 GN=FBXO22 PE=1 SV=1	44.508	403	24.4853	24.6963	-0.210957	0.863964	Unspecific
Q9P289	STK26_HUMAN	STK26	Serine/threonine-protein kinase 26 OS=Homo sapiens OX=9606 GN=STK26 PE=1 SV=2	46.529	416	23.8818	24.0926	-0.210812	0.864051	Unspecific	O00506
P13473	LAMP2_HUMAN	LAMP2	Lysosome-associated membrane glycoprotein 2 OS=Homo sapiens OX=9606 GN=LAMP2 PE=1 SV=2	44.961	410	23.4316	23.6421	-0.210466	0.864258	Unspecific
Q15428	SF3A2_HUMAN	SF3A2	Splicing factor 3A subunit 2 OS=Homo sapiens OX=9606 GN=SF3A2 PE=1 SV=2	49.256	464	25.3411	25.1309	0.210174	1.15683	Unspecific
Q92552	RT27_HUMAN	MRPS27	28S ribosomal protein S27, mitochondrial OS=Homo sapiens OX=9606 GN=MRPS27 PE=1 SV=3	47.611	414	24.9708	25.1808	-0.21003	0.86452	Unspecific
Q9Y5S9	RBM8A_HUMAN	RBM8A	RNA-binding protein 8A OS=Homo sapiens OX=9606 GN=RBM8A PE=1 SV=1	19.889	174	25.2057	25.4157	-0.209956	0.864564	Unspecific
Q96I24	FUBP3_HUMAN	FUBP3	Far upstream element-binding protein 3 OS=Homo sapiens OX=9606 GN=FUBP3 PE=1 SV=2	61.64	572	24.3118	24.5215	-0.209699	0.864718	Unspecific
Q7L1Q6	5MP2_HUMAN	BZW1	eIF5-mimic protein 2 OS=Homo sapiens OX=9606 GN=BZW1 PE=1 SV=1	48.043	419	25.5748	25.3657	0.209127	1.15599	Unspecific
Q9Y3E5	PTH2_HUMAN	PTRH2	Peptidyl-tRNA hydrolase 2, mitochondrial OS=Homo sapiens OX=9606 GN=PTRH2 PE=1 SV=1	19.194	179	22.7341	22.9432	-0.209115	0.865068	Unspecific
P62269	RS18_HUMAN	RPS18	40S ribosomal protein S18 OS=Homo sapiens OX=9606 GN=RPS18 PE=1 SV=3	17.719	152	27.4269	27.2179	0.208969	1.15586	Unspecific
P61086	UBE2K_HUMAN	UBE2K	Ubiquitin-conjugating enzyme E2 K OS=Homo sapiens OX=9606 GN=UBE2K PE=1 SV=3	22.407	200	25.0568	25.2658	-0.208932	0.865178	Unspecific
Q9UN86	G3BP2_HUMAN	G3BP2	Ras GTPase-activating protein-binding protein 2 OS=Homo sapiens OX=9606 GN=G3BP2 PE=1 SV=2	54.121	482	24.307	24.0982	0.208752	1.15569	Unspecific
Q9UDW1	QCR9_HUMAN	UQCR10	Cytochrome b-c1 complex subunit 9 OS=Homo sapiens OX=9606 GN=UQCR10 PE=1 SV=3	7.308	63	24.5413	24.3327	0.208671	1.15562	Unspecific
Q86VP6	CAND1_HUMAN	CAND1	Cullin-associated NEDD8-dissociated protein 1 OS=Homo sapiens OX=9606 GN=CAND1 PE=1 SV=2	136.376	1230	27.9896	28.1982	-0.208654	0.865344	Unspecific
O15121	DEGS1_HUMAN	DEGS1	Sphingolipid delta(4)-desaturase DES1 OS=Homo sapiens OX=9606 GN=DEGS1 PE=1 SV=1	37.866	323	22.9518	23.1602	-0.208394	0.8655	Unspecific
Q15286	RAB35_HUMAN	RAB35	Ras-related protein Rab-35 OS=Homo sapiens OX=9606 GN=RAB35 PE=1 SV=1	23.025	201	24.4178	24.6258	-0.208012	0.865729	Unspecific
Q9HAV4	XPO5_HUMAN	XPO5	Exportin-5 OS=Homo sapiens OX=9606 GN=XPO5 PE=1 SV=1	136.311	1204	26.1276	25.9203	0.207309	1.15453	Unspecific
Q6P587	FAHD1_HUMAN	FAHD1	Acylpyruvase FAHD1, mitochondrial OS=Homo sapiens OX=9606 GN=FAHD1 PE=1 SV=2	24.843	224	23.4788	23.2716	0.207211	1.15445	Unspecific
P61024	CKS1_HUMAN	CKS1B	Cyclin-dependent kinases regulatory subunit 1 OS=Homo sapiens OX=9606 GN=CKS1B PE=1 SV=1	9.66	79	22.797	22.59	0.206984	1.15427	Unspecific
Q9UFW8	CGBP1_HUMAN	CGGBP1	CGG triplet repeat-binding protein 1 OS=Homo sapiens OX=9606 GN=CGGBP1 PE=1 SV=2	18.82	167	20.4116	20.6185	-0.206823	0.866443	Unspecific
P23193	TCEA1_HUMAN	TCEA1	Transcription elongation factor A protein 1 OS=Homo sapiens OX=9606 GN=TCEA1 PE=1 SV=2	33.97	301	24.3832	24.5898	-0.206539	0.866614	Unspecific	Q15560
P19404	NDUV2_HUMAN	NDUFV2	NADH dehydrogenase [ubiquinone] flavoprotein 2, mitochondrial OS=Homo sapiens OX=9606 GN=NDUFV2 PE=1 SV=2	27.392	249	22.6987	22.4923	0.206386	1.15379	Unspecific
O43776	SYNC_HUMAN	NARS1	Asparagine--tRNA ligase, cytoplasmic OS=Homo sapiens OX=9606 GN=NARS1 PE=1 SV=1	62.943	548	25.7397	25.9449	-0.205226	0.867403	Unspecific
Q9NWS0	PIHD1_HUMAN	PIH1D1	PIH1 domain-containing protein 1 OS=Homo sapiens OX=9606 GN=PIH1D1 PE=1 SV=1	32.363	290	22.7159	22.9209	-0.204942	0.867573	Unspecific
Q8N257	H2B3B_HUMAN	H2BC26	Histone H2B type 3-B OS=Homo sapiens OX=9606 GN=H2BC26 PE=1 SV=3	13.908	126	25.2577	25.053	0.204789	1.15252	Unspecific	Q16778;P33778;P23527;P06899;Q6DRA6;Q6DN03
Q96BP3	PPWD1_HUMAN	PPWD1	Peptidylprolyl isomerase domain and WD repeat-containing protein 1 OS=Homo sapiens OX=9606 GN=PPWD1 PE=1 SV=1	73.575	646	20.7435	20.9482	-0.204757	0.867685	Unspecific
O43396	TXNL1_HUMAN	TXNL1	Thioredoxin-like protein 1 OS=Homo sapiens OX=9606 GN=TXNL1 PE=1 SV=3	32.251	289	24.7291	24.5244	0.204716	1.15246	Unspecific
Q6PI48	SYDM_HUMAN	DARS2	Aspartate--tRNA ligase, mitochondrial OS=Homo sapiens OX=9606 GN=DARS2 PE=1 SV=1	73.563	645	24.6989	24.9033	-0.204436	0.867878	Unspecific
Q53H12	AGK_HUMAN	AGK	Acylglycerol kinase, mitochondrial OS=Homo sapiens OX=9606 GN=AGK PE=1 SV=2	47.137	422	24.9587	25.163	-0.20424	0.867996	Unspecific
Q9NRX4	PHP14_HUMAN	PHPT1	14 kDa phosphohistidine phosphatase OS=Homo sapiens OX=9606 GN=PHPT1 PE=1 SV=1	13.833	125	22.4874	22.6916	-0.204207	0.868016	Unspecific
P53992	SC24C_HUMAN	SEC24C	Protein transport protein Sec24C OS=Homo sapiens OX=9606 GN=SEC24C PE=1 SV=3	118.325	1094	23.4736	23.6776	-0.20398	0.868152	Unspecific
Q9UBF2	COPG2_HUMAN	COPG2	Coatomer subunit gamma-2 OS=Homo sapiens OX=9606 GN=COPG2 PE=1 SV=1	97.622	871	24.3003	24.0964	0.203832	1.15175	Unspecific
P19367	HXK1_HUMAN	HK1	Hexokinase-1 OS=Homo sapiens OX=9606 GN=HK1 PE=1 SV=3	102.486	917	26.3224	26.5256	-0.203233	0.868602	Unspecific	Q2TB90
P98179	RBM3_HUMAN	RBM3	RNA-binding protein 3 OS=Homo sapiens OX=9606 GN=RBM3 PE=1 SV=1	17.17	157	24.3333	24.1302	0.203116	1.15118	Unspecific
P55072	TERA_HUMAN	VCP	Transitional endoplasmic reticulum ATPase OS=Homo sapiens OX=9606 GN=VCP PE=1 SV=4	89.322	806	29.2996	29.5026	-0.203066	0.868703	Unspecific
Q9Y3I1	FBX7_HUMAN	FBXO7	F-box only protein 7 OS=Homo sapiens OX=9606 GN=FBXO7 PE=1 SV=1	58.503	522	20.982	20.7789	0.203042	1.15112	Unspecific
Q96AG4	LRC59_HUMAN	LRRC59	Leucine-rich repeat-containing protein 59 OS=Homo sapiens OX=9606 GN=LRRC59 PE=1 SV=1	34.93	307	25.6385	25.8413	-0.202811	0.868856	Unspecific
P35606	COPB2_HUMAN	COPB2	Coatomer subunit beta' OS=Homo sapiens OX=9606 GN=COPB2 PE=1 SV=2	102.487	906	27.4428	27.2403	0.202575	1.15075	Unspecific
Q9Y230	RUVB2_HUMAN	RUVBL2	RuvB-like 2 OS=Homo sapiens OX=9606 GN=RUVBL2 PE=1 SV=3	51.157	463	28.1349	27.9324	0.202454	1.15065	Unspecific
O75340	PDCD6_HUMAN	PDCD6	Programmed cell death protein 6 OS=Homo sapiens OX=9606 GN=PDCD6 PE=1 SV=1	21.868	191	23.7265	23.929	-0.202447	0.869075	Unspecific
Q9H9E1	ANRA2_HUMAN	ANKRA2	Ankyrin repeat family A protein 2 OS=Homo sapiens OX=9606 GN=ANKRA2 PE=1 SV=1	34.272	313	23.1381	23.3401	-0.202042	0.869319	Unspecific
Q14320	FA50A_HUMAN	FAM50A	Protein FAM50A OS=Homo sapiens OX=9606 GN=FAM50A PE=1 SV=2	40.242	339	24.5776	24.7795	-0.201849	0.869435	Unspecific	Q9Y247
Q07960	RHG01_HUMAN	ARHGAP1	Rho GTPase-activating protein 1 OS=Homo sapiens OX=9606 GN=ARHGAP1 PE=1 SV=1	50.436	439	22.8401	23.0418	-0.201724	0.869511	Unspecific
Q14739	LBR_HUMAN	LBR	Delta(14)-sterol reductase LBR OS=Homo sapiens OX=9606 GN=LBR PE=1 SV=2	70.703	615	23.9851	23.7835	0.201647	1.15001	Unspecific
P06744	G6PI_HUMAN	GPI	Glucose-6-phosphate isomerase OS=Homo sapiens OX=9606 GN=GPI PE=1 SV=4	63.147	558	28.8472	29.0488	-0.201643	0.86956	Unspecific
O00560	SDCB1_HUMAN	SDCBP	Syntenin-1 OS=Homo sapiens OX=9606 GN=SDCBP PE=1 SV=1	32.444	298	23.6541	23.8555	-0.201334	0.869746	Unspecific
Q9UM54	MYO6_HUMAN	MYO6	Unconventional myosin-VI OS=Homo sapiens OX=9606 GN=MYO6 PE=1 SV=4	149.691	1294	24.6862	24.4852	0.200953	1.14946	Unspecific
Q9Y224	RTRAF_HUMAN	RTRAF	RNA transcription, translation and transport factor protein OS=Homo sapiens OX=9606 GN=RTRAF PE=1 SV=1	28.068	244	27.0393	27.2402	-0.200924	0.869993	Unspecific
Q92597	NDRG1_HUMAN	NDRG1	Protein NDRG1 OS=Homo sapiens OX=9606 GN=NDRG1 PE=1 SV=1	42.835	394	25.1736	25.3745	-0.20088	0.87002	Unspecific
Q6YP21	KAT3_HUMAN	KYAT3	Kynurenine--oxoglutarate transaminase 3 OS=Homo sapiens OX=9606 GN=KYAT3 PE=1 SV=1	51.4	454	21.5797	21.7804	-0.200655	0.870155	Unspecific
Q9NQT5	EXOS3_HUMAN	EXOSC3	Exosome complex component RRP40 OS=Homo sapiens OX=9606 GN=EXOSC3 PE=1 SV=3	29.572	275	21.0389	21.2392	-0.200317	0.870359	Unspecific
P16403	H12_HUMAN	H1-2	Histone H1.2 OS=Homo sapiens OX=9606 GN=H1-2 PE=1 SV=2	21.365	213	25.3116	25.5117	-0.200048	0.870521	Unspecific	P10412;P16402;Q02539
P36915	GNL1_HUMAN	GNL1	Guanine nucleotide-binding protein-like 1 OS=Homo sapiens OX=9606 GN=GNL1 PE=1 SV=2	68.661	607	23.1998	23.3998	-0.199938	0.870588	Unspecific
Q9BUJ2	HNRL1_HUMAN	HNRNPUL1	Heterogeneous nuclear ribonucleoprotein U-like protein 1 OS=Homo sapiens OX=9606 GN=HNRNPUL1 PE=1 SV=2	95.739	856	25.4517	25.6515	-0.199807	0.870667	Unspecific
Q9H4A6	GOLP3_HUMAN	GOLPH3	Golgi phosphoprotein 3 OS=Homo sapiens OX=9606 GN=GOLPH3 PE=1 SV=1	33.811	298	21.6146	21.4148	0.199762	1.14851	Unspecific
O15145	ARPC3_HUMAN	ARPC3	Actin-related protein 2/3 complex subunit 3 OS=Homo sapiens OX=9606 GN=ARPC3 PE=1 SV=3	20.547	178	23.623	23.8222	-0.199219	0.871022	Unspecific
P30566	PUR8_HUMAN	ADSL	Adenylosuccinate lyase OS=Homo sapiens OX=9606 GN=ADSL PE=1 SV=2	54.889	484	26.6339	26.8332	-0.19921	0.871027	Unspecific
Q6P1J9	CDC73_HUMAN	CDC73	Parafibromin OS=Homo sapiens OX=9606 GN=CDC73 PE=1 SV=1	60.577	531	23.0429	23.242	-0.199139	0.87107	Unspecific
P27824	CALX_HUMAN	CANX	Calnexin OS=Homo sapiens OX=9606 GN=CANX PE=1 SV=2	67.568	592	28.1492	28.3483	-0.199095	0.871097	Unspecific	O14967
Q14696	MESD_HUMAN	MESD	LRP chaperone MESD OS=Homo sapiens OX=9606 GN=MESD PE=1 SV=2	26.077	234	23.9432	24.1412	-0.197935	0.871798	Unspecific
P38117	ETFB_HUMAN	ETFB	Electron transfer flavoprotein subunit beta OS=Homo sapiens OX=9606 GN=ETFB PE=1 SV=3	27.844	255	25.8956	26.0933	-0.197761	0.871903	Unspecific
Q3ZCM7	TBB8_HUMAN	TUBB8	Tubulin beta-8 chain OS=Homo sapiens OX=9606 GN=TUBB8 PE=1 SV=2	49.776	444	28.8379	28.6401	0.197757	1.14691	Unspecific
Q9P2W9	STX18_HUMAN	STX18	Syntaxin-18 OS=Homo sapiens OX=9606 GN=STX18 PE=1 SV=1	38.674	335	20.487	20.6846	-0.197582	0.872011	Unspecific
Q9BW83	IFT27_HUMAN	IFT27	Intraflagellar transport protein 27 homolog OS=Homo sapiens OX=9606 GN=IFT27 PE=1 SV=1	20.48	186	22.7305	22.5334	0.19713	1.14642	Unspecific
Q9BRA2	TXD17_HUMAN	TXNDC17	Thioredoxin domain-containing protein 17 OS=Homo sapiens OX=9606 GN=TXNDC17 PE=1 SV=1	13.941	123	26.1668	26.3638	-0.196998	0.872364	Unspecific
P62913	RL11_HUMAN	RPL11	60S ribosomal protein L11 OS=Homo sapiens OX=9606 GN=RPL11 PE=1 SV=2	20.252	178	27.563	27.7593	-0.196287	0.872794	Unspecific
Q86XI2	CNDG2_HUMAN	NCAPG2	Condensin-2 complex subunit G2 OS=Homo sapiens OX=9606 GN=NCAPG2 PE=1 SV=1	130.96	1143	21.7636	21.5675	0.19614	1.14563	Unspecific
P62263	RS14_HUMAN	RPS14	40S ribosomal protein S14 OS=Homo sapiens OX=9606 GN=RPS14 PE=1 SV=3	16.273	151	27.3079	27.1121	0.195837	1.14539	Unspecific
Q12931	TRAP1_HUMAN	TRAP1	Heat shock protein 75 kDa, mitochondrial OS=Homo sapiens OX=9606 GN=TRAP1 PE=1 SV=3	80.11	704	27.3426	27.5384	-0.19581	0.873083	Unspecific
Q9Y3I0	RTCB_HUMAN	RTCB	RNA-splicing ligase RtcB homolog OS=Homo sapiens OX=9606 GN=RTCB PE=1 SV=1	55.21	505	26.5203	26.7157	-0.195397	0.873333	Unspecific
Q9BUB7	TMM70_HUMAN	TMEM70	Transmembrane protein 70, mitochondrial OS=Homo sapiens OX=9606 GN=TMEM70 PE=1 SV=2	28.969	260	23.8225	23.6271	0.195385	1.14503	Unspecific
Q15738	NSDHL_HUMAN	NSDHL	Sterol-4-alpha-carboxylate 3-dehydrogenase, decarboxylating OS=Homo sapiens OX=9606 GN=NSDHL PE=1 SV=2	41.9	373	25.3176	25.1223	0.195279	1.14495	Unspecific
O15067	PUR4_HUMAN	PFAS	Phosphoribosylformylglycinamidine synthase OS=Homo sapiens OX=9606 GN=PFAS PE=1 SV=4	144.734	1338	26.2981	26.4932	-0.195119	0.873501	Unspecific
P43307	SSRA_HUMAN	SSR1	Translocon-associated protein subunit alpha OS=Homo sapiens OX=9606 GN=SSR1 PE=1 SV=3	32.235	286	25.331	25.1359	0.195108	1.14481	Unspecific
Q9UH99	SUN2_HUMAN	SUN2	SUN domain-containing protein 2 OS=Homo sapiens OX=9606 GN=SUN2 PE=1 SV=3	80.311	717	19.5477	19.7425	-0.194778	0.873707	Unspecific
Q8N6M0	OTU6B_HUMAN	OTUD6B	Deubiquitinase OTUD6B OS=Homo sapiens OX=9606 GN=OTUD6B PE=1 SV=1	33.813	293	20.3245	20.5193	-0.194772	0.873711	Unspecific
Q8WU90	ZC3HF_HUMAN	ZC3H15	Zinc finger CCCH domain-containing protein 15 OS=Homo sapiens OX=9606 GN=ZC3H15 PE=1 SV=1	48.602	426	24.9847	25.1794	-0.194697	0.873757	Unspecific
Q15843	NEDD8_HUMAN	NEDD8	NEDD8 OS=Homo sapiens OX=9606 GN=NEDD8 PE=1 SV=1	9.072	81	24.7936	24.9883	-0.194659	0.873779	Unspecific
P60983	GMFB_HUMAN	GMFB	Glia maturation factor beta OS=Homo sapiens OX=9606 GN=GMFB PE=1 SV=2	16.713	142	24.0098	24.2043	-0.194501	0.873875	Unspecific	O60234
P23381	SYWC_HUMAN	WARS1	Tryptophan--tRNA ligase, cytoplasmic OS=Homo sapiens OX=9606 GN=WARS1 PE=1 SV=2	53.165	471	26.2935	26.488	-0.194455	0.873903	Unspecific
O76003	GLRX3_HUMAN	GLRX3	Glutaredoxin-3 OS=Homo sapiens OX=9606 GN=GLRX3 PE=1 SV=2	37.432	335	26.754	26.9485	-0.194444	0.873909	Unspecific
P39748	FEN1_HUMAN	FEN1	Flap endonuclease 1 OS=Homo sapiens OX=9606 GN=FEN1 PE=1 SV=1	42.593	380	27.2189	27.4132	-0.194295	0.874	Unspecific
O14561	ACPM_HUMAN	NDUFAB1	Acyl carrier protein, mitochondrial OS=Homo sapiens OX=9606 GN=NDUFAB1 PE=1 SV=3	17.417	156	25.3174	25.5114	-0.194033	0.874158	Unspecific
O43143	DHX15_HUMAN	DHX15	ATP-dependent RNA helicase DHX15 OS=Homo sapiens OX=9606 GN=DHX15 PE=1 SV=2	90.933	795	26.2834	26.0895	0.19393	1.14388	Unspecific
Q14232	EI2BA_HUMAN	EIF2B1	Translation initiation factor eIF-2B subunit alpha OS=Homo sapiens OX=9606 GN=EIF2B1 PE=1 SV=1	33.712	305	25.3612	25.5546	-0.193427	0.874526	Unspecific
Q6P1X6	CH082_HUMAN	C8orf82	UPF0598 protein C8orf82 OS=Homo sapiens OX=9606 GN=C8orf82 PE=1 SV=2	23.889	216	20.2858	20.479	-0.193223	0.874649	Unspecific
P36578	RL4_HUMAN	RPL4	60S ribosomal protein L4 OS=Homo sapiens OX=9606 GN=RPL4 PE=1 SV=5	47.697	427	28.721	28.5281	0.192911	1.14307	Unspecific
Q7Z6Z7	HUWE1_HUMAN	HUWE1	E3 ubiquitin-protein ligase HUWE1 OS=Homo sapiens OX=9606 GN=HUWE1 PE=1 SV=3	481.891	4374	26.0433	26.236	-0.192702	0.874965	Unspecific	A5YM72
Q9UBF6	RBX2_HUMAN	RNF7	RING-box protein 2 OS=Homo sapiens OX=9606 GN=RNF7 PE=1 SV=1	12.683	113	20.7675	20.575	0.19253	1.14277	Unspecific
P49721	PSB2_HUMAN	PSMB2	Proteasome subunit beta type-2 OS=Homo sapiens OX=9606 GN=PSMB2 PE=1 SV=1	22.836	201	22.8875	23.0798	-0.192313	0.875202	Unspecific
P51659	DHB4_HUMAN	HSD17B4	Peroxisomal multifunctional enzyme type 2 OS=Homo sapiens OX=9606 GN=HSD17B4 PE=1 SV=3	79.686	736	26.9256	27.1177	-0.19215	0.8753	Unspecific
Q9NX55	HYPK_HUMAN	HYPK	Huntingtin-interacting protein K OS=Homo sapiens OX=9606 GN=HYPK PE=1 SV=3	13.651	121	24.4541	24.2621	0.192009	1.14235	Unspecific
Q9H0E2	TOLIP_HUMAN	TOLLIP	Toll-interacting protein OS=Homo sapiens OX=9606 GN=TOLLIP PE=1 SV=1	30.282	274	22.1615	21.9698	0.191736	1.14214	Unspecific
Q9GZZ9	UBA5_HUMAN	UBA5	Ubiquitin-like modifier-activating enzyme 5 OS=Homo sapiens OX=9606 GN=UBA5 PE=1 SV=1	44.863	404	24.3026	24.4942	-0.191608	0.875629	Unspecific
Q12874	SF3A3_HUMAN	SF3A3	Splicing factor 3A subunit 3 OS=Homo sapiens OX=9606 GN=SF3A3 PE=1 SV=1	58.849	501	25.6206	25.4291	0.191559	1.142	Unspecific
P50502	F10A1_HUMAN	ST13	Hsc70-interacting protein OS=Homo sapiens OX=9606 GN=ST13 PE=1 SV=2	41.332	369	27.2718	27.4633	-0.191487	0.875703	Unspecific	Q8NFI4;Q8IZP2
P30519	HMOX2_HUMAN	HMOX2	Heme oxygenase 2 OS=Homo sapiens OX=9606 GN=HMOX2 PE=1 SV=2	36.033	316	24.053	23.8615	0.19145	1.14191	Unspecific
P30520	PURA2_HUMAN	ADSS2	Adenylosuccinate synthetase isozyme 2 OS=Homo sapiens OX=9606 GN=ADSS2 PE=1 SV=3	50.097	456	26.7844	26.9756	-0.191193	0.875881	Unspecific	Q8N142
O15372	EIF3H_HUMAN	EIF3H	Eukaryotic translation initiation factor 3 subunit H OS=Homo sapiens OX=9606 GN=EIF3H PE=1 SV=1	39.93	352	25.6161	25.8071	-0.190943	0.876033	Unspecific
Q15437	SC23B_HUMAN	SEC23B	Protein transport protein Sec23B OS=Homo sapiens OX=9606 GN=SEC23B PE=1 SV=2	86.479	767	23.4055	23.2146	0.190869	1.14145	Unspecific
Q9UMY4	SNX12_HUMAN	SNX12	Sorting nexin-12 OS=Homo sapiens OX=9606 GN=SNX12 PE=1 SV=4	18.885	162	22.8245	22.6337	0.190748	1.14136	Unspecific
Q12905	ILF2_HUMAN	ILF2	Interleukin enhancer-binding factor 2 OS=Homo sapiens OX=9606 GN=ILF2 PE=1 SV=2	43.062	390	27.7795	27.9702	-0.19071	0.876174	Unspecific
P57081	WDR4_HUMAN	WDR4	tRNA (guanine-N(7)-)-methyltransferase non-catalytic subunit WDR4 OS=Homo sapiens OX=9606 GN=WDR4 PE=1 SV=2	45.49	412	21.9496	22.1398	-0.190208	0.87648	Unspecific
Q9UNM6	PSD13_HUMAN	PSMD13	26S proteasome non-ATPase regulatory subunit 13 OS=Homo sapiens OX=9606 GN=PSMD13 PE=1 SV=2	42.945	376	26.7898	26.9799	-0.190094	0.876549	Unspecific
P07237	PDIA1_HUMAN	P4HB	Protein disulfide-isomerase OS=Homo sapiens OX=9606 GN=P4HB PE=1 SV=3	57.116	508	28.2164	28.4062	-0.189878	0.87668	Unspecific
P54577	SYYC_HUMAN	YARS1	Tyrosine--tRNA ligase, cytoplasmic OS=Homo sapiens OX=9606 GN=YARS1 PE=1 SV=4	59.143	528	27.5173	27.7071	-0.189798	0.876729	Unspecific
P37837	TALDO_HUMAN	TALDO1	Transaldolase OS=Homo sapiens OX=9606 GN=TALDO1 PE=1 SV=2	37.54	337	27.292	27.4818	-0.189756	0.876754	Unspecific
O60942	MCE1_HUMAN	RNGTT	mRNA-capping enzyme OS=Homo sapiens OX=9606 GN=RNGTT PE=1 SV=1	68.557	597	24.2057	24.0161	0.189538	1.1404	Unspecific
P18085	ARF4_HUMAN	ARF4	ADP-ribosylation factor 4 OS=Homo sapiens OX=9606 GN=ARF4 PE=1 SV=3	20.511	180	28.3857	28.1962	0.189499	1.14037	Unspecific
O75391	SPAG7_HUMAN	SPAG7	Sperm-associated antigen 7 OS=Homo sapiens OX=9606 GN=SPAG7 PE=1 SV=2	26.034	227	22.3863	22.5758	-0.189471	0.876928	Unspecific
O75844	FACE1_HUMAN	ZMPSTE24	CAAX prenyl protease 1 homolog OS=Homo sapiens OX=9606 GN=ZMPSTE24 PE=1 SV=2	54.813	475	24.2311	24.4198	-0.188656	0.877423	Unspecific
Q02543	RL18A_HUMAN	RPL18A	60S ribosomal protein L18a OS=Homo sapiens OX=9606 GN=RPL18A PE=1 SV=2	20.762	176	26.8346	26.646	0.188655	1.1397	Unspecific
Q9UHR4	BI2L1_HUMAN	BAIAP2L1	Brain-specific angiogenesis inhibitor 1-associated protein 2-like protein 1 OS=Homo sapiens OX=9606 GN=BAIAP2L1 PE=1 SV=2	56.883	511	22.1176	22.3062	-0.188625	0.877442	Unspecific
O75251	NDUS7_HUMAN	NDUFS7	NADH dehydrogenase [ubiquinone] iron-sulfur protein 7, mitochondrial OS=Homo sapiens OX=9606 GN=NDUFS7 PE=1 SV=3	23.564	213	23.0803	22.8918	0.188494	1.13957	Unspecific
P06737	PYGL_HUMAN	PYGL	Glycogen phosphorylase, liver form OS=Homo sapiens OX=9606 GN=PYGL PE=1 SV=4	97.149	847	28.2868	28.4753	-0.18847	0.877536	Unspecific	P11217
P47813	IF1AX_HUMAN	EIF1AX	Eukaryotic translation initiation factor 1A, X-chromosomal OS=Homo sapiens OX=9606 GN=EIF1AX PE=1 SV=2	16.46	144	26.7445	26.9325	-0.188018	0.877811	Unspecific	O14602
Q9P000	COMD9_HUMAN	COMMD9	COMM domain-containing protein 9 OS=Homo sapiens OX=9606 GN=COMMD9 PE=1 SV=2	21.819	198	23.5561	23.3681	0.188007	1.13919	Unspecific
Q9BPX3	CND3_HUMAN	NCAPG	Condensin complex subunit 3 OS=Homo sapiens OX=9606 GN=NCAPG PE=1 SV=1	114.334	1015	24.8765	24.6889	0.187615	1.13888	Unspecific
O00422	SAP18_HUMAN	SAP18	Histone deacetylase complex subunit SAP18 OS=Homo sapiens OX=9606 GN=SAP18 PE=1 SV=1	17.561	153	23.8844	24.0719	-0.18757	0.878083	Unspecific
P38159	RBMX_HUMAN	RBMX	RNA-binding motif protein, X chromosome OS=Homo sapiens OX=9606 GN=RBMX PE=1 SV=3	42.332	391	24.9397	25.127	-0.187295	0.878251	Unspecific	Q96E39;O75526;Q8N7X1
O95486	SC24A_HUMAN	SEC24A	Protein transport protein Sec24A OS=Homo sapiens OX=9606 GN=SEC24A PE=1 SV=2	119.749	1093	23.3475	23.1606	0.18686	1.13828	Unspecific
Q9BZE9	ASPC1_HUMAN	ASPSCR1	Tether containing UBX domain for GLUT4 OS=Homo sapiens OX=9606 GN=ASPSCR1 PE=1 SV=1	60.183	553	20.0144	20.2008	-0.186434	0.878775	Unspecific
P35221	CTNA1_HUMAN	CTNNA1	Catenin alpha-1 OS=Homo sapiens OX=9606 GN=CTNNA1 PE=1 SV=1	100.071	906	22.9936	22.8074	0.186184	1.13775	Unspecific	P26232
Q9Y5J7	TIM9_HUMAN	TIMM9	Mitochondrial import inner membrane translocase subunit Tim9 OS=Homo sapiens OX=9606 GN=TIMM9 PE=1 SV=1	10.378	89	20.8741	20.688	0.186108	1.13769	Unspecific
Q96CX2	KCD12_HUMAN	KCTD12	BTB/POZ domain-containing protein KCTD12 OS=Homo sapiens OX=9606 GN=KCTD12 PE=1 SV=1	35.701	325	22.2432	22.429	-0.185789	0.879168	Unspecific
Q7Z406	MYH14_HUMAN	MYH14	Myosin-14 OS=Homo sapiens OX=9606 GN=MYH14 PE=1 SV=2	227.871	1995	23.8731	23.6874	0.185727	1.13739	Unspecific
Q96KX1	CD036_HUMAN	C4orf36	Uncharacterized protein C4orf36 OS=Homo sapiens OX=9606 GN=C4orf36 PE=4 SV=2	13.276	117	21.0432	21.2285	-0.185266	0.879487	Unspecific
Q9NVQ4	FAIM1_HUMAN	FAIM	Fas apoptotic inhibitory molecule 1 OS=Homo sapiens OX=9606 GN=FAIM PE=1 SV=1	20.215	179	24.4842	24.6691	-0.184956	0.879676	Unspecific
Q9HB07	MYG1_HUMAN	MYG1	MYG1 exonuclease OS=Homo sapiens OX=9606 GN=MYG1 PE=1 SV=3	42.477	376	22.4519	22.6368	-0.184949	0.87968	Unspecific
P19784	CSK22_HUMAN	CSNK2A2	Casein kinase II subunit alpha' OS=Homo sapiens OX=9606 GN=CSNK2A2 PE=1 SV=1	41.213	350	24.0125	23.8276	0.184835	1.13669	Unspecific
P63010	AP2B1_HUMAN	AP2B1	AP-2 complex subunit beta OS=Homo sapiens OX=9606 GN=AP2B1 PE=1 SV=1	104.553	937	26.6346	26.8195	-0.184818	0.87976	Unspecific
Q13596	SNX1_HUMAN	SNX1	Sorting nexin-1 OS=Homo sapiens OX=9606 GN=SNX1 PE=1 SV=3	59.07	522	22.0429	22.2276	-0.18471	0.879826	Unspecific
Q9UHD2	TBK1_HUMAN	TBK1	Serine/threonine-protein kinase TBK1 OS=Homo sapiens OX=9606 GN=TBK1 PE=1 SV=1	83.642	729	20.8947	20.7102	0.184549	1.13646	Unspecific
Q9NS86	LANC2_HUMAN	LANCL2	LanC-like protein 2 OS=Homo sapiens OX=9606 GN=LANCL2 PE=1 SV=1	50.854	450	22.485	22.6694	-0.184447	0.879986	Unspecific
P55036	PSMD4_HUMAN	PSMD4	26S proteasome non-ATPase regulatory subunit 4 OS=Homo sapiens OX=9606 GN=PSMD4 PE=1 SV=1	40.737	377	25.5018	25.6862	-0.184313	0.880068	Unspecific	A2A3N6
O95295	SNAPN_HUMAN	SNAPIN	SNARE-associated protein Snapin OS=Homo sapiens OX=9606 GN=SNAPIN PE=1 SV=1	14.874	136	20.9449	21.1287	-0.183827	0.880365	Unspecific
Q9Y5Q9	TF3C3_HUMAN	GTF3C3	General transcription factor 3C polypeptide 3 OS=Homo sapiens OX=9606 GN=GTF3C3 PE=1 SV=1	101.272	886	23.2691	23.0855	0.183617	1.13573	Unspecific
P49591	SYSC_HUMAN	SARS1	Serine--tRNA ligase, cytoplasmic OS=Homo sapiens OX=9606 GN=SARS1 PE=1 SV=3	58.777	514	27.9902	28.1737	-0.183539	0.88054	Unspecific
P62380	TBPL1_HUMAN	TBPL1	TATA box-binding protein-like 1 OS=Homo sapiens OX=9606 GN=TBPL1 PE=1 SV=1	20.887	186	20.5994	20.7828	-0.183433	0.880605	Unspecific
P55884	EIF3B_HUMAN	EIF3B	Eukaryotic translation initiation factor 3 subunit B OS=Homo sapiens OX=9606 GN=EIF3B PE=1 SV=3	92.482	814	26.7363	26.9196	-0.183227	0.880731	Unspecific
Q9NT62	ATG3_HUMAN	ATG3	Ubiquitin-like-conjugating enzyme ATG3 OS=Homo sapiens OX=9606 GN=ATG3 PE=1 SV=1	35.864	314	23.539	23.7218	-0.182861	0.880954	Unspecific
P62314	SMD1_HUMAN	SNRPD1	Small nuclear ribonucleoprotein Sm D1 OS=Homo sapiens OX=9606 GN=SNRPD1 PE=1 SV=1	13.282	119	25.8929	25.7103	0.182562	1.1349	Unspecific
Q9BQ67	GRWD1_HUMAN	GRWD1	Glutamate-rich WD repeat-containing protein 1 OS=Homo sapiens OX=9606 GN=GRWD1 PE=1 SV=1	49.419	446	24.7435	24.9258	-0.182381	0.881247	Unspecific
Q16740	CLPP_HUMAN	CLPP	ATP-dependent Clp protease proteolytic subunit, mitochondrial OS=Homo sapiens OX=9606 GN=CLPP PE=1 SV=1	30.18	277	24.1231	24.3054	-0.182294	0.8813	Unspecific
Q13310	PABP4_HUMAN	PABPC4	Polyadenylate-binding protein 4 OS=Homo sapiens OX=9606 GN=PABPC4 PE=1 SV=1	70.783	644	26.0931	26.2752	-0.182154	0.881386	Unspecific	P0CB38
Q96C23	GALM_HUMAN	GALM	Galactose mutarotase OS=Homo sapiens OX=9606 GN=GALM PE=1 SV=1	37.766	342	20.9157	21.0972	-0.181507	0.881781	Unspecific
Q15024	EXOS7_HUMAN	EXOSC7	Exosome complex component RRP42 OS=Homo sapiens OX=9606 GN=EXOSC7 PE=1 SV=3	31.821	291	24.5057	24.3242	0.181501	1.13406	Unspecific
P59998	ARPC4_HUMAN	ARPC4	Actin-related protein 2/3 complex subunit 4 OS=Homo sapiens OX=9606 GN=ARPC4 PE=1 SV=3	19.667	168	24.7322	24.9136	-0.181394	0.88185	Unspecific
Q15067	ACOX1_HUMAN	ACOX1	Peroxisomal acyl-coenzyme A oxidase 1 OS=Homo sapiens OX=9606 GN=ACOX1 PE=1 SV=3	74.424	660	21.6354	21.8166	-0.181135	0.882009	Unspecific
P15121	ALDR_HUMAN	AKR1B1	Aldo-keto reductase family 1 member B1 OS=Homo sapiens OX=9606 GN=AKR1B1 PE=1 SV=3	35.853	316	28.0648	28.2459	-0.181134	0.882009	Unspecific	C9JRZ8
P15880	RS2_HUMAN	RPS2	40S ribosomal protein S2 OS=Homo sapiens OX=9606 GN=RPS2 PE=1 SV=2	31.324	293	28.4358	28.255	0.180723	1.13345	Unspecific
P39023	RL3_HUMAN	RPL3	60S ribosomal protein L3 OS=Homo sapiens OX=9606 GN=RPL3 PE=1 SV=2	46.109	403	27.9291	27.7487	0.180343	1.13315	Unspecific	Q92901
Q9P003	CNIH4_HUMAN	CNIH4	Protein cornichon homolog 4 OS=Homo sapiens OX=9606 GN=CNIH4 PE=1 SV=1	16.093	139	24.0304	23.8501	0.180297	1.13312	Unspecific
P07195	LDHB_HUMAN	LDHB	L-lactate dehydrogenase B chain OS=Homo sapiens OX=9606 GN=LDHB PE=1 SV=2	36.638	334	30.5895	30.7697	-0.180236	0.882559	Unspecific	Q6ZMR3;P07864;Q9BYZ2
Q07020	RL18_HUMAN	RPL18	60S ribosomal protein L18 OS=Homo sapiens OX=9606 GN=RPL18 PE=1 SV=2	21.634	188	26.9841	26.8039	0.180232	1.13307	Unspecific
O75083	WDR1_HUMAN	WDR1	WD repeat-containing protein 1 OS=Homo sapiens OX=9606 GN=WDR1 PE=1 SV=4	66.194	606	25.7505	25.9305	-0.17999	0.882709	Unspecific
Q9P086	MED11_HUMAN	MED11	Mediator of RNA polymerase II transcription subunit 11 OS=Homo sapiens OX=9606 GN=MED11 PE=1 SV=2	13.129	117	21.6856	21.5058	0.179785	1.13272	Unspecific
Q9BVK8	TM147_HUMAN	TMEM147	BOS complex subunit TMEM147 OS=Homo sapiens OX=9606 GN=TMEM147 PE=1 SV=1	25.261	224	22.2015	22.0226	0.178904	1.13202	Unspecific
O95456	PSMG1_HUMAN	PSMG1	Proteasome assembly chaperone 1 OS=Homo sapiens OX=9606 GN=PSMG1 PE=1 SV=1	32.854	288	23.7449	23.9237	-0.178814	0.883429	Unspecific
P08579	RU2B_HUMAN	SNRPB2	U2 small nuclear ribonucleoprotein B'' OS=Homo sapiens OX=9606 GN=SNRPB2 PE=1 SV=1	25.486	225	24.7415	24.9202	-0.178659	0.883524	Unspecific
P52306	GDS1_HUMAN	RAP1GDS1	Rap1 GTPase-GDP dissociation stimulator 1 OS=Homo sapiens OX=9606 GN=RAP1GDS1 PE=1 SV=3	66.317	607	22.5877	22.7659	-0.178171	0.883823	Unspecific
P61586	RHOA_HUMAN	RHOA	Transforming protein RhoA OS=Homo sapiens OX=9606 GN=RHOA PE=1 SV=1	21.768	193	26.4742	26.6521	-0.177954	0.883956	Unspecific	P08134;P62745
Q9NV70	EXOC1_HUMAN	EXOC1	Exocyst complex component 1 OS=Homo sapiens OX=9606 GN=EXOC1 PE=1 SV=4	101.982	894	20.3364	20.1586	0.177792	1.13115	Unspecific
P09936	UCHL1_HUMAN	UCHL1	Ubiquitin carboxyl-terminal hydrolase isozyme L1 OS=Homo sapiens OX=9606 GN=UCHL1 PE=1 SV=2	24.824	223	27.5637	27.7411	-0.17742	0.884283	Unspecific
Q8NI22	MCFD2_HUMAN	MCFD2	Multiple coagulation factor deficiency protein 2 OS=Homo sapiens OX=9606 GN=MCFD2 PE=1 SV=1	16.39	146	22.2634	22.4408	-0.177369	0.884314	Unspecific
Q9H3P7	GCP60_HUMAN	ACBD3	Golgi resident protein GCP60 OS=Homo sapiens OX=9606 GN=ACBD3 PE=1 SV=4	60.593	528	23.486	23.6633	-0.17726	0.884381	Unspecific
P67870	CSK2B_HUMAN	CSNK2B	Casein kinase II subunit beta OS=Homo sapiens OX=9606 GN=CSNK2B PE=1 SV=1	24.942	215	24.4942	24.6711	-0.176854	0.88463	Unspecific
Q96G23	CERS2_HUMAN	CERS2	Ceramide synthase 2 OS=Homo sapiens OX=9606 GN=CERS2 PE=1 SV=1	44.876	380	22.0981	22.2749	-0.1768	0.884663	Unspecific
P51970	NDUA8_HUMAN	NDUFA8	NADH dehydrogenase [ubiquinone] 1 alpha subcomplex subunit 8 OS=Homo sapiens OX=9606 GN=NDUFA8 PE=1 SV=3	20.105	172	23.4184	23.595	-0.176615	0.884776	Unspecific
P40938	RFC3_HUMAN	RFC3	Replication factor C subunit 3 OS=Homo sapiens OX=9606 GN=RFC3 PE=1 SV=2	40.556	356	24.2182	24.0417	0.176473	1.13012	Unspecific
P16383	GCFC2_HUMAN	GCFC2	Intron Large complex component GCFC2 OS=Homo sapiens OX=9606 GN=GCFC2 PE=1 SV=2	89.385	781	21.5688	21.7448	-0.176003	0.885152	Unspecific
P51148	RAB5C_HUMAN	RAB5C	Ras-related protein Rab-5C OS=Homo sapiens OX=9606 GN=RAB5C PE=1 SV=2	23.483	216	26.0912	26.2672	-0.175935	0.885194	Unspecific	P61020;P20339
Q15631	TSN_HUMAN	TSN	Translin OS=Homo sapiens OX=9606 GN=TSN PE=1 SV=1	26.183	228	26.685	26.5093	0.175686	1.1295	Unspecific
P21399	ACOHC_HUMAN	ACO1	Cytoplasmic aconitate hydratase OS=Homo sapiens OX=9606 GN=ACO1 PE=1 SV=3	98.399	889	24.993	25.1685	-0.175526	0.885445	Unspecific
P49642	PRI1_HUMAN	PRIM1	DNA primase small subunit OS=Homo sapiens OX=9606 GN=PRIM1 PE=1 SV=1	49.902	420	23.7214	23.5462	0.175241	1.12915	Unspecific
P17812	PYRG1_HUMAN	CTPS1	CTP synthase 1 OS=Homo sapiens OX=9606 GN=CTPS1 PE=1 SV=2	66.69	591	26.4364	26.6116	-0.175216	0.885635	Unspecific	Q9NRF8
Q9UNE7	CHIP_HUMAN	STUB1	E3 ubiquitin-protein ligase CHIP OS=Homo sapiens OX=9606 GN=STUB1 PE=1 SV=2	34.856	303	25.7188	25.5436	0.175169	1.1291	Unspecific	Q07617
O43847	NRDC_HUMAN	NRDC	Nardilysin OS=Homo sapiens OX=9606 GN=NRDC PE=1 SV=3	131.701	1151	21.7587	21.9335	-0.174778	0.885904	Unspecific
P02786	TFR1_HUMAN	TFRC	Transferrin receptor protein 1 OS=Homo sapiens OX=9606 GN=TFRC PE=1 SV=2	84.871	760	25.3155	25.1409	0.174536	1.1286	Unspecific
Q09161	NCBP1_HUMAN	NCBP1	Nuclear cap-binding protein subunit 1 OS=Homo sapiens OX=9606 GN=NCBP1 PE=1 SV=1	91.839	790	25.5315	25.3572	0.174319	1.12843	Unspecific
O00233	PSMD9_HUMAN	PSMD9	26S proteasome non-ATPase regulatory subunit 9 OS=Homo sapiens OX=9606 GN=PSMD9 PE=1 SV=3	24.682	223	22.7401	22.9142	-0.174124	0.886305	Unspecific
P06280	AGAL_HUMAN	GLA	Alpha-galactosidase A OS=Homo sapiens OX=9606 GN=GLA PE=1 SV=1	48.767	429	22.021	21.847	0.17402	1.1282	Unspecific
Q9Y295	DRG1_HUMAN	DRG1	Developmentally-regulated GTP-binding protein 1 OS=Homo sapiens OX=9606 GN=DRG1 PE=1 SV=1	40.542	367	26.0494	26.2229	-0.173466	0.88671	Unspecific
Q15041	AR6P1_HUMAN	ARL6IP1	ADP-ribosylation factor-like protein 6-interacting protein 1 OS=Homo sapiens OX=9606 GN=ARL6IP1 PE=1 SV=2	23.363	203	22.7029	22.8752	-0.172283	0.887437	Unspecific
P45984	MK09_HUMAN	MAPK9	Mitogen-activated protein kinase 9 OS=Homo sapiens OX=9606 GN=MAPK9 PE=1 SV=2	48.139	424	21.6302	21.8022	-0.171958	0.887637	Unspecific	P53779
P48444	COPD_HUMAN	ARCN1	Coatomer subunit delta OS=Homo sapiens OX=9606 GN=ARCN1 PE=1 SV=1	57.21	511	26.0773	25.9054	0.171944	1.12658	Unspecific
P30048	PRDX3_HUMAN	PRDX3	Thioredoxin-dependent peroxide reductase, mitochondrial OS=Homo sapiens OX=9606 GN=PRDX3 PE=1 SV=3	27.693	256	27.7337	27.9056	-0.171884	0.887682	Unspecific
Q15404	RSU1_HUMAN	RSU1	Ras suppressor protein 1 OS=Homo sapiens OX=9606 GN=RSU1 PE=1 SV=3	31.54	277	23.4912	23.3193	0.171838	1.12649	Unspecific
Q9HB71	CYBP_HUMAN	CACYBP	Calcyclin-binding protein OS=Homo sapiens OX=9606 GN=CACYBP PE=1 SV=2	26.21	228	27.7844	27.9562	-0.171768	0.887754	Unspecific
Q09666	AHNK_HUMAN	AHNAK	Neuroblast differentiation-associated protein AHNAK OS=Homo sapiens OX=9606 GN=AHNAK PE=1 SV=2	629.101	5890	26.2089	26.3804	-0.171505	0.887916	Unspecific
P14927	QCR7_HUMAN	UQCRB	Cytochrome b-c1 complex subunit 7 OS=Homo sapiens OX=9606 GN=UQCRB PE=1 SV=2	13.53	111	24.5346	24.7059	-0.17131	0.888036	Unspecific
P47985	UCRI_HUMAN	UQCRFS1	Cytochrome b-c1 complex subunit Rieske, mitochondrial OS=Homo sapiens OX=9606 GN=UQCRFS1 PE=1 SV=2	29.668	274	25.8062	25.6349	0.171296	1.12607	Unspecific	P0C7P4
Q96FW1	OTUB1_HUMAN	OTUB1	Ubiquitin thioesterase OTUB1 OS=Homo sapiens OX=9606 GN=OTUB1 PE=1 SV=2	31.284	271	26.3648	26.536	-0.171219	0.888092	Unspecific
Q92973	TNPO1_HUMAN	TNPO1	Transportin-1 OS=Homo sapiens OX=9606 GN=TNPO1 PE=1 SV=2	102.355	898	26.2884	26.4594	-0.170994	0.88823	Unspecific
Q9BX68	HINT2_HUMAN	HINT2	Adenosine 5'-monophosphoramidase HINT2 OS=Homo sapiens OX=9606 GN=HINT2 PE=1 SV=1	17.162	163	24.4845	24.6553	-0.170847	0.888321	Unspecific
Q8IX18	DHX40_HUMAN	DHX40	Probable ATP-dependent RNA helicase DHX40 OS=Homo sapiens OX=9606 GN=DHX40 PE=1 SV=2	88.56	779	21.0049	20.8341	0.170765	1.12566	Unspecific
P08397	HEM3_HUMAN	HMBS	Porphobilinogen deaminase OS=Homo sapiens OX=9606 GN=HMBS PE=1 SV=2	39.33	361	24.9411	25.1118	-0.170656	0.888438	Unspecific
P05556	ITB1_HUMAN	ITGB1	Integrin beta-1 OS=Homo sapiens OX=9606 GN=ITGB1 PE=1 SV=2	88.415	798	22.15	22.3204	-0.170469	0.888554	Unspecific
Q7KZ85	SPT6H_HUMAN	SUPT6H	Transcription elongation factor SPT6 OS=Homo sapiens OX=9606 GN=SUPT6H PE=1 SV=2	199.073	1726	22.0737	21.9033	0.170313	1.1253	Unspecific
P07814	SYEP_HUMAN	EPRS1	Bifunctional glutamate/proline--tRNA ligase OS=Homo sapiens OX=9606 GN=EPRS1 PE=1 SV=5	170.591	1512	28.4974	28.3272	0.170168	1.12519	Unspecific
P12277	KCRB_HUMAN	CKB	Creatine kinase B-type OS=Homo sapiens OX=9606 GN=CKB PE=1 SV=1	42.644	381	30.5983	30.7684	-0.170083	0.888792	Unspecific	P06732
Q92882	OSTF1_HUMAN	OSTF1	Osteoclast-stimulating factor 1 OS=Homo sapiens OX=9606 GN=OSTF1 PE=1 SV=2	23.787	214	22.5479	22.7178	-0.169951	0.888873	Unspecific
Q5TC12	ATPF1_HUMAN	ATPAF1	ATP synthase mitochondrial F1 complex assembly factor 1 OS=Homo sapiens OX=9606 GN=ATPAF1 PE=1 SV=1	36.437	328	21.894	22.0638	-0.169847	0.888937	Unspecific
Q9P260	RELCH_HUMAN	RELCH	RAB11-binding protein RELCH OS=Homo sapiens OX=9606 GN=RELCH PE=1 SV=2	134.63	1216	20.4336	20.6034	-0.169812	0.888959	Unspecific
Q96PZ0	PUS7_HUMAN	PUS7	Pseudouridylate synthase 7 homolog OS=Homo sapiens OX=9606 GN=PUS7 PE=1 SV=2	75.035	661	23.7843	23.9538	-0.169492	0.889156	Unspecific
P35520	CBS_HUMAN	CBS	Cystathionine beta-synthase OS=Homo sapiens OX=9606 GN=CBS PE=1 SV=2	60.587	551	26.9731	27.1425	-0.169365	0.889234	Unspecific
Q16527	CSRP2_HUMAN	CSRP2	Cysteine and glycine-rich protein 2 OS=Homo sapiens OX=9606 GN=CSRP2 PE=1 SV=3	20.954	193	24.0022	23.8331	0.169152	1.1244	Unspecific
Q9Y2Q9	RT28_HUMAN	MRPS28	28S ribosomal protein S28, mitochondrial OS=Homo sapiens OX=9606 GN=MRPS28 PE=1 SV=1	20.843	187	22.9173	23.0864	-0.169111	0.88939	Unspecific
P31947	1433S_HUMAN	SFN	14-3-3 protein sigma OS=Homo sapiens OX=9606 GN=SFN PE=1 SV=1	27.774	248	25.0912	24.9224	0.16877	1.1241	Unspecific
Q12906	ILF3_HUMAN	ILF3	Interleukin enhancer-binding factor 3 OS=Homo sapiens OX=9606 GN=ILF3 PE=1 SV=3	95.338	894	28.1657	28.334	-0.168311	0.889884	Unspecific
Q92538	GBF1_HUMAN	GBF1	Golgi-specific brefeldin A-resistance guanine nucleotide exchange factor 1 OS=Homo sapiens OX=9606 GN=GBF1 PE=1 SV=2	206.446	1859	21.9177	21.7496	0.168092	1.12357	Unspecific
P22314	UBA1_HUMAN	UBA1	Ubiquitin-like modifier-activating enzyme 1 OS=Homo sapiens OX=9606 GN=UBA1 PE=1 SV=3	117.849	1058	30.1055	30.2731	-0.167592	0.890328	Unspecific
Q96AY3	FKB10_HUMAN	FKBP10	Peptidyl-prolyl cis-trans isomerase FKBP10 OS=Homo sapiens OX=9606 GN=FKBP10 PE=1 SV=1	64.245	582	23.2833	23.4509	-0.167521	0.890372	Unspecific
Q9NQG5	RPR1B_HUMAN	RPRD1B	Regulation of nuclear pre-mRNA domain-containing protein 1B OS=Homo sapiens OX=9606 GN=RPRD1B PE=1 SV=1	36.9	326	24.1063	24.2738	-0.167473	0.890401	Unspecific
Q9Y673	ALG5_HUMAN	ALG5	Dolichyl-phosphate beta-glucosyltransferase OS=Homo sapiens OX=9606 GN=ALG5 PE=1 SV=1	36.946	324	23.7978	23.6303	0.167442	1.12307	Unspecific
Q96CW1	AP2M1_HUMAN	AP2M1	AP-2 complex subunit mu OS=Homo sapiens OX=9606 GN=AP2M1 PE=1 SV=2	49.655	435	22.5945	22.4271	0.167322	1.12297	Unspecific
P55265	DSRAD_HUMAN	ADAR	Double-stranded RNA-specific adenosine deaminase OS=Homo sapiens OX=9606 GN=ADAR PE=1 SV=4	136.066	1226	21.8581	21.6908	0.167294	1.12295	Unspecific
P54578	UBP14_HUMAN	USP14	Ubiquitin carboxyl-terminal hydrolase 14 OS=Homo sapiens OX=9606 GN=USP14 PE=1 SV=3	56.069	494	25.8501	26.0167	-0.166664	0.8909	Unspecific
Q6PKG0	LARP1_HUMAN	LARP1	La-related protein 1 OS=Homo sapiens OX=9606 GN=LARP1 PE=1 SV=2	123.51	1096	24.9614	25.128	-0.166604	0.890937	Unspecific	Q659C4
Q5U5X0	LYRM7_HUMAN	LYRM7	Complex III assembly factor LYRM7 OS=Homo sapiens OX=9606 GN=LYRM7 PE=1 SV=1	11.955	104	22.9699	23.1364	-0.166465	0.891023	Unspecific
P05198	IF2A_HUMAN	EIF2S1	Eukaryotic translation initiation factor 2 subunit 1 OS=Homo sapiens OX=9606 GN=EIF2S1 PE=1 SV=3	36.112	315	25.8471	25.6808	0.166255	1.12214	Unspecific
Q9NVP2	ASF1B_HUMAN	ASF1B	Histone chaperone ASF1B OS=Homo sapiens OX=9606 GN=ASF1B PE=1 SV=1	22.434	202	21.8769	21.7111	0.165834	1.12181	Unspecific
Q9BTZ2	DHRS4_HUMAN	DHRS4	Dehydrogenase/reductase SDR family member 4 OS=Homo sapiens OX=9606 GN=DHRS4 PE=1 SV=3	29.537	278	20.9401	20.7746	0.16554	1.12159	Unspecific	P0CG22
Q9H078	CLPB_HUMAN	CLPB	Caseinolytic peptidase B protein homolog OS=Homo sapiens OX=9606 GN=CLPB PE=1 SV=1	78.729	707	24.5295	24.3644	0.165122	1.12126	Unspecific
Q9HDC9	APMAP_HUMAN	APMAP	Adipocyte plasma membrane-associated protein OS=Homo sapiens OX=9606 GN=APMAP PE=1 SV=2	46.48	416	25.3071	25.4722	-0.165086	0.891875	Unspecific
P09622	DLDH_HUMAN	DLD	Dihydrolipoyl dehydrogenase, mitochondrial OS=Homo sapiens OX=9606 GN=DLD PE=1 SV=2	54.177	509	25.5018	25.6664	-0.164652	0.892144	Unspecific
P23634	AT2B4_HUMAN	ATP2B4	Plasma membrane calcium-transporting ATPase 4 OS=Homo sapiens OX=9606 GN=ATP2B4 PE=1 SV=2	137.92	1241	21.9504	22.1149	-0.164484	0.892248	Unspecific
P63167	DYL1_HUMAN	DYNLL1	Dynein light chain 1, cytoplasmic OS=Homo sapiens OX=9606 GN=DYNLL1 PE=1 SV=1	10.366	89	25.1354	24.9711	0.16425	1.12058	Unspecific	Q96FJ2
P09543	CN37_HUMAN	CNP	2',3'-cyclic-nucleotide 3'-phosphodiesterase OS=Homo sapiens OX=9606 GN=CNP PE=1 SV=2	47.579	421	23.7075	23.5433	0.164131	1.12049	Unspecific
P49736	MCM2_HUMAN	MCM2	DNA replication licensing factor MCM2 OS=Homo sapiens OX=9606 GN=MCM2 PE=1 SV=4	101.896	904	26.8248	26.9888	-0.163993	0.892551	Unspecific
P62258	1433E_HUMAN	YWHAE	14-3-3 protein epsilon OS=Homo sapiens OX=9606 GN=YWHAE PE=1 SV=1	29.174	255	30.7283	30.8921	-0.163893	0.892613	Unspecific
O43809	CPSF5_HUMAN	NUDT21	Cleavage and polyadenylation specificity factor subunit 5 OS=Homo sapiens OX=9606 GN=NUDT21 PE=1 SV=1	26.227	227	24.0118	24.1748	-0.162981	0.893178	Unspecific
Q9BRT2	UQCC2_HUMAN	UQCC2	Ubiquinol-cytochrome-c reductase complex assembly factor 2 OS=Homo sapiens OX=9606 GN=UQCC2 PE=1 SV=1	14.875	126	22.1443	21.9814	0.162881	1.11952	Unspecific
Q99417	MYCBP_HUMAN	MYCBP	c-Myc-binding protein OS=Homo sapiens OX=9606 GN=MYCBP PE=1 SV=3	11.967	103	24.2033	24.0407	0.162615	1.11931	Unspecific
P51648	AL3A2_HUMAN	ALDH3A2	Aldehyde dehydrogenase family 3 member A2 OS=Homo sapiens OX=9606 GN=ALDH3A2 PE=1 SV=1	54.848	485	23.2178	23.0555	0.162296	1.11907	Unspecific
Q9Y371	SHLB1_HUMAN	SH3GLB1	Endophilin-B1 OS=Homo sapiens OX=9606 GN=SH3GLB1 PE=1 SV=1	40.796	365	23.5407	23.7028	-0.162088	0.893731	Unspecific
Q9HCE1	MOV10_HUMAN	MOV10	Helicase MOV-10 OS=Homo sapiens OX=9606 GN=MOV10 PE=1 SV=2	113.671	1003	23.572	23.7339	-0.161907	0.893843	Unspecific
Q99543	DNJC2_HUMAN	DNAJC2	DnaJ homolog subfamily C member 2 OS=Homo sapiens OX=9606 GN=DNAJC2 PE=1 SV=4	71.996	621	23.2558	23.095	0.160849	1.11794	Unspecific
P30040	ERP29_HUMAN	ERP29	Endoplasmic reticulum resident protein 29 OS=Homo sapiens OX=9606 GN=ERP29 PE=1 SV=4	28.993	261	26.5733	26.734	-0.160703	0.894589	Unspecific
Q9BV86	NTM1A_HUMAN	NTMT1	N-terminal Xaa-Pro-Lys N-methyltransferase 1 OS=Homo sapiens OX=9606 GN=NTMT1 PE=1 SV=3	25.387	223	24.3905	24.5512	-0.160682	0.894602	Unspecific
Q01130	SRSF2_HUMAN	SRSF2	Serine/arginine-rich splicing factor 2 OS=Homo sapiens OX=9606 GN=SRSF2 PE=1 SV=4	25.476	221	25.812	25.6517	0.160299	1.11752	Unspecific	Q9BRL6
P19525	E2AK2_HUMAN	EIF2AK2	Interferon-induced, double-stranded RNA-activated protein kinase OS=Homo sapiens OX=9606 GN=EIF2AK2 PE=1 SV=2	62.094	551	23.9022	24.0609	-0.158696	0.895835	Unspecific
Q02790	FKBP4_HUMAN	FKBP4	Peptidyl-prolyl cis-trans isomerase FKBP4 OS=Homo sapiens OX=9606 GN=FKBP4 PE=1 SV=3	51.805	459	29.4305	29.5884	-0.157943	0.896302	Unspecific
P35222	CTNB1_HUMAN	CTNNB1	Catenin beta-1 OS=Homo sapiens OX=9606 GN=CTNNB1 PE=1 SV=1	85.497	781	21.5703	21.4127	0.157579	1.11541	Unspecific
Q9BZK7	TBL1R_HUMAN	TBL1XR1	F-box-like/WD repeat-containing protein TBL1XR1 OS=Homo sapiens OX=9606 GN=TBL1XR1 PE=1 SV=1	55.595	514	22.785	22.9422	-0.157202	0.896763	Unspecific	O60907;Q9BQ87
P52732	KIF11_HUMAN	KIF11	Kinesin-like protein KIF11 OS=Homo sapiens OX=9606 GN=KIF11 PE=1 SV=2	119.159	1056	25.032	24.8748	0.157166	1.11509	Unspecific
P19338	NUCL_HUMAN	NCL	Nucleolin OS=Homo sapiens OX=9606 GN=NCL PE=1 SV=3	76.614	710	30.425	30.582	-0.156968	0.896908	Unspecific
Q93045	STMN2_HUMAN	STMN2	Stathmin-2 OS=Homo sapiens OX=9606 GN=STMN2 PE=1 SV=3	20.828	179	25.2519	25.4088	-0.15692	0.896938	Unspecific
Q8N6T3	ARFG1_HUMAN	ARFGAP1	ADP-ribosylation factor GTPase-activating protein 1 OS=Homo sapiens OX=9606 GN=ARFGAP1 PE=1 SV=2	44.668	406	21.1576	21.314	-0.156431	0.897242	Unspecific
P01112	RASH_HUMAN	HRAS	GTPase HRas OS=Homo sapiens OX=9606 GN=HRAS PE=1 SV=1	21.298	189	22.1704	22.3267	-0.156297	0.897325	Unspecific	P01111
P17980	PRS6A_HUMAN	PSMC3	26S proteasome regulatory subunit 6A OS=Homo sapiens OX=9606 GN=PSMC3 PE=1 SV=3	49.204	439	27.0776	27.2338	-0.156245	0.897358	Unspecific
Q07812	BAX_HUMAN	BAX	Apoptosis regulator BAX OS=Homo sapiens OX=9606 GN=BAX PE=1 SV=1	21.184	192	22.5871	22.7433	-0.156198	0.897387	Unspecific
P07919	QCR6_HUMAN	UQCRH	Cytochrome b-c1 complex subunit 6, mitochondrial OS=Homo sapiens OX=9606 GN=UQCRH PE=1 SV=2	10.739	91	24.8815	25.0376	-0.1561	0.897448	Unspecific	A0A096LP55;Q14667
P39687	AN32A_HUMAN	ANP32A	Acidic leucine-rich nuclear phosphoprotein 32 family member A OS=Homo sapiens OX=9606 GN=ANP32A PE=1 SV=1	28.585	249	26.292	26.4479	-0.155913	0.897564	Unspecific	O43423;O95626
Q13126	MTAP_HUMAN	MTAP	S-methyl-5'-thioadenosine phosphorylase OS=Homo sapiens OX=9606 GN=MTAP PE=1 SV=2	31.236	283	25.5979	25.7536	-0.155711	0.89769	Unspecific
Q8WWY3	PRP31_HUMAN	PRPF31	U4/U6 small nuclear ribonucleoprotein Prp31 OS=Homo sapiens OX=9606 GN=PRPF31 PE=1 SV=2	55.456	499	24.4227	24.2672	0.155507	1.11381	Unspecific
O60888	CUTA_HUMAN	CUTA	Protein CutA OS=Homo sapiens OX=9606 GN=CUTA PE=1 SV=2	19.116	179	25.524	25.6793	-0.155286	0.897955	Unspecific
P55060	XPO2_HUMAN	CSE1L	Exportin-2 OS=Homo sapiens OX=9606 GN=CSE1L PE=1 SV=3	110.417	971	28.4937	28.6489	-0.155278	0.897959	Unspecific
P11766	ADHX_HUMAN	ADH5	Alcohol dehydrogenase class-3 OS=Homo sapiens OX=9606 GN=ADH5 PE=1 SV=4	39.724	374	27.1704	27.3255	-0.155161	0.898032	Unspecific
Q8IX12	CCAR1_HUMAN	CCAR1	Cell division cycle and apoptosis regulator protein 1 OS=Homo sapiens OX=9606 GN=CCAR1 PE=1 SV=2	132.821	1150	22.7026	22.8577	-0.155115	0.898061	Unspecific
Q96ST3	SIN3A_HUMAN	SIN3A	Paired amphipathic helix protein Sin3a OS=Homo sapiens OX=9606 GN=SIN3A PE=1 SV=2	145.175	1273	22.4641	22.6189	-0.154838	0.898233	Unspecific
P42025	ACTY_HUMAN	ACTR1B	Beta-centractin OS=Homo sapiens OX=9606 GN=ACTR1B PE=1 SV=1	42.293	376	23.6709	23.8257	-0.154831	0.898238	Unspecific
L0R6Q1	S35U4_HUMAN	SLC35A4	SLC35A4 upstream open reading frame protein OS=Homo sapiens OX=9606 GN=SLC35A4 PE=3 SV=1	11.133	103	23.6559	23.8106	-0.154697	0.898321	Unspecific
Q9NSD9	SYFB_HUMAN	FARSB	Phenylalanine--tRNA ligase beta subunit OS=Homo sapiens OX=9606 GN=FARSB PE=1 SV=3	66.116	589	26.8497	27.0043	-0.154601	0.898381	Unspecific
P55039	DRG2_HUMAN	DRG2	Developmentally-regulated GTP-binding protein 2 OS=Homo sapiens OX=9606 GN=DRG2 PE=1 SV=1	40.746	364	24.1041	24.2586	-0.154553	0.898411	Unspecific
Q9BS26	ERP44_HUMAN	ERP44	Endoplasmic reticulum resident protein 44 OS=Homo sapiens OX=9606 GN=ERP44 PE=1 SV=1	46.971	406	24.4795	24.3256	0.153848	1.11253	Unspecific
P52701	MSH6_HUMAN	MSH6	DNA mismatch repair protein Msh6 OS=Homo sapiens OX=9606 GN=MSH6 PE=1 SV=2	152.786	1360	25.7192	25.5654	0.153722	1.11244	Unspecific
P53396	ACLY_HUMAN	ACLY	ATP-citrate synthase OS=Homo sapiens OX=9606 GN=ACLY PE=1 SV=3	120.839	1101	28.7091	28.8628	-0.153689	0.898949	Unspecific
Q99426	TBCB_HUMAN	TBCB	Tubulin-folding cofactor B OS=Homo sapiens OX=9606 GN=TBCB PE=1 SV=2	27.326	244	24.9696	24.8165	0.153106	1.11196	Unspecific
Q9Y3C4	TPRKB_HUMAN	TPRKB	EKC/KEOPS complex subunit TPRKB OS=Homo sapiens OX=9606 GN=TPRKB PE=1 SV=1	19.661	175	22.6116	22.7647	-0.153101	0.899315	Unspecific
P00387	NB5R3_HUMAN	CYB5R3	NADH-cytochrome b5 reductase 3 OS=Homo sapiens OX=9606 GN=CYB5R3 PE=1 SV=3	34.235	301	25.832	25.985	-0.153051	0.899347	Unspecific
Q8WWM7	ATX2L_HUMAN	ATXN2L	Ataxin-2-like protein OS=Homo sapiens OX=9606 GN=ATXN2L PE=1 SV=2	113.374	1075	23.8656	24.0184	-0.152824	0.899488	Unspecific
P62995	TRA2B_HUMAN	TRA2B	Transformer-2 protein homolog beta OS=Homo sapiens OX=9606 GN=TRA2B PE=1 SV=1	33.666	288	25.983	26.1357	-0.152686	0.899574	Unspecific
P61077	UB2D3_HUMAN	UBE2D3	Ubiquitin-conjugating enzyme E2 D3 OS=Homo sapiens OX=9606 GN=UBE2D3 PE=1 SV=1	16.687	147	25.5311	25.3788	0.152344	1.11137	Unspecific
Q9UI30	TR112_HUMAN	TRMT112	Multifunctional methyltransferase subunit TRM112-like protein OS=Homo sapiens OX=9606 GN=TRMT112 PE=1 SV=1	14.199	125	24.2318	24.0794	0.15232	1.11136	Unspecific
Q7Z7F7	RM55_HUMAN	MRPL55	39S ribosomal protein L55, mitochondrial OS=Homo sapiens OX=9606 GN=MRPL55 PE=1 SV=1	15.128	128	21.6846	21.5327	0.151832	1.11098	Unspecific
Q5T6F2	UBAP2_HUMAN	UBAP2	Ubiquitin-associated protein 2 OS=Homo sapiens OX=9606 GN=UBAP2 PE=1 SV=1	117.116	1119	22.2354	22.387	-0.151518	0.900303	Unspecific
Q92841	DDX17_HUMAN	DDX17	Probable ATP-dependent RNA helicase DDX17 OS=Homo sapiens OX=9606 GN=DDX17 PE=1 SV=2	80.272	729	27.8151	27.664	0.151087	1.11041	Unspecific
P30101	PDIA3_HUMAN	PDIA3	Protein disulfide-isomerase A3 OS=Homo sapiens OX=9606 GN=PDIA3 PE=1 SV=4	56.782	505	28.4366	28.5876	-0.150938	0.900664	Unspecific
P48739	PIPNB_HUMAN	PITPNB	Phosphatidylinositol transfer protein beta isoform OS=Homo sapiens OX=9606 GN=PITPNB PE=1 SV=2	31.54	271	26.3557	26.2047	0.150919	1.11028	Unspecific
Q13435	SF3B2_HUMAN	SF3B2	Splicing factor 3B subunit 2 OS=Homo sapiens OX=9606 GN=SF3B2 PE=1 SV=2	100.228	895	25.487	25.6371	-0.150118	0.901177	Unspecific
Q6UXN9	WDR82_HUMAN	WDR82	WD repeat-containing protein 82 OS=Homo sapiens OX=9606 GN=WDR82 PE=1 SV=1	35.079	313	22.9769	23.1266	-0.149644	0.901473	Unspecific
Q9BT78	CSN4_HUMAN	COPS4	COP9 signalosome complex subunit 4 OS=Homo sapiens OX=9606 GN=COPS4 PE=1 SV=1	46.269	406	25.8994	26.049	-0.149585	0.901509	Unspecific
Q14697	GANAB_HUMAN	GANAB	Neutral alpha-glucosidase AB OS=Homo sapiens OX=9606 GN=GANAB PE=1 SV=3	106.874	944	27.9531	28.1025	-0.149441	0.9016	Unspecific
P24539	AT5F1_HUMAN	ATP5PB	ATP synthase F(0) complex subunit B1, mitochondrial OS=Homo sapiens OX=9606 GN=ATP5PB PE=1 SV=2	28.909	256	25.8243	25.9736	-0.149276	0.901703	Unspecific
P04114	APOB_HUMAN	APOB	Apolipoprotein B-100 OS=Homo sapiens OX=9606 GN=APOB PE=1 SV=2	515.605	4563	22.5354	22.6844	-0.148934	0.901917	Unspecific
O43464	HTRA2_HUMAN	HTRA2	Serine protease HTRA2, mitochondrial OS=Homo sapiens OX=9606 GN=HTRA2 PE=1 SV=2	48.841	458	21.366	21.5137	-0.147668	0.902709	Unspecific
Q9H2W6	RM46_HUMAN	MRPL46	39S ribosomal protein L46, mitochondrial OS=Homo sapiens OX=9606 GN=MRPL46 PE=1 SV=1	31.705	279	22.8029	22.9504	-0.147495	0.902817	Unspecific
Q5JTV8	TOIP1_HUMAN	TOR1AIP1	Torsin-1A-interacting protein 1 OS=Homo sapiens OX=9606 GN=TOR1AIP1 PE=1 SV=2	66.248	583	22.2415	22.0945	0.147046	1.1073	Unspecific
Q9NRW7	VPS45_HUMAN	VPS45	Vacuolar protein sorting-associated protein 45 OS=Homo sapiens OX=9606 GN=VPS45 PE=1 SV=1	65.077	570	21.5125	21.3656	0.146884	1.10718	Unspecific
P46109	CRKL_HUMAN	CRKL	Crk-like protein OS=Homo sapiens OX=9606 GN=CRKL PE=1 SV=1	33.777	303	25.2649	25.1181	0.146852	1.10715	Unspecific
Q8N5K1	CISD2_HUMAN	CISD2	CDGSH iron-sulfur domain-containing protein 2 OS=Homo sapiens OX=9606 GN=CISD2 PE=1 SV=1	15.278	135	23.1538	23.007	0.146817	1.10712	Unspecific
Q8N5M9	JAGN1_HUMAN	JAGN1	Protein jagunal homolog 1 OS=Homo sapiens OX=9606 GN=JAGN1 PE=1 SV=1	21.125	183	22.6365	22.7829	-0.146339	0.90354	Unspecific
Q99598	TSNAX_HUMAN	TSNAX	Translin-associated protein X OS=Homo sapiens OX=9606 GN=TSNAX PE=1 SV=1	33.112	290	24.9712	25.1173	-0.146083	0.903701	Unspecific
P22061	PIMT_HUMAN	PCMT1	Protein-L-isoaspartate(D-aspartate) O-methyltransferase OS=Homo sapiens OX=9606 GN=PCMT1 PE=1 SV=4	24.636	227	27.9887	27.8434	0.145254	1.10593	Unspecific
Q15020	SART3_HUMAN	SART3	Squamous cell carcinoma antigen recognized by T-cells 3 OS=Homo sapiens OX=9606 GN=SART3 PE=1 SV=1	109.935	963	23.8888	24.034	-0.145142	0.904291	Unspecific
Q96G74	OTUD5_HUMAN	OTUD5	OTU domain-containing protein 5 OS=Homo sapiens OX=9606 GN=OTUD5 PE=1 SV=1	60.626	571	20.2081	20.3533	-0.145138	0.904293	Unspecific
O00231	PSD11_HUMAN	PSMD11	26S proteasome non-ATPase regulatory subunit 11 OS=Homo sapiens OX=9606 GN=PSMD11 PE=1 SV=3	47.464	422	27.5439	27.6889	-0.145004	0.904377	Unspecific
P43034	LIS1_HUMAN	PAFAH1B1	Platelet-activating factor acetylhydrolase IB subunit beta OS=Homo sapiens OX=9606 GN=PAFAH1B1 PE=1 SV=2	46.638	410	25.2286	25.3736	-0.145	0.90438	Unspecific
Q5VIR6	VPS53_HUMAN	VPS53	Vacuolar protein sorting-associated protein 53 homolog OS=Homo sapiens OX=9606 GN=VPS53 PE=1 SV=2	94.405	832	21.8219	21.6772	0.144701	1.1055	Unspecific
Q92530	PSMF1_HUMAN	PSMF1	Proteasome inhibitor PI31 subunit OS=Homo sapiens OX=9606 GN=PSMF1 PE=1 SV=2	29.817	271	23.753	23.8975	-0.144565	0.904652	Unspecific
O60493	SNX3_HUMAN	SNX3	Sorting nexin-3 OS=Homo sapiens OX=9606 GN=SNX3 PE=1 SV=3	18.762	162	23.8665	24.0109	-0.144399	0.904756	Unspecific
P57105	SYJ2B_HUMAN	SYNJ2BP	Synaptojanin-2-binding protein OS=Homo sapiens OX=9606 GN=SYNJ2BP PE=1 SV=2	15.928	145	23.4096	23.2653	0.144356	1.10524	Unspecific
Q13868	EXOS2_HUMAN	EXOSC2	Exosome complex component RRP4 OS=Homo sapiens OX=9606 GN=EXOSC2 PE=1 SV=2	32.789	293	24.3308	24.4748	-0.143947	0.90504	Unspecific
Q96ER3	SAAL1_HUMAN	SAAL1	Protein SAAL1 OS=Homo sapiens OX=9606 GN=SAAL1 PE=1 SV=2	53.558	474	22.1774	22.3209	-0.143486	0.905329	Unspecific
Q2VPK5	CTU2_HUMAN	CTU2	Cytoplasmic tRNA 2-thiolation protein 2 OS=Homo sapiens OX=9606 GN=CTU2 PE=1 SV=1	56.107	515	20.7534	20.8968	-0.143418	0.905372	Unspecific
P63162	RSMN_HUMAN	SNRPN	Small nuclear ribonucleoprotein-associated protein N OS=Homo sapiens OX=9606 GN=SNRPN PE=1 SV=1	24.614	240	26.1098	25.9669	0.142963	1.10417	Unspecific	P14678
P0CG08	GPHRB_HUMAN	GPR89B	Golgi pH regulator B OS=Homo sapiens OX=9606 GN=GPR89B PE=1 SV=1	52.917	455	21.8976	21.7548	0.142801	1.10405	Unspecific	B7ZAQ6
P22087	FBRL_HUMAN	FBL	rRNA 2'-O-methyltransferase fibrillarin OS=Homo sapiens OX=9606 GN=FBL PE=1 SV=2	33.784	321	20.0709	20.2136	-0.142686	0.905831	Unspecific
P61088	UBE2N_HUMAN	UBE2N	Ubiquitin-conjugating enzyme E2 N OS=Homo sapiens OX=9606 GN=UBE2N PE=1 SV=1	17.138	152	26.793	26.9354	-0.142368	0.906031	Unspecific	Q5JXB2
P17987	TCPA_HUMAN	TCP1	T-complex protein 1 subunit alpha OS=Homo sapiens OX=9606 GN=TCP1 PE=1 SV=1	60.344	556	29.5431	29.6854	-0.142349	0.906043	Unspecific
P60520	GBRL2_HUMAN	GABARAPL2	Gamma-aminobutyric acid receptor-associated protein-like 2 OS=Homo sapiens OX=9606 GN=GABARAPL2 PE=1 SV=1	13.667	117	23.0908	23.2331	-0.142276	0.906089	Unspecific
P17612	KAPCA_HUMAN	PRKACA	cAMP-dependent protein kinase catalytic subunit alpha OS=Homo sapiens OX=9606 GN=PRKACA PE=1 SV=2	40.59	351	23.0643	23.2065	-0.142239	0.906112	Unspecific	P22694;P22612
Q9NX24	NHP2_HUMAN	NHP2	H/ACA ribonucleoprotein complex subunit 2 OS=Homo sapiens OX=9606 GN=NHP2 PE=1 SV=1	17.201	153	21.2589	21.1168	0.14211	1.10352	Unspecific
O15270	SPTC2_HUMAN	SPTLC2	Serine palmitoyltransferase 2 OS=Homo sapiens OX=9606 GN=SPTLC2 PE=1 SV=1	62.924	562	22.0953	21.9535	0.14185	1.10332	Unspecific
P46821	MAP1B_HUMAN	MAP1B	Microtubule-associated protein 1B OS=Homo sapiens OX=9606 GN=MAP1B PE=1 SV=2	270.634	2468	22.2097	22.0685	0.14122	1.10284	Unspecific
P50416	CPT1A_HUMAN	CPT1A	Carnitine O-palmitoyltransferase 1, liver isoform OS=Homo sapiens OX=9606 GN=CPT1A PE=1 SV=2	88.368	773	20.0399	20.1806	-0.140663	0.907102	Unspecific	Q92523
P61758	PFD3_HUMAN	VBP1	Prefoldin subunit 3 OS=Homo sapiens OX=9606 GN=VBP1 PE=1 SV=4	22.626	197	25.5723	25.7129	-0.140594	0.907145	Unspecific
Q9BZZ5	API5_HUMAN	API5	Apoptosis inhibitor 5 OS=Homo sapiens OX=9606 GN=API5 PE=1 SV=3	59.005	524	26.1285	26.2691	-0.140588	0.90715	Unspecific
O43676	NDUB3_HUMAN	NDUFB3	NADH dehydrogenase [ubiquinone] 1 beta subcomplex subunit 3 OS=Homo sapiens OX=9606 GN=NDUFB3 PE=1 SV=3	11.402	98	20.9403	20.7998	0.140561	1.10233	Unspecific
P55084	ECHB_HUMAN	HADHB	Trifunctional enzyme subunit beta, mitochondrial OS=Homo sapiens OX=9606 GN=HADHB PE=1 SV=3	51.294	474	25.1826	25.0423	0.14034	1.10216	Unspecific
Q9Y5L0	TNPO3_HUMAN	TNPO3	Transportin-3 OS=Homo sapiens OX=9606 GN=TNPO3 PE=1 SV=3	104.204	923	25.4613	25.3212	0.140026	1.10192	Unspecific
Q14684	RRP1B_HUMAN	RRP1B	Ribosomal RNA processing protein 1 homolog B OS=Homo sapiens OX=9606 GN=RRP1B PE=1 SV=3	84.428	758	22.3896	22.5296	-0.139967	0.90754	Unspecific
Q9H2G2	SLK_HUMAN	SLK	STE20-like serine/threonine-protein kinase OS=Homo sapiens OX=9606 GN=SLK PE=1 SV=1	142.695	1235	22.3117	22.1722	0.139525	1.10154	Unspecific
P09661	RU2A_HUMAN	SNRPA1	U2 small nuclear ribonucleoprotein A' OS=Homo sapiens OX=9606 GN=SNRPA1 PE=1 SV=2	28.416	255	25.3315	25.4707	-0.139202	0.908022	Unspecific
O75348	VATG1_HUMAN	ATP6V1G1	V-type proton ATPase subunit G 1 OS=Homo sapiens OX=9606 GN=ATP6V1G1 PE=1 SV=3	13.758	118	22.7299	22.8681	-0.138254	0.908618	Unspecific	O95670
Q9Y678	COPG1_HUMAN	COPG1	Coatomer subunit gamma-1 OS=Homo sapiens OX=9606 GN=COPG1 PE=1 SV=1	97.718	874	26.4282	26.29	0.138187	1.10052	Unspecific
P50542	PEX5_HUMAN	PEX5	Peroxisomal targeting signal 1 receptor OS=Homo sapiens OX=9606 GN=PEX5 PE=1 SV=3	70.865	639	21.7453	21.8834	-0.138082	0.908727	Unspecific
Q8IXS2	DRC2_HUMAN	CCDC65	Dynein regulatory complex subunit 2 OS=Homo sapiens OX=9606 GN=CCDC65 PE=1 SV=2	57.297	484	22.2904	22.4282	-0.137851	0.908872	Unspecific
Q9NYK5	RM39_HUMAN	MRPL39	39S ribosomal protein L39, mitochondrial OS=Homo sapiens OX=9606 GN=MRPL39 PE=1 SV=3	38.712	338	20.9922	20.8546	0.137566	1.10005	Unspecific
O60256	KPRB_HUMAN	PRPSAP2	Phosphoribosyl pyrophosphate synthase-associated protein 2 OS=Homo sapiens OX=9606 GN=PRPSAP2 PE=1 SV=1	40.926	369	23.6261	23.7635	-0.137433	0.909136	Unspecific
Q9Y2L1	RRP44_HUMAN	DIS3	Exosome complex exonuclease RRP44 OS=Homo sapiens OX=9606 GN=DIS3 PE=1 SV=2	109.003	958	26.6996	26.5624	0.137253	1.09981	Unspecific
Q9H4M9	EHD1_HUMAN	EHD1	EH domain-containing protein 1 OS=Homo sapiens OX=9606 GN=EHD1 PE=1 SV=2	60.627	534	24.1366	23.9999	0.136753	1.09943	Unspecific	Q9NZN3
Q9ULX6	AKP8L_HUMAN	AKAP8L	A-kinase anchor protein 8-like OS=Homo sapiens OX=9606 GN=AKAP8L PE=1 SV=4	71.64	646	22.8457	22.9822	-0.136571	0.909679	Unspecific
P15927	RFA2_HUMAN	RPA2	Replication protein A 32 kDa subunit OS=Homo sapiens OX=9606 GN=RPA2 PE=1 SV=1	29.247	270	25.9752	25.8387	0.13645	1.0992	Unspecific
Q8N0X7	SPART_HUMAN	SPART	Spartin OS=Homo sapiens OX=9606 GN=SPART PE=1 SV=1	72.833	666	23.0261	23.1625	-0.136353	0.909816	Unspecific
P07203	GPX1_HUMAN	GPX1	Glutathione peroxidase 1 OS=Homo sapiens OX=9606 GN=GPX1 PE=1 SV=4	22.088	203	25.0422	25.1781	-0.135946	0.910073	Unspecific
Q8IWX8	CHERP_HUMAN	CHERP	Calcium homeostasis endoplasmic reticulum protein OS=Homo sapiens OX=9606 GN=CHERP PE=1 SV=3	103.702	916	22.6246	22.7606	-0.135943	0.910075	Unspecific
O14579	COPE_HUMAN	COPE	Coatomer subunit epsilon OS=Homo sapiens OX=9606 GN=COPE PE=1 SV=3	34.482	308	25.1311	24.9952	0.13584	1.09873	Unspecific
Q14566	MCM6_HUMAN	MCM6	DNA replication licensing factor MCM6 OS=Homo sapiens OX=9606 GN=MCM6 PE=1 SV=1	92.889	821	27.5148	27.3792	0.135571	1.09853	Unspecific
P47897	SYQ_HUMAN	QARS1	Glutamine--tRNA ligase OS=Homo sapiens OX=9606 GN=QARS1 PE=1 SV=1	87.799	775	25.1927	25.3277	-0.135042	0.910643	Unspecific
P49792	RBP2_HUMAN	RANBP2	E3 SUMO-protein ligase RanBP2 OS=Homo sapiens OX=9606 GN=RANBP2 PE=1 SV=2	358.199	3224	21.8235	21.6886	0.134859	1.09799	Unspecific	Q7Z3J3;A6NKT7;Q99666;O14715
Q9Y6E2	5MP1_HUMAN	BZW2	eIF5-mimic protein 1 OS=Homo sapiens OX=9606 GN=BZW2 PE=1 SV=1	48.162	419	24.2975	24.1628	0.13477	1.09792	Unspecific
Q7L2H7	EIF3M_HUMAN	EIF3M	Eukaryotic translation initiation factor 3 subunit M OS=Homo sapiens OX=9606 GN=EIF3M PE=1 SV=1	42.503	374	26.6877	26.8224	-0.134722	0.910845	Unspecific
Q8N1G4	LRC47_HUMAN	LRRC47	Leucine-rich repeat-containing protein 47 OS=Homo sapiens OX=9606 GN=LRRC47 PE=1 SV=1	63.473	583	23.4722	23.6069	-0.134717	0.910848	Unspecific
Q15121	PEA15_HUMAN	PEA15	Astrocytic phosphoprotein PEA-15 OS=Homo sapiens OX=9606 GN=PEA15 PE=1 SV=2	15.04	130	22.9445	22.8098	0.134688	1.09786	Unspecific
O60610	DIAP1_HUMAN	DIAPH1	Protein diaphanous homolog 1 OS=Homo sapiens OX=9606 GN=DIAPH1 PE=1 SV=2	141.347	1272	24.389	24.5235	-0.134521	0.910972	Unspecific
Q15750	TAB1_HUMAN	TAB1	TGF-beta-activated kinase 1 and MAP3K7-binding protein 1 OS=Homo sapiens OX=9606 GN=TAB1 PE=1 SV=1	54.644	504	23.535	23.6691	-0.134101	0.911238	Unspecific
O60783	RT14_HUMAN	MRPS14	28S ribosomal protein S14, mitochondrial OS=Homo sapiens OX=9606 GN=MRPS14 PE=1 SV=1	15.139	128	22.6685	22.5348	0.133622	1.09704	Unspecific
Q9UL15	BAG5_HUMAN	BAG5	BAG family molecular chaperone regulator 5 OS=Homo sapiens OX=9606 GN=BAG5 PE=1 SV=1	51.2	447	22.5103	22.6433	-0.132948	0.911966	Unspecific
P49915	GUAA_HUMAN	GMPS	GMP synthase [glutamine-hydrolyzing] OS=Homo sapiens OX=9606 GN=GMPS PE=1 SV=1	76.715	693	27.1783	27.311	-0.132772	0.912077	Unspecific
O00264	PGRC1_HUMAN	PGRMC1	Membrane-associated progesterone receptor component 1 OS=Homo sapiens OX=9606 GN=PGRMC1 PE=1 SV=3	21.671	195	25.6549	25.5222	0.132681	1.09633	Unspecific
Q13907	IDI1_HUMAN	IDI1	Isopentenyl-diphosphate Delta-isomerase 1 OS=Homo sapiens OX=9606 GN=IDI1 PE=1 SV=2	26.319	227	25.1413	25.2739	-0.132541	0.912224	Unspecific
Q96FV9	THOC1_HUMAN	THOC1	THO complex subunit 1 OS=Homo sapiens OX=9606 GN=THOC1 PE=1 SV=1	75.666	657	23.3843	23.5168	-0.132476	0.912265	Unspecific
O94826	TOM70_HUMAN	TOMM70	Mitochondrial import receptor subunit TOM70 OS=Homo sapiens OX=9606 GN=TOMM70 PE=1 SV=1	67.455	608	25.5406	25.673	-0.13234	0.91235	Unspecific
Q9Y676	RT18B_HUMAN	MRPS18B	28S ribosomal protein S18b, mitochondrial OS=Homo sapiens OX=9606 GN=MRPS18B PE=1 SV=1	29.396	258	21.4575	21.5897	-0.132174	0.912455	Unspecific
P40939	ECHA_HUMAN	HADHA	Trifunctional enzyme subunit alpha, mitochondrial OS=Homo sapiens OX=9606 GN=HADHA PE=1 SV=2	83	763	26.7205	26.5884	0.132164	1.09594	Unspecific
[truncated: 600 more rows]
