# Supplementary material for: TNKS1BP1 facilitates ubiquitination of CNOT4 by TRIM21 to promote hepatocellular carcinoma progression and immune evasion
Source: Cell Death Dis. 2024 Jul 17;15(7):511. doi: 10.1038/s41419-024-06897-y (PMC11255314; doi:10.1038/s41419-024-06897-y)
Supplement: Supplementary file 13 — Original Data [file 41419_2024_6897_MOESM13_ESM.xlsx]

## Sheet: Fig. 1
	Fig. 1H
		Tumor tissue	Adjacent nontumor tissues
		225	37
		178	56
		204	65
		165	44
		157	59
		139	63
		146	58
		191	73
		210	82
		188	49
		209	20
		169	33
		143	57
		158	78
		104	23

## Sheet: Fig. 2
	Fig. 2B
		Hep3B
			1			2			3			4			5
		sh-NC	0.133	0.129	0.125	0.461	0.406	0.393	0.761	0.752	0.646	1.737	1.619	1.159	2.344	2.157	2.045
		sh-TNKS1BP1#1	0.106	0.115	0.117	0.358	0.354	0.34	0.653	0.738	0.744	1.196	1.409	1.439	1.619	1.845	1.602
		sh-TNKS1BP1#2	0.134	0.136	0.138	0.328	0.34	0.308	0.664	0.652	0.701	0.992	1.128	1.167	1.303	1.558	1.58
		SNU398
			1			2			3			4			5
		sh-NC	0.143	0.138	0.117	0.472	0.443	0.397	0.789	0.841	0.815	1.725	1.691	1.512	2.297	2.346	2.072
		sh-TNKS1BP1#1	0.101	0.119	0.124	0.334	0.318	0.326	0.697	0.737	0.749	1.208	1.393	1.271	1.629	1.743	1.657
		sh-TNKS1BP1#2	0.131	0.129	0.126	0.319	0.332	0.309	0.653	0.647	0.702	1.014	1.131	1.196	1.314	1.449	1.503
	Fig. 2C
			sh-NC			sh-TNKS1BP1#1			sh-TNKS1BP1#2
		Hep3B	0.975	1.104	1.093	0.643	0.597	0.624	0.515	0.496	0.534
		SNU398	0.982	1.005	1.243	0.563	0.487	0.531	0.496	0.515	0.452
	Fig. 2D
			sh-NC			sh-TNKS1BP1#1			sh-TNKS1BP1#2
		Hep3B	61.74	58.49	66.92	31.16	25.54	33.88	30.24	33.03	26.47
		SNU398	65.78	69.9	60.73	30.75	23.46	19.97	28.45	30.07	32.89
	Fig. 2E
			sh-NC			sh-TNKS1BP1#1			sh-TNKS1BP1#2
		Hep3B	81.07	85.92	74.31	32.88	29.76	35.17	25.38	22.69	27.74
		SNU398	65.43	59.05	53.52	18.41	15.23	12.99	11.87	10.43	15.72
	Fig. 2F
			sh-NC			sh-TNKS1BP1#1			sh-TNKS1BP1#2
		Hep3B	1.044	0.876	1.285	0.524	0.553	0.597	0.461	0.479	0.538
		SNU398	0.931	1.102	1.217	0.358	0.29	0.313	0.52	0.578	0.619
	Fig. 2G
		Hep3B
			sh-NC			sh-TNKS1BP1#1			sh-TNKS1BP1#2
		early apoptotic cells	2.24	2.17	1.94	10.89	11.57	12.8	7.89	9.35	10.03
		late apoptotic cells	3.08	3.15	2.76	3.68	3.72	4.01	5.77	6.84	7.13
		total apoptotic cells	5.32	5.32	4.7	14.57	15.29	16.81	13.66	16.19	17.16
		SNU398
			sh-NC			sh-TNKS1BP1#1			sh-TNKS1BP1#2
		early apoptotic cells	2.41	2.08	1.87	7.11	9.12	11.85	4.69	5.99	7.01
		late apoptotic cells	3.05	2.9	2.77	5.28	6.94	6.33	5.64	6.83	7.37
		total apoptotic cells	5.46	4.98	4.64	12.39	16.06	18.18	10.33	12.82	14.38
	Fig. 2H
		Hep3B
			sh-NC			sh-TNKS1BP1#1			sh-TNKS1BP1#2
		G0/G1	59.82	57.14	55.43	66.52	69.74	70.88	70.26	75.03	77.89
		S	28.64	30.07	32.09	23.02	20.58	19.24	18.23	15.47	16.09
		G2/M	11.53	12.79	12.48	10.47	9.68	9.88	11.51	9.5	6.02
		SNU398
			sh-NC			sh-TNKS1BP1#1			sh-TNKS1BP1#2
		G0/G1	58.26	50.07	53.29	69.2	69.88	74.06	67.78	70.03	72.58
		S	28.37	34.25	32.76	16.38	19.42	13.39	19.4	18.46	15.43
		G2/M	13.38	15.68	13.95	14.42	10.7	12.55	12.83	11.51	11.99
	Fig. 2J
			sh-NC							sh-Tnks1bp1#5
		7	9.1854	8.6307	2.7418	5.0528	13.3617	14.3529	10.6103	3.3615	9.8075	8.3618	5.4892	2.1586	1.8063	2.8124
		9	21.7043	18.5865	5.4572	11.7547	28.6428	38.8517	27.3052	9.9067	14.2839	17.8175	15.7931	11.9764	3.9285	6.5147
		11	48.8627	65.9615	41.2615	23.8217	73.2785	91.5902	49.2493	25.7436	25.7362	34.6275	35.6294	30.5278	7.5039	15.6419
		13	117.522	123.819	109.863	54.7516	165.648	187.144	95.4561	53.6419	37.1437	50.4139	67.8295	62.1784	18.2751	32.8179
		15	275.349	234.194	212.942	110.529	235.603	259.732	175.009	105.48	62.8193	89.3765	111.926	130.413	37.6395	65.8176
		17	519.432	419.866	420.628	224.429	409.605	395.817	337.544	214.719	111.844	155.471	169.716	265.725	73.8164	110.624
		19	856.062	783.918	796.646	473.386	621.31	596.273	503.097	387.216	200.876	219.715	248.857	403.706	152.454	197.354
		21	1174.24	1185.36	1125.14	897.481	837.196	809.165	706.262	712.31	289.267	315.392	472.826	617.393	303.637	312.494
		23	1506.65	1617.26	1599.52	1328.06	1128.91	1086.26	949.597	1117.5	457.953	428.385	751.274	893.624	597.644	571.615
		25	1985.29	1976.12	1987.63	1847.93	1768.83	1623.6	1485.85	1628.84	713.054	809.397	1295.7	1293.67	953.582	907.669
	Fig. 2K				Fig. 2L
		sh-NC	sh-Tnks1bp1#5			Ki67			TUNEL
		2.58	1.89			sh-NC	sh-Tnks1bp1#5		sh-NC	sh-Tnks1bp1#5
		2.76	1.97			23.149	5.299		79.63	28.53
		2.69	1.58			24.812	4.891		67.77	24.17
		2.45	1.27			25.637	5.009		74.38	19.96
		2.77	1.26			24.193	6.024		71.85	20.08
		2.35	1.45			23.996	5.173		70.01	15.42
		2.38	1.75

## Sheet: Fig. 3
	Fig. 3A
		sh-NC	sh-NC+BafA1	sh-NC+BafA1+EBSS	sh-Tnks1bp1#5	sh-Tnks1bp1#5+BafA1	sh-Tnks1bp1#5+BafA1+EBSS	sh-Tnks1bp1#6	sh-Tnks1bp1#6+BafA1	sh-Tnks1bp1#6+BafA1+EBSS
		26.78	19.38	49.69	46.79	39.75	51.16	42.81	38.61	54.14
		25.64	15.42	45.52	42.07	35.84	53.89	45.52	35.57	51.17
		28.19	16.07	47.31	40.88	32.63	55.63	41.03	32.19	55.93
	Fig. 3B
			sh-NC			sh-NC+BafA1			sh-NC+BafA1+EBSS			sh-Tnks1bp1#5			sh-Tnks1bp1#5+BafA1			sh-Tnks1bp1#5+BafA1+EBSS			sh-Tnks1bp1#6			sh-Tnks1bp1#6+BafA1			sh-Tnks1bp1#6+BafA1+EBSS
		Autophagosomes (Yellow dots)	3	4	4	9	10	10	6	5	5	1	1	2	5	4	4	3	2	2	1	1	2	5	6	5	2	2	3
		Autolysosomes (Free red dots)	10	11	10	5	7	7	9	10	9	13	14	12	10	9	10	11	11	11	14	14	13	10	8	9	11	11	10
	Fig. 3E					Fig. 3F					Fig. 3G					Fig. 3H
		sh-NC	sh-TNKS1BP1#1	sh-TNKS1BP1#2			sh-NC	sh-Tnks1bp1#5	sh-Tnks1bp1#6			sh-NC	sh-Tnks1bp1#5	sh-Tnks1bp1#7			sh-NC	sh-Tnks1bp1#5	sh-Tnks1bp1#6
		1.023	5.708	5.531			3.66	1.7	1.89			25	1	0			4.276	6.576	6.441
		0.895	4.809	4.897			3.79	1.74	1.9			20	3	1			4.309	6.437	6.391
		0.997	6.072	6.213			2.73	1.75	1.91			15	2	3			4.433	6.454	6.393
	Fig. 3I				Fig. 3J				Fig. 3K
		sh-NC	sh-Tnks1bp1#5			sh-NC	sh-Tnks1bp1#5			sh-NC	sh-Tnks1bp1#5
		28.39	0.57			2.75	2.05			0.85	0.56
		25.47	1.24			2.78	2.14			0.91	0.61
		27.32	0.98			2.84	2.19			0.97	0.67
		29.96	1.59			2.91	2			0.84	0.55
		31.15	2.26			2.96	1.96			0.78	0.59

## Sheet: Fig. 4
	Fig. 4B				Fig. 4J
		TNKS1BP1 expression (H score)	CNOT4 expression (H score)			Hep3B					SNU398
		180	54			Distance (pixels)	Green	Red	Violet		Distance (pixels)	Green	Red	Violet
		152	72			0	0	0.3333	2		0	0.0833	0.8333	10.5
		107	119			1	0	0.0632	5.3596		1	0	0.2084	12.7497
		76	151			2	0.2431	0	4.0302		2	0	0.6724	10.5009
		57	160			3	0.3834	0	5.7903		3	0	1.3225	9.8912
						4	0.1771	0	5.6636		4	0	1.2931	9.1706
	Fig. 4D					5	0.067	0.067	4.825		5	0	1.1361	10.2977
		Time(h)	sh-NC	sh-TNKS1BP1#1		6	0.0214	0.0214	6.1775		6	0	1.2695	10.2553
		0:00:00	100	100		7	0	0.0208	6.8732		7	0	0.8932	11.6206
		4:00:00	90.3483	98.5717		8	0	0.0281	2.3911		8	0.133	0.6013	11.2775
		8:00:00	47.1801	92.0569		9	0.1698	0.6988	6.1107		9	0.2356	0.431	12.9744
		12:00:00	36.3665	63.8409		10	0.0098	0.3332	11.7054		10	0	0.6667	10.7986
		16:00:00	27.4216	37.2624		11	0.051	0.4393	9.4501		11	0	0.6667	13.1216
						12	0	0.3068	6.5382		12	0	0.7339	13.3358
						13	0.0788	0	6.876		13	0	0.6874	11.5801
						14	0	0.0615	4.4983		14	0.0073	0.4332	10.5012
						15	0	0.3034	5.9503		15	0	0.3927	14.7533
						16	0	0.0125	10.3753		16	0	0.5255	12.2841
						17	0.1899	0	7.0655		17	0	0.7467	11.2834
						18	0.1099	0.1904	6.5223		18	0	0.5605	13.7977
						19	0	0.5109	5.3712		19	0	0.0847	12.9207
						20	0	0.2214	4.7096		20	0	0.1601	15.4134
						21	0.0787	0	6.1382		21	0.0302	0.1426	18.0783
						22	0.0786	0	6.1614		22	0.2725	0.1341	15.266
						23	0.0177	0	2.8506		23	0.0201	0.7501	11.1825
						24	0.081	0	2.7825		24	0	0.546	11.49
						25	0.0631	0	3.9381		25	0.1084	0.174	16.0324
						26	0.6357	0.064	6.7775		26	0.4478	0.5723	16.7255
						27	0.3461	0.335	8.7302		27	0.0728	0.8486	14.8817
						28	0	0.3465	4.3133		28	0.2442	0.3712	14.7879
						29	0	0.1873	2.5926		29	0.1019	0.5	13.4444
						30	0	0	3.5895		30	0	0.2929	11.838
						31	0.0145	0.1204	4.6723		31	0	0.2765	8.3125
						32	0.1058	0.1387	3.2582		32	0.0538	1.1568	13.7306
						33	0	0	1.7408		33	0.0238	1.0465	15.1002
						34	0	0.142	1.7524		34	0	1.1296	12.2099
						35	0.019	0.3333	1.8995		35	0	0.6201	12.7565
						36	0	0.1948	2.6485		36	0.0381	0.1149	13.3062
						37	0	0	1.9086		37	0.1416	1.0253	16.7599
						38	0	0.0219	1.5504		38	0.1322	1.3814	19.9638
						39	0.0009	0.0103	3.8803		39	0.3322	1.9256	20.0991
						40	0.1725	0.1296	2.1519		40	0.1028	1.6241	20.8971
						41	0.0737	0.2753	2.0402		41	0	1.656	19.8556
						42	0	0.6143	2.9532		42	0.0659	1.5222	21.1278
						43	0	0.3172	1.9567		43	0.1044	0.7954	16.4114
						44	0	0.0624	1.2812		44	0	1.7379	22.0479
						45	0	0.0882	1.1993		45	0	2.1923	26.0153
						46	0	0.1644	2.1792		46	0	1.4008	23.2653
						47	1.98e-05	0.0062	2.0008		47	0	1.6264	26.602
						48	0	0.1523	0.7614		48	0	2.5249	21.9518
						49	0	0.002	1.5283		49	0.4085	4.0992	27.0162
						50	0.1131	0.1131	4.1005		50	0.2535	3.6068	29.8382
						51	0.1683	0.0077	6.2075		51	0.0019	2.0802	27.396
						52	0.1156	0	3.6843		52	0	2.8567	28.0216
						53	0.0778	0	2.378		53	0	2.9814	28.6622
						54	0.1865	0	1.8044		54	0.0104	2.5643	29.0575
						55	0.3023	0	2.1787		55	0.0021	2.8974	28.3075
						56	0.0263	0.1739	1.7337		56	0	3.8302	30.6296
						57	0	0.0371	1.7917		57	0	3.4629	29.581
						58	0	0	2.8186		58	0	4.037	32.7593
						59	0	0.3029	3.3333		59	0	3.769	40.5254
						60	0.0427	0.5042	2.9362		60	0	3.1956	39.1999
						61	0.2166	0.0395	1.966		61	0	3.7072	37.0212
						62	0	0.0232	0.9828		62	0.087	3.5123	31.943
						63	0	0.0572	1.4451		63	0.0708	2.1953	32.5285
						64	0	0	0.9779		64	0	1.8521	29.0169
						65	0	0.3868	0.3577		65	0	3.0041	23.6634
						66	0	0.3894	1.7031		66	0.0272	3.2058	21.2231
						67	0	0.1774	2.8758		67	0	3.4689	17.9353
						68	0.0903	0	2.7407		68	0	2.379	19.188
						69	0.1994	0.017	1.5525		69	0	2.2429	18.3678
						70	0	0.0143	1.1261		70	0	1.5145	15.4752
						71	0	0.4719	3.4555		71	0.0052	1.06	13.5584
						72	0.4278	0.5276	2.5624		72	0.0348	1.5632	16.4374
						73	0.0559	0.1222	1.3124		73	0	1.5977	14.4473
						74	0	0.1525	2.8494		74	0.1161	1.8744	13.5289
						75	0	0.0559	3.4451		75	0.1075	1.9595	15.0389
						76	0.0418	0.5711	2.0497		76	0	1.3502	14.3198
						77	0	0.356	0.9649		77	0	1.6108	15.9696
						78	0	0	2.9398		78	0.1503	2.245	15.0618
						79	0	0	4.7898		79	0.537	2.6458	14.8871
						80	0.2708	0.2886	6.3683		80	0.3519	1.394	18.8146
						81	0.1892	0.3933	6.1743		81	0.052	2.2396	18.6461
						82	0.0224	1.4102	3.2146		82	0.1602	1.5351	18.0528
						83	0.1158	1.8006	4.1829		83	0.54	1.5716	15.8239
						84	0.023	1.1605	6.0591		84	0.0651	2.6557	21.9607
						85	0	0.1475	7.0415		85	0	3.2822	30.5257
						86	0.0148	0.4136	4.706		86	0.116	3.0913	27.8441
						87	0.1329	1.2485	7.7467		87	0.3056	3.3611	25.3333
						88	0	1.202	7.9261		88	0.0262	4.6573	23.5672
						89	0.1009	0.8386	4.5673		89	0.4081	4.8416	25.7352
						90	0.0313	1.21	6.1323		90	0.7989	4.7111	31.1744
						91	0.8016	1.2763	7.8076		91	0.9195	4.5362	35.8311
						92	0.9493	0.2443	8.0408		92	0.4828	4.1279	37.0374
						93	0.1413	0.3611	5.1001		93	0.4894	5.796	40.9351
						94	0	0.6444	9.3327		94	0.5024	6.1432	44.564
						95	0	0.3547	8.313		95	0	5.1571	38.7006
						96	0	1.4294	6.9532		96	0	4.1726	38.1564
						97	0	0.8293	5.8223		97	0.2382	4.4971	42.8346
						98	0	0.3712	9.0415		98	0.2686	4.3848	42.5079
						99	0.2045	0.9285	9.5053		99	0.1207	4.0906	36.9041
						100	0.2626	1.7373	7.4141		100	0.3391	3.3405	26.6996
						101	0	3.4791	5.3674		101	0.3087	3.2532	25.7701
						102	0	2.9831	3.6269		102	0	3.6079	26.0958
						103	0.1164	1.5673	9.2397		103	0	3.6681	26.5078
						104	0.2949	3.0531	15.1528		104	0.0004	3.6659	23.5803
						105	0.2626	2.5458	16.3832		105	0.1774	3.6414	24.1194
						106	0.3114	2.2148	19.546		106	0.0172	3.8232	28.1768
						107	0.2702	3.9782	15.4964		107	0	3.5815	25.9469
						108	0	5.0789	13.0626		108	0	3.3821	29.1992
						109	0	1.8933	12.8199		109	0	5.1791	34.9532
						110	0	4.8248	15.3858		110	0.1654	3.4987	33.1901
						111	0.4054	3.8794	12.873		111	0.2951	3.8061	30.3953
						112	0.1575	2.295	12.1421		112	0.6453	5.9853	34.4514
						113	0	2.895	13.5701		113	0.0648	5.2524	33.3141
						114	0	2.2161	11.4774		114	0	5.1878	29.4225
						115	0	2.8007	12.0902		115	0.0847	5.8379	31.3977
						116	0.1149	2.9471	11.8642		116	0.6759	6.3519	36.1481
						117	0.4525	2.5623	9.9126		117	0.9581	6.812	33.0595
						118	0.0047	4.6214	12.4391		118	0.4701	6.2978	31.8179
						119	0.0115	4.546	11.9071		119	0.3322	6.2784	35.5971
						120	0	4.323	11.2572		120	0	7.0542	40.1928
						121	0.2369	4.9841	7.789		121	0	6.0867	36.6367
						122	0.457	7.6614	9.4137		122	0.5774	5.0228	36.7578
						123	0.1812	6.6648	14.699		123	0.4026	3.7931	40.4679
						124	0	5.9289	16.6324		124	0	5.9211	45.9895
						125	0	7.1379	18.6224		125	0.02	6.6416	42.5429
						126	0	5.9536	20.0362		126	0.0309	8.3462	40.5216
						127	0.9965	5.7342	17.6056		127	0.8471	6.4185	46.3754
						128	0.6466	5.3021	18.3667		128	1.6469	6.4146	46.3747
						129	0.3371	5.5223	14.8477		129	0.6176	5.9057	45.7502
						130	0.6179	4.0816	14.4116		130	0.7896	6.9581	43.8508
						131	0.6234	2.0697	13.6648		131	1.2104	7.6053	42.1752
						132	0.5398	6.2136	17.9866		132	1.2517	6.8935	40.4682
						133	0.0461	7.4338	15.7736		133	0.3648	5.1312	34.4735
						134	0.0242	6.7193	12.076		134	0.6859	6.0782	36.1025
						135	0.0033	6.2918	10.6979		135	1.3574	5.7852	34.105
						136	0.227	5.0169	14.0624		136	0.6081	6.3653	36.9348
						137	0.5065	4.7524	8.254		137	0.5654	7.8881	38.7872
						138	0.1836	3.3671	5.2756		138	0.3241	7.2486	44.6653
						139	0.0009	3.3967	8.0607		139	0.5316	6.6234	42.7583
						140	0.1377	3.6859	5.8874		140	0.6405	7.3047	44.091
						141	0	2.6104	4.9162		141	0.6141	7.396	40.196
						142	0	2.0283	8.204		142	0.7722	7.3405	43.701
						143	0	2.5477	4.5142		143	0.3328	8.7247	43.05
						144	0	2.7293	7.6507		144	0.3546	10.7086	49.4132
						145	0.1685	1.2954	5.9825		145	1.1296	10.9907	57.8889
						146	0.3244	1.6174	5.9481		146	1.5994	12.9063	62.0833
						147	0.3517	0.7667	6.1868		147	1.6418	14.1149	67.2668
						148	0.2079	0.3052	8.2878		148	1.6849	14.2607	65.7261
						149	0.5938	0.6494	8.8137		149	1.4995	13.4328	70.056
						150	0.2235	1.2147	7.8226		150	1.1896	10.2048	66.5363
						151	0.0398	1.8105	12.3056		151	1.3614	8.2442	65.4947
						152	0.1587	0.9308	10.1714		152	1.1711	7.5653	62.9539
						153	0.425	1.0199	10.3175		153	0.2644	9.2833	50.4473
						154	0.1327	1.1611	8.6329		154	0.3152	9.3353	48.9076
						155	0.073	2.1653	5.3608		155	0.178	9.4158	48.6887
						156	0.1942	3.5326	5.0774		156	0.1307	8.6563	54.0116
						157	0	2.6581	9.0827		157	0.3357	9.9391	58.2354
						158	0.1019	1.4573	7.2846		158	1.59	11.764	61.4453
						159	0.0657	1.9311	4.6517		159	1.099	12.169	69.1399
						160	0.0592	2.0304	4.569		160	1.0783	12.2968	75.8463
						161	0.5518	2.0893	6.1769		161	3.2845	13.0199	71.8928
						162	0.5749	2.5695	6.4375		162	1.6372	14.9277	66.6794
						163	0.0809	1.9962	6.602		163	1.8869	14.1474	63.2147
						164	0.2237	2.2538	9.5206		164	2.7686	12.822	70.8876
						165	0.0011	2.9408	8.7019		165	4.6775	13.7065	71.2452
						166	0	3.1481	4.4144		166	4.9182	13.5423	73.2411
						167	0.2444	3.3185	4.6271		167	4.0953	14.3075	73.3561
						168	0.1053	3.5482	7.6074		168	2.9857	18.6393	78.5894
						169	0	3.6166	9.5215		169	1.1911	20.4913	83.5061
						170	0.0207	3.0797	9.1584		170	1.4458	17.7457	84.9838
						171	0.2718	3.4691	8.7991		171	1.4462	14.9906	76.8724
						172	0.5137	4.3373	9.1224		172	1.1701	12.3375	64.8024
						173	0.2156	4.2052	17.5431		173	1.2078	13.2299	62.4391
						174	0.0527	6.1776	18.6077		174	0.8333	12.5278	57.0556
						175	0	6.9657	19.6536		175	0.5845	11.9597	51.3267
						176	0.0155	8.8059	18.0448		176	0.426	12.0172	53.5776
						177	0.1845	11.095	22.1057		177	0.95	13.144	47.3748
						178	0.6262	11.9788	27.0726		178	0.8247	14.0686	47.7296
						179	0.5422	13.1432	22.9591		179	1.802	14.6743	49.9482
						180	0.9562	13.0519	25.9247		180	2.069	15.3889	53.8676
						181	0.7578	11.5076	23.3346		181	1.6853	19.2525	57.4175
						182	0.8395	12.7809	21.4664		182	1.2676	21.3951	60.1397
						183	0.3552	9.3615	22.7642		183	1.0221	19.8253	59.1813
						184	0.0051	7.6595	17.8775		184	1.0361	21.3695	56.3609
						185	0.2479	8.7473	18.0304		185	0.7698	19.5453	51.217
						186	0.4606	8.279	20.2103		186	1.7425	20.6856	55.3699
						187	0.2263	6.7897	22.8927		187	1.8168	24.1497	55.6984
						188	0.9268	5.3278	16.0367		188	1.359	21.4827	51.9906
						189	0.0468	9.5318	20.449		189	1.9014	22.0604	54.7404
						190	0.258	9.5016	13.9594		190	1.3349	23.4125	49.3021
						191	0.161	10.4347	20.9061		191	2.911	27.3827	56.0758
						192	0.3137	11.5572	22.8698		192	3.7525	31.6333	57.9256
						193	0.2914	11.8851	19.0928		193	3.6993	35.7552	55.1106
						194	1.1987	12.5635	17.4827		194	3.6454	35.9785	59.1959
						195	1.3245	12.8831	23.1029		195	4.1909	34.8541	61.0536
						196	0.0509	18.9923	25.5833		196	6.2336	37.2736	59.9244
						197	1.2172	22.5927	32.1553		197	7.9865	38.4132	56.7167
						198	2.1547	21.7715	41.9993		198	7.3505	40.2401	49.2755
						199	1.9036	19.9418	35.0852		199	5.9587	39.2138	55.228
						200	1.1448	21.7468	38.8769		200	7.1804	41.0659	56.7849
						201	1.1173	25.2452	43.2389		201	9.8519	41.4266	60.1675
						202	0.7758	21.5297	42.4984		202	10.2079	36.7174	61.1364
						203	0.3409	18.7961	47.7697		203	10.6111	37.287	54.4259
						204	1.0058	21.8074	51.3333		204	13.3771	40.1034	61.4364
						205	0.9065	20.2319	45.0321		205	13.2761	40.4443	64.9156
						206	0.7783	15.3392	35.4673		206	13.9558	39.2435	65.196
						207	0.3269	14.1753	29.3275		207	13.0082	38.3736	65.6147
						208	0	14.8515	37.6002		208	11.5454	38.3695	62.1597
						209	0.0664	15.825	40.4017		209	10.1774	37.9235	59.8248
						210	0.5628	20.0127	40.1243		210	11.4284	34.4938	54.2895
						211	0.9567	18.7825	37.8227		211	9.7377	31.0664	51.1748
						212	0.6671	17.0593	32.6527		212	8.715	34.1524	52.825
						213	1.1474	18.8063	26.3783		213	9.8399	35.9026	54.6702
						214	1.1329	18.0965	26.5151		214	8.2821	34.5226	48.9354
						215	0.8458	19.9085	24.5728		215	7.8878	34.439	50.5405
						216	0.7791	18.5806	33.9424		216	8.6778	36.7379	49.826
						217	0.6551	15.5323	34.2433		217	7.8787	36.0909	44.5823
						218	0.2207	14.7625	34.0498		218	7.4799	32.9701	45.7433
						219	0.4334	13.8384	36.2478		219	10.0203	33.0104	40.9232
						220	0.897	15.6827	34.1329		220	9.1805	33.092	41.6284
						221	0.5862	14.6816	33.5304		221	8.1683	32.6723	44.4954
						222	0.7399	11.8143	33.6932		222	9.4704	32.0857	46.1428
						223	0.6667	13.6348	31.4631		223	7.4242	33.3697	48.6939
						224	1.0776	13.6335	27.4627		224	7.145	33.5647	46.2796
						225	1.484	14.3349	28.015		225	6.4968	34.5977	50.7552
						226	1.099	14.0167	32.2302		226	7.0806	34.5684	52.9038
						227	0.6419	14.459	29.0979		227	7.7017	35.6742	58.9984
						228	0.8806	13.5744	26.3192		228	9.6804	34.7445	59.9884
						229	0.4784	14.539	37.4685		229	7.7622	34.702	49.6939
						230	0.045	11.9778	42.4968		230	4.8006	33.8226	39.484
						231	0.5787	9.5962	38.3436		231	5.1393	33.2519	51.3716
						232	0.4513	13.458	29.9164		232	5.2685	32.7593	48.8333
						233	0.1111	17.684	24.8596		233	7.0515	31.9696	42.0168
						234	0.271	15.279	41.8639		234	7.9236	32.4501	39.3864
						235	0.3457	17.5706	46.8565		235	8.0588	32.505	42.3115
						236	0.3249	17.371	39.9775		236	7.1632	31.7426	52.4148
						237	0.3333	17.6943	39.7319		237	7.5172	29.8199	52.4908
						238	0.4826	14.8897	38.6593		238	7.0828	31.3269	47.4309
						239	0.6694	13.8551	34.9146		239	5.8147	33.4257	46.8907
						240	0.3574	13.8651	32.6375		240	4.7904	29.7132	58.1061
						241	0.5029	13.2965	29.6473		241	4.5436	31.0747	53.86
						242	0.732	13.6695	30.4014		242	5.6272	35.7001	49.1748
						243	0.3	14.375	44.4976		243	5.4187	36.6326	58.4069
						244	0.3888	20.8337	35.8056		244	5.1941	34.3604	54.4651
						245	0.0666	17.0959	38.4082		245	4.5335	28.1542	45.5057
						246	0.7711	15.1859	37.9898		246	5.4805	29.4265	48.4044
						247	0.9257	15.3321	38.9672		247	4.9636	30.3326	49.2738
						248	0.3838	15.238	36.4072		248	3.3194	29.6851	45.3708
						249	1.3168	14.9784	41.5		249	5.0154	29.5532	47.8179
						250	1.4261	15.8194	41.9977		250	4.8338	29.1658	44.7051
						251	0.6741	17.1516	35.5401		251	3.6422	30.4289	37.4573
						252	0.8975	14.2463	37.8081		252	4.536	30.894	45.2796
						253	0.8488	12.5994	30.6637		253	4.0936	28.4789	47.0624
						254	0.3544	12.5216	39.01		254	3.4978	27.823	55.3511
						255	1.0096	13.0906	41.2566		255	4.1541	29.2933	49.0098
						256	1.3798	13.5658	39.7483		256	2.8582	28.2541	48.7963
						257	0.7551	12.0555	40.4628		257	2.0886	31.337	54.898
						258	0.7523	12.6859	38.4089		258	3.2133	34.7817	54.3339
						259	0.6651	13.7613	37.8828		259	3.0844	34.3569	55.2328
						260	0.6511	18.7065	35.6882		260	2.6437	33.8708	55.435
						261	0.7689	18.8835	39.1371		261	3.5833	36.5	52.3333
						262	1.0231	19.3687	39.5367		262	3.454	37.1644	50.286
						263	1.0477	19.7383	38.297		263	4.1254	36.9101	48.4286
						264	1.3503	20.9473	46.4546		264	4.3458	33.9956	45.3695
						265	1.8302	25.426	52.2699		265	2.6577	36.4143	49.4929
						266	1.127	29.222	48.1594		266	1.6016	37.4101	51.8795
						267	1.6661	23.4912	47.5772		267	3.1222	35.7249	49.3304
						268	0.2877	32.3001	49.4963		268	3.9703	33.1692	47.6869
						269	1.1734	31.1011	47.8733		269	4.9606	35.5239	51.868
						270	1.1608	29.1668	45.9788		270	5.0547	36.3861	54.9966
						271	2.0198	33.8718	43.0963		271	4.3147	37.431	56.0778
						272	3.0175	35.4278	45.6418		272	4.7609	37.124	51.5835
						273	2.7374	31.0493	44.3126		273	4.8633	36.0595	51.8075
						274	4.0813	32.5932	45.7656		274	3.9498	30.2188	49.4384
						275	2.3872	41.9624	39.6952		275	5.3989	32.909	53.0606
						276	3.6241	34.4142	37.0048		276	4.8691	32.7874	51.6398
						277	3.0531	35.8632	42.0942		277	5.2006	32.0292	49.6199
						278	2.5929	41.5993	38.7628		278	7.3074	28.6164	46.7185
						279	3.1268	39.9904	42.7239		279	7.8602	30.7702	47.2338
						280	3.1265	38.6424	40.2792		280	7.4659	34.6996	45.2376
						281	4.6732	43.8554	42.4373		281	8.4115	31.7563	47.8255
						282	4.6075	44.3383	39.5571		282	11.3779	29.7077	49.3444
						283	4.1285	42.1942	41.0989		283	12.8038	33.5103	43.7666
						284	4.9244	39.8672	42.4704		284	14.9628	35.4817	46.5089
						285	4.1737	43.2529	35.589		285	16.4271	36.7142	51.3604
						286	5.7096	51.4433	34.1294		286	19.2389	39.9149	58.7559
						287	6.781	42.4487	33.3346		287	23.8745	41.9176	63.1976
						288	7.0335	37.8917	36.7408		288	21.8359	43.3274	69.3135
						289	9.1674	41.8331	36.1658		289	26.8384	40.0095	75.9329
						290	7.7828	39.3728	33.8512		290	28.2222	43.7407	80.8333
						291	10.4289	37.1502	34.7725		291	30.3175	47.8379	85.7922
						292	11.4414	40.283	43.4202		292	30.9428	42.7885	79.0142
						293	9.4215	39.9673	39.874		293	31.422	42.2753	84.247
						294	7.9804	40.4225	37.31		294	27.9764	39.7077	83.2341
						295	8.2028	37.2428	37.9689		295	25.5013	39.1318	66.9605
						296	9.3295	33.2513	35.454		296	23.1565	39.7412	62.8035
						297	9.224	35.8467	37.6609		297	20.394	38.4452	58.821
						298	10.7051	41.5919	34.8624		298	16.9414	33.7258	63.0298
						299	4.6653	38.6029	39.4152		299	13.5831	30.3125	63.7331
						300	7.1944	33.4928	38.7497		300	11.5763	31.1631	55.56
						301	8.338	38.3762	43.6354		301	8.7522	26.6661	47.1129
						302	9.1669	37.1167	47.3945		302	7.2862	26.4433	43.0443
						303	6.5774	35.9265	46.1803		303	7.6744	31.9502	37.6602
						304	4.8362	38.1555	41.5092		304	7.0256	32.0898	46.0244
						305	6.1827	36.784	40.5026		305	6.4579	30.2539	43.6544
						306	6.7601	34.2994	40.168		306	5.7999	27.6338	47.0083
						307	5.2035	38.3983	43.6504		307	4.2933	29.0471	37.4241
						308	7.1441	40.5687	34.3198		308	5.7767	29.4247	36.1572
						309	11.5853	34.6211	29.7344		309	4.8435	30.4171	38.261
						310	8.5379	36.4687	35.0355		310	4.679	29.7856	44.911
						311	8.7057	36.072	33.8547		311	3.7542	26.9808	46.7049
						312	7.2105	29.9648	35.6466		312	3.0326	26.7199	42.9139
						313	4.3718	30.4831	45.7329		313	4.2967	29.2933	46.11
						314	6.3338	26.6636	46.5352		314	3.7189	29.8908	45.735
						315	5.8661	26.5345	46.0339		315	3.6016	31.0101	47.848
						316	4.2439	27.7426	41.614		316	3.0821	30.9147	52.1557
						317	2.7237	29.0928	38.75		317	4.3271	26.3818	54.1291
						318	3.5298	31.4046	40.1844		318	3.5414	28.5205	48.1584
						319	5.6033	31.1537	44.6138		319	3.3889	28.2222	51.3148
						320	4.3563	27.5654	37.8609		320	3.5899	31.2263	48.1255
						321	2.0071	25.8377	31.9565		321	3.8926	28.1279	53.5449
						322	2.7584	27.9837	47.3584		322	4.7379	26.8824	53.6081
						323	2.8026	25.163	45.6641		323	5.3528	26.714	52.1205
						324	2.8882	29.1755	39.6108		324	6.2911	25.7589	44.1756
						325	1.9257	28.8564	36.6624		325	5.5682	26.2509	46.8752
						326	1.8248	27.8418	36.6795		326	6.0591	26.8154	51.6665
						327	2.5399	25.4339	36.298		327	5.6381	28.2245	49.1158
						328	1.9044	24.13	41.3637		328	4.9323	30.7377	42.074
						329	4.096	26.8125	43.6714		329	4.681	26.5627	45.3145
						330	3.9542	29.0525	37.9136		330	3.995	28.0517	45.7856
						331	2.0556	30.1927	42.72		331	3.7847	30.3557	45.8596
						332	2.781	33.4664	38.5128		332	2.9211	33.4309	46.9555
						333	3.5656	33.1073	36.7443		333	5.0968	28.903	50.9326
						334	2.4302	28.4176	31.3588		334	5.0856	28.6219	45.4695
						335	3.5329	22.056	26.4668		335	5.1005	24.2022	40.0283
						336	1.7626	27.2713	31.5898		336	4.984	25.0849	44.4705
						337	2.633	25.2746	40.7287		337	4.8437	26.2577	51.4279
						338	1.4486	25.8436	36.5451		338	5.6512	28.8493	52.8951
						339	0.5371	28.5492	36.8611		339	6.5072	29.1132	56.0689
						340	0.7205	27.1722	38.3996		340	7.4068	30.2812	57.7083
						341	1.3612	27.5989	39.0757		341	9.7377	32.2342	67.3804
						342	1.589	30.5082	38.4575		342	8.8911	30.4785	68.9994
						343	2.4749	34.8713	33.8329		343	9.3373	32.0112	69.7947
						344	2.706	34.2144	36.21		344	11.0044	36.0667	68.9646
						345	2.5432	27.6881	41.3203		345	13.7228	32.783	68.7496
						346	1.7891	23.5663	35.9924		346	17.5238	35.3725	76.8274
						347	1.9263	24.2531	37.1647		347	15.3953	33.7108	78.2008
						348	1.3583	23.7708	40.3987		348	18.1944	32.25	76.1667
						349	1.9373	24.9876	33.5622		349	20.3359	35.2028	80.1539
						350	1.8549	26.9126	37.6542		350	15.5929	37.228	84.5413
						351	1.0583	31.9286	44.9685		351	16.7973	36.0629	77.651
						352	1.1251	32.7896	36.7775		352	17.0822	36.973	71.7901
						353	3.1501	34.5397	34.68		353	11.9046	32.4977	73.685
						354	3.2344	29.4055	37.9231		354	10.782	33.3432	70.2214
						355	3.6783	33.4339	48.2951		355	10.6449	33.2808	70.5894
						356	4.6485	32.9422	47.1455		356	9.7358	33.9519	73.0682
						357	3.9045	31.9465	49.4532		357	8.2944	31.2192	70.6258
						358	3.1546	35.1004	53.8572		358	6.1538	30.1849	66.7972
						359	3.7994	31.3575	51.9158		359	5.3939	30.2002	65.6538
						360	2.8205	28.0984	49.2903		360	5.475	30.9843	63.6857
						361	3.7354	27.8082	49.9428		361	6.8945	25.8331	56.067
						362	4.2742	30.2692	45.9417		362	5.7992	22.5511	52.2315
						363	3.0445	28.9243	42.3242		363	3.8609	21.8913	53.669
						364	2.6159	28.0175	39.7098		364	2.4277	20.2185	53.6535
						365	2.5378	31.0096	42.3419		365	2.5179	17.7574	52.1945
						366	3.2281	28.1688	40.9525		366	2.6042	17.9556	54.9166
						367	3.1866	28.4062	37.2734		367	1.8381	16.8214	48.5962
						368	1.0019	34.434	37.8064		368	1.1468	15.5306	44.2589
						369	1.9374	29.2486	42.6852		369	0.599	12.8016	48.0682
						370	4.5118	26.6576	38.6788		370	1.0563	14.817	58.429
						371	3.2957	30.5459	51.5813		371	0.4591	13.752	49.3531
						372	2.0975	33.8153	40.1326		372	0.2932	12.5307	45.6593
						373	2.5	34.0833	46.1667		373	0.4123	14.7749	47.0219
						374	2.3279	32.0202	56.959		374	0.3333	13.544	54.328
						375	2.1304	31.002	52.5072		375	0.4024	11.8925	60.6008
						376	1.311	26.0042	51.9319		376	1.0815	12.1848	65.4662
						377	2.6779	26.8138	47.8713		377	1.5185	12.3148	69.0185
						378	1.7627	27.8912	36.005		378	1.8405	10.1342	68.4193
						379	1.59	30.3889	41.5618		379	0.4068	10.4213	62.9097
						380	1.8086	27.6993	44.2253		380	0.057	9.1166	56.5428
						381	1.8448	30.9131	48.9128		381	0.0438	10.058	50.1077
						382	1.2589	33.764	48.1738		382	0.1239	7.9696	57.4656
						383	0.9093	35.8253	46.0653		383	0.644	6.9103	53.0583
						384	1.4805	36.481	48.169		384	0.8772	6.2862	47.6424
						385	1.9048	33.9695	49.5963		385	0.4114	7.9079	41.2489
						386	1.3566	33.6758	46.3141		386	0.2011	7.0177	42.2473
						387	0.5325	30.1095	45.4601		387	0.2011	6.5172	45.0624
						388	0.1169	29.6489	46.0595		388	0.3333	7.5552	45.315
						389	0.6472	30.3285	44.2338		389	0.347	9.3799	43.0838
						390	0.8391	31.6417	37.1706		390	0.6268	9.1843	45.7717
						391	1.3762	35.4545	35.49		391	0.9624	7.6407	53.9338
						392	2.1619	32.4306	43.8409		392	0.5994	9.258	53.6948
						393	1.9848	34.1712	47.74		393	0.3283	11.4625	56.0904
						394	1.4019	36.0975	49.9798		394	0.2409	10.9925	60.9768
						395	1.9129	33.7907	44.4176		395	0.7005	12.0943	62.0871
						396	1.4253	32.0442	43.862		396	1.3451	12.3473	51.4847
						397	1.8177	31.6115	44.8006		397	1.0856	12.516	62.1012
						398	2.6106	31.0419	39.3031		398	1.0751	14.1861	66.7453
						399	1.67	31.3535	39.7256		399	0.2835	12.7152	71.073
						400	1.1811	35.1747	56.1189		400	0.3473	11.2112	63.309
						401	1.1866	38.9039	56.5187		401	1.0127	10.8811	56.3669
						402	0.9657	35.6445	56.6754		402	1.2712	9.7102	54.4429
						403	1.0975	36.4842	51.6382		403	0.9597	8.4918	50.9748
						404	1.2837	31.9471	48.7616		404	0.926	7.3372	50.5722
						405	2.3544	27.9539	47.1889		405	0.6782	5.8769	54.4402
						406	4.4743	30.3514	44.2433		406	0.8056	6.4722	56.7222
						407	4.3346	28.6879	46.4292		407	0.418	8.0863	44.8453
						408	1.6381	26.5032	50.6793		408	0.5786	7.5633	40.3324
						409	1.2778	26.0689	45.2901		409	0.6477	5.8548	42.8831
						410	0.9886	26.0774	46.6022		410	0.577	6.8051	42.0812
						411	0.9643	28.7936	39.0658		411	0.2279	9.2547	42.2134
						412	1.954	30.0139	37.8231		412	0.4847	9.3983	47.1452
						413	2.5195	30.9176	42.2663		413	0.3962	10.4117	56.5266
						414	0.7708	33.4684	39.5509		414	0.1752	13.2801	64.3028
						415	1.2604	32.5378	38.1614		415	0.2458	12.0941	57.7688
						416	0.679	28.9815	41.3395		416	0.5062	9.8128	51.5047
						417	1.3143	27.0336	44.7169		417	0.6326	8.2383	52.0047
						418	1.9035	31.0482	40.841		418	0.335	9.025	43.2704
						419	1.1195	30.7633	34.6476		419	0.8291	8.6361	40.5009
						420	0.6617	27.5974	33.797		420	0.2695	7.4485	40.8892
						421	1.0492	31.0771	39.2255		421	0.176	7.8344	38.5562
						422	1.7078	37.6777	43.3697		422	1.2884	4.7192	35.2327
						423	1.8158	34.4285	37.5408		423	0.2732	5.5632	32.6546
						424	1.8795	33.1858	40.7425		424	0.3792	6.5404	35.8899
						425	2.2114	36.484	36.4461		425	0.4285	7.4011	32.4148
						426	1.1789	39.6007	33.1544		426	0.4521	5.3195	32.1494
						427	2.3623	37.2951	29.7165		427	0.0683	4.7111	28.7339
						428	2.8003	34.0722	35.6213		428	0.1675	5.5991	33.4109
						429	0.9512	31.2122	40.2668		429	0.3467	5.8266	32.443
						430	0.1475	28.4502	33.2919		430	0.5019	6.2849	33.5464
						431	0.1639	30.8523	33.5993		431	0.0477	5.8671	32.4289
						432	1.3621	28.8028	39.0783		432	0	5.057	32.5559
						433	1.2027	29.8282	32.6929		433	0	4.6558	34.3264
						434	1.173	34.4093	34.1356		434	0.0483	3.787	33.8753
						435	1.1017	36.1163	32.3027		435	0.2778	3.9444	29.6111
						436	0.9021	36.838	35.448		436	0	3.4676	31.8054
						437	1.0245	33.2947	34.0641		437	0.0217	3.509	25.6447
						438	1.6497	35.5355	40.5231		438	0	2.67	25.425
						439	0.7986	35.5362	32.5201		439	0	2.5265	26.5394
						440	0.6697	30.9078	34.5936		440	0	2.362	22.3306
						441	1.0753	29.4763	41.4594		441	0.0917	2.6957	25.9098
						442	1.9483	34.485	39.0212		442	0.0254	2.8851	31.3856
						443	2.5051	40.5004	37.2537		443	0.0317	2.0115	25.4486
						444	2.4701	38.0198	40.4772		444	0	2.288	28.1767
						445	3.1119	33.2005	41.5013		445	0.0131	2.774	27.9884
						446	3.2274	35.1683	41.3735		446	0.4072	2.0586	24.9214
						447	3.9437	37.0362	40.0212		447	0.0728	1.2423	23.3862
						448	2.1542	31.1341	35.4965		448	0.002	2.0132	22.9419
						449	3.7142	38.6947	41.5619		449	0	2.7576	20.1075
						450	4.3979	39.6425	41.2945		450	0	2.1661	19.5456
						451	3.356	38.8392	43.2378		451	0	1.0668	17.7416
						452	3.6403	36.8454	47.2266		452	0.1414	1.8595	19.1467
						453	4.1717	34.5872	45.0782		453	0.1778	1.8823	19.2284
						454	1.207	36.6747	42.2657		454	0.3191	1.9655	19.7389
						455	2.5002	43.5582	42.1158		455	0.3191	2.0285	18.7207
						456	3.7748	40.1298	60.2168		456	0.2471	1.6109	20.6952
						457	5.6807	42.1459	49.5132		457	0.0287	2.3894	23.0096
						458	3.9107	41.5076	47.9781		458	0.2264	1.7872	23.725
						459	3.8963	46.1309	51.669		459	0.5039	1.753	21.632
						460	6.2375	43.0873	47.36		460	0.0239	1.3416	18.8487
						461	6.9073	38.1171	50.9081		461	0	1.071	19.0077
						462	6.4815	38.0483	49.6669		462	0	1.1515	21.2749
						463	6.9165	43.1848	44.45		463	0	2.9571	15.0678
						464	6.0323	47.0379	43.6357		464	0	3.1389	18.7963
						465	5.7526	44.2008	42.9293		465	0.0493	2.212	24.3094
						466	7.4243	40.9411	49.5245		466	0.4776	2.2069	28.6027
						467	6.6699	44.1202	49.7063		467	0.1806	2.3375	25.7397
						468	8.3864	42.1155	48.2512		468	0.2173	1.5205	24.3317
						469	9.0773	45.023	36.3044		469	0.0376	1.0376	19.3409
						470	8.081	42.1777	32.6956		470	0.0476	0.8918	19.0059
						471	7.9258	43.3251	43.4221		471	0.0018	0.0666	22.7031
						472	6.7032	44.1903	53.6544		472	0.0656	1.198	20.1519
						473	7.2131	46.3391	49.3506		473	0	1.0975	19.7706
						474	5.5766	45.095	41.8624		474	0	1.0775	19.9557
						475	8.8447	44.5477	42.3347		475	0.0083	1.3299	18.4635
						476	9.5535	42.5408	38.4482		476	0.1658	1.3026	18.356
						477	8.6713	43.971	40.1305		477	0	2.0023	17.2874
						478	8.7432	44.3906	53.3876		478	0	1.6462	15.1545
						479	8.2773	46.6152	44.963		479	0	0.7915	11.638
						480	11.2353	54.0356	40.081		480	0	0.3494	6.0751
						481	10.8783	58.327	41.9582		481	0	0.3333	4.2122
						482	6.1955	57.7265	39.8		482	0.0676	0.4736	2.0646
						483	6.6379	55.9179	37.8846		483	0	0.3317	1.3733
						484	6.3456	53.8251	40.2252		484	0	0.3531	1.8787
						485	3.8712	52.8008	41.9536		485	0	0.4389	1.089
						486	3.6511	50.0355	44.9976		486	0	0.3427	0.4671
						487	3.7624	44.4087	45.9189		487	0	0.1318	0
						488	3.7702	45.6872	34.5106		488	0	0	0
						489	3.8128	47.3529	38.0174		489	0	0.1735	0
						490	2.0732	43.8516	46.4194		490	0	0.1014	0.2328
						491	2.1874	46.2243	45.6054		491	0	0	0
						492	1.2422	47.295	39.545		492	0	0	0
						493	1.6173	44.6774	45.4412		493	0	0.0648	0
						494	4.1478	42.6721	48.4032		494	0	0	0
						495	1.9405	38.4249	48.2058		495	0	0.0402	0
						496	1.2552	35.1893	47.5041		496	0	0.156	0
						497	1.8908	32.1182	45.9085		497	0	0.0402	0
						498	1.8619	32.5671	47.6812		498	0	0.3162	0
						499	1.0992	37.5001	45.3413		499	0.0201	0.347	0
						500	1.4046	35.2503	41.0808		500	0.2725	0.8496	0
						501	0.8837	30.2331	40.9434		501	0.0302	0.1467	0
						502	1.4922	34.3242	39.8487		502	0	0	0
						503	0.7268	26.5005	26.2772		503	0	0.0145	0
						504	0.8512	27.0903	27.6768		504	0	0.0203	0
						505	0.6579	24.9973	31.4479		505	0	0.0807	0
						506	0.6667	22.5173	26.7096		506	0	0.1946	0
						507	0.4886	18.0729	24.7087		507	0.0195	0.1842	0.0799
						508	0.1492	15.6996	27.6701		508	0	0.015	0.4182
						509	0	10.6101	22.9444		509	0.0079	0.4545	0.0194
						510	0	9.465	20.819		510	0.0534	0.3065	0.295
						511	0	8.6758	23.321		511	0.0465	0.2498	0.6667
						512	0.1307	7.4913	17.4856		512	0.0164	0.0631	0.6667
						513	0.0001	5.5671	17.126		513	0.2601	0.4023	0.3823
						514	0.1814	6.3301	19.2492		514	0.133	0.6269	0.7774
						515	0.466	4.358	19.4473		515	0.0187	0.2899	0.6999
						516	0.2977	7.4706	22.0664		516	0.3848	0.015	1.5066
						517	0.476	11.3131	16.4937		517	0.3525	0.3372	0.1417
						518	0.8831	12.8991	25.0585		518	0.343	0.4662	0.0387
						519	0.1164	13.363	32.2234		519	0.0785	0.1552	0
						520	0.1412	16.3624	31.3199		520	0.2675	0.0632	0
						521	0.1056	22.0287	31.2006		521	0.0517	0.53	0
						522	0.1977	24.0211	33.2576		522	0	0.3333	0
						523	0.326	24.0542	38.7047
						524	0.1505	23.0198	46.2547
						525	0	23.3543	46.6426
						526	0.0107	22.7229	41.4972
						527	0.5925	19.3086	42.3703
						528	0.5541	19.3687	39.6997
						529	0.5658	16.357	38.3007
						530	0.3403	17.0029	38.6015
						531	0.0402	16.9786	39.2439
						532	0.0735	15.5889	38.5648
						533	0.0652	17.2773	30.8198
						534	0.6656	18.0626	39.8073
						535	0.1555	15.5162	32.6942
						536	0.0432	12.2548	31.9734
						537	0.2051	10.1646	33.6727
						538	0.3816	12.5461	26.1559
						539	0.2059	13.4438	22.3088
						540	0.2636	13.6508	22.3177
						541	0.1005	10.8727	25.0522
						542	0	10.3306	24.9285
						543	0	11.7433	25.1501
						544	0.0153	12.2907	32.2763
						545	0.3292	13.9082	32.1928
						546	0.8859	16.7313	33.7581
						547	0.5325	17.9119	38.0411
						548	0.3763	18.3681	36.0668
						549	0.3841	20.0219	33.1201
						550	0.0241	24.1472	38.6639
						551	0	19.2663	47.6578
						552	0.1072	16.059	49.0124
						553	0.5133	17.4566	38.9354
						554	0.2029	15.2228	29.314
						555	0.3599	15.6772	34.3803
						556	1.1977	15.1906	39.3351
						557	0.9831	13.5958	23.682
						558	0.7	12.015	20.8315
						559	0.9123	10.4957	24.8627
						560	0.7493	10.6387	22.19
						561	0.3644	12.336	25.4486
						562	0.163	16.334	28.9289
						563	0.3861	17.9942	24.4931
						564	0.2611	15.6304	23.1341
						565	0.1655	13.5451	29.1484
						566	0.353	13.7667	31.8748
						567	0.3046	18.9843	27.9709
						568	1.1828	19.352	25.8199
						569	0.8137	17.4447	30.554
						570	0.1597	18.2566	28.479
						571	0.1843	14.2743	28.0145
						572	0.2501	13.7353	29.0795
						573	0	13.4703	28.3868
						574	0	14.4835	33.3887
						575	0.3949	12.9873	31.2821
						576	0.9637	13.6792	24.9294
						577	0.7974	15.1291	28.1243
						578	0.1202	15.4118	26.8207
						579	0.5609	13.8799	26.5615
						580	1.257	11.7839	27.9836
						581	0.425	6.9423	22.5666
						582	0.4336	8.1678	17.7712
						583	0.2507	9.114	9.8718
						584	0.0324	9.4899	18.1131
						585	0.0759	8.3208	24.0808
						586	0.5483	7.3247	26.9138
						587	0.9576	6.407	26.351
						588	1.0056	8.1323	21.151
						589	0.0077	9.8215	27.5413
						590	0	8.1144	23.1695
						591	0.0399	11.3676	18.277
						592	0.0844	7.0462	20.0412
						593	0.0908	6.7208	15.839
						594	0.6903	9.5435	17.2981
						595	0.4525	8.2811	18.7148
						596	0.0207	5.8694	20.8764
						597	0.3248	7.4859	24.2606
						598	0.4991	6.534	19.9307
						599	0.4267	4.9711	16.7058
						600	0.1358	3.7819	12.1574
						601	0.155	2.7988	11.8388
						602	0.282	2.9771	14.3944
						603	0.331	4.4619	12.1305
						604	0.1459	4.2288	14.6439
						605	0	5.211	15.928
						606	0.4131	3.2785	16.1117
						607	0.005	1.8772	12.3723
						608	0.0918	2.2829	12.6807
						609	0.1789	2.3382	16.1376
						610	0.0488	1.8027	13.0259
						611	0.3765	0.6486	13.2845
						612	0.4875	2.7615	11.0269
						613	0.0225	3.6999	13.1203
						614	0.1649	3.0751	16.9062
						615	0.7348	4.9402	15.3518
						616	0.6059	5.184	15.3361
						617	0.0668	4.1185	19.0333
						618	0.0869	4.9779	13.6752
						619	0.008	2.8929	8.037
						620	0	2.9125	8.329
						621	0	2.8663	9.8676
						622	0.0869	1.9397	8.5045
						623	0.273	0.6927	8.0066
						624	0.2574	0.5288	5.7598
						625	0.1572	1.1965	7.5129
						626	0.0669	1.4706	8.1104
						627	0.0861	1.1789	3.863
						628	0.0066	0.7945	4.1556
						629	0.0735	1.3595	7.4277
						630	0.1441	2.0397	8.4762
						631	0.231	2.4025	6.4635
						632	0.0742	1.9061	7.2246
						633	0.1447	2.044	8.7333
						634	0.1575	1.014	7.3839
						635	0.3774	1.9571	9.3287
						636	0.0616	0.7373	13.1266
						637	0.1238	2.0639	9.3233
						638	0.0924	2.5324	14.3813
						639	0.1614	2.458	12.9239
						640	0	1.6977	12.3136
						641	0	1.4034	10.7707
						642	0.0813	1.7699	10.1993
						643	0.3487	1.0857	11.0422
						644	0.3333	1.0615	13.9578
						645	0.046	1.6283	15.1007
						646	0	0.4473	15.227
						647	0.0887	0.592	16.045
						648	0	0.5466	12.9403
						649	0.0635	0	9.4287
						650	0.3235	0.1501	9.5278
						651	0.1447	0.6522	5.6159
						652	0	0.9983	4.1145
						653	0	0.3746	6.9696
						654	0	0.0935	9.5606
						655	0.1586	0.6626	9.1359
						656	0.1787	1.1635	11.1475
						657	0.1214	0.5862	8.0383
						658	0.0337	0.6238	5.5049
						659	0	0.4399	9.6123
						660	0	0.0309	6.1584
						661	0	1.0347	7.6171
						662	0	0.232	7.2601
						663	0	0	7.3757
						664	0	0.2771	5.6463
						665	0	0.4954	5.8791
						666	0	0.286	7.5599
						667	0	0.4552	7.8762
						668	0	0.4029	4.2907
						669	0	0.2459	5.0651
						670	0	0.8406	4.019
						671	0.0559	0.4166	4.864
						672	0.1525	0	6.7668
						673	0.1327	0.2165	7.0992
						674	0.0435	0.6545	3.239
						675	0.3267	0	4.6383
						676	0.4861	0	11.2889
						677	0.108	0.017	8.5724
						678	0	0.1603	7.5499
						679	0	0.3451	10.9558
						680	0	0.5617	12.9504
						681	0	0	13.0991
						682	0.0343	0.0844	6.3728
						683	0.3829	0.6019	9.2021
						684	0.058	0.345	10.4442
						685	0.2166	0.7545	8.6979
						686	0.0427	0.4336	5.9829
						687	0	0	4.8929
						688	0	0.2888	6.9661
						689	0	0.975	11.2257
						690	0	0.654	9.0726
						691	0.0012	0	5.3526
						692	0.123	0	6.9629
						693	0.0171	1.3962	4.6324
						694	0.0703	0.3344	6.78
						695	0.0077	0.0079	8.6078
						696	0.1131	0.0656	9.8503
						697	0.0065	0.4028	8.5713
						698	0.0182	0.2871	10.937
						699	1.98e-05	3.95e-05	6.067
						700	0	0.286	9.796
						701	0	0.8119	10.5263
						702	0.0949	0.8427	12.0176
						703	0.1679	0.9784	15.8924
						704	0	1.0555	16.9626
						705	0	0.7632	18.3265
						706	0.0134	0.0491	16.4237
						707	0.2958	0.3485	11.456
						708	0.0318	0.1975	7.9054
						709	0	0.0099	5.0041
						710	0.1196	0.0752	3.2442
						711	0.0416	0.4631	5.7123
						712	0	0.3538	5.9885
						713	0	0.0388	4.5298
						714	0.0657	0	2.9009
						715	0.2117	0	0.2526
						716	0	0	0.7805
						717	0	0.3747	0.0774
						718	0.0869	0.2592	0
						719	0	0.1478	0.123
						720	0	0.0289	0.1281
						721	0	0.256	0
						722	0	0.2336	0
						723	0	0.006	0
						724	0	0	0
						725	0	0	0
						726	0	0	0.0782
						727	0	0	0.3552
						728	0.0455	0.0455	0.1822
						729	0	0.055	0.15
						730	0	0.2658	1.2833
						731	0	0.0102	0.1197
						732	0	0.0392	0.5654
						733	0	0.2131	0.5448
						734	0.0429	0.137	0
						735	0.1234	0	0
						736	0	0	0
						737	0	0	0.0581
						738	0.0068	0.0011	0.6209
						739	0.468	0.3418	0.5358
						740	0.1472	0.1522	0
						741	0.307	0.1175	0
						742	0.1638	0.1706	0.014
						743	0.1096	0	0
						744	0	0	0
						745	0	0	0
						746	0	2.27e-13	0

## Sheet: Fig. 6
	Fig. 6B
		Hep3B
			1			2			3			4			5
		sh-NC	0.133	0.129	0.125	0.461	0.406	0.393	0.761	0.752	0.646	1.737	1.619	1.159	2.344	2.157	2.045
		sh-TNKS1BP1#1	0.106	0.115	0.117	0.358	0.354	0.34	0.653	0.738	0.744	1.196	1.409	1.439	1.619	1.845	1.602
		sh-TNKS1BP1#2	0.134	0.136	0.138	0.328	0.34	0.308	0.664	0.652	0.701	0.992	1.128	1.167	1.303	1.558	1.58
		SNU398
			1			2			3			4			5
		sh-NC	0.143	0.138	0.117	0.472	0.443	0.397	0.789	0.841	0.815	1.725	1.691	1.512	2.297	2.346	2.072
		sh-TNKS1BP1#1	0.101	0.119	0.124	0.334	0.318	0.326	0.697	0.737	0.749	1.208	1.393	1.271	1.629	1.743	1.657
		sh-TNKS1BP1#2	0.131	0.129	0.126	0.319	0.332	0.309	0.653	0.647	0.702	1.014	1.131	1.196	1.314	1.449	1.503
	Fig. 6C
			sh-TNKS1BP1#1+si-NC			sh-TNKS1BP1#1+si-CNOT4#1			sh-TNKS1BP1#1+si-CNOT4#2
		Hep3B	0.969	1.178	1.243	3.478	2.988	3.247	4.517	5.093	4.782
		SNU398	0.994	1.248	1.153	3.269	3.357	3.512	5.198	4.821	5.023
	Fig. 6D
			sh-TNKS1BP1#1+si-NC			sh-TNKS1BP1#1+si-CNOT4#1			sh-TNKS1BP1#1+si-CNOT4#2
		Hep3B	33.49	36.67	39.05	52.35	54.47	50.19	53.8	55.69	56.73
		SNU398	40.08	36.86	39.99	55.87	51.32	52.38	55.82	54.35	56.94
	Fig. 6E
			sh-TNKS1BP1#1+si-NC			sh-TNKS1BP1#1+si-CNOT4#1			sh-TNKS1BP1#1+si-CNOT4#2
		Hep3B	23.86	25.59	19.37	50.86	45.37	40.63	42.74	39.08	34.36
		SNU398	20.48	17.62	15.4	52.72	43.6	37.59	51.07	41.89	37.46
	Fig. 6F
			sh-TNKS1BP1#1+si-NC			sh-TNKS1BP1#1+si-CNOT4#1			sh-TNKS1BP1#1+si-CNOT4#2
		Hep3B	1.165	0.899	1.034	2.885	3.021	3.359	2.674	3.142	3.304
		SNU398	1.058	0.997	0.873	2.02	2.587	2.607	1.997	2.285	2.439
	Fig. 6G
		Hep3B
			sh-TNKS1BP1#1+si-NC			sh-TNKS1BP1#1+si-CNOT4#1			sh-TNKS1BP1#1+si-CNOT4#2
		early apoptotic cells	5.44	6.93	5.89	2.12	1.79	1.2	3.66	2.48	2.93
		late apoptotic cells	4.24	5.05	5.53	3.51	2.74	3.1	3.28	2.77	2.39
		total apoptotic cells	9.68	11.98	11.42	5.63	4.53	4.3	6.94	5.25	5.32
		SNU398
			sh-TNKS1BP1#1+si-NC			sh-TNKS1BP1#1+si-CNOT4#1			sh-TNKS1BP1#1+si-CNOT4#2
		early apoptotic cells	4.34	5.21	4.97	3.88	2.9	3.17	3.8	2.77	3.21
		late apoptotic cells	5.19	6.26	6.01	2.59	1.94	1.87	3.01	2.48	2.7
		total apoptotic cells	9.53	11.47	10.98	6.47	4.84	5.04	6.81	5.25	5.91
	Fig. 6H
		Hep3B
			sh-TNKS1BP1#1+si-NC			sh-TNKS1BP1#1+si-CNOT4#1			sh-TNKS1BP1#1+si-CNOT4#2
		G0/G1	69.1	72.89	75.72	58.71	55.39	54.4	58.26	55.38	53.19
		S	20.84	19.74	18.17	31.12	34.16	36.89	28.37	30.53	32.5
		G2/M	10.06	7.37	6.11	10.16	10.45	8.71	13.38	14.09	14.31
		SNU398
			sh-TNKS1BP1#1+si-NC			sh-TNKS1BP1#1+si-CNOT4#1			sh-TNKS1BP1#1+si-CNOT4#2
		G0/G1	69.48	72.39	75.06	58.48	55.25	53.89	59.41	54.77	55.54
		S	18.65	15.47	14.04	26.75	29.3	30.03	25.04	31.13	30.76
		G2/M	11.88	12.14	10.9	14.77	15.45	16.08	15.55	14.1	13.7
	Fig. 6I
		sh-TNKS1BP1#1+si-scramble	sh-TNKS1BP1#1+si-CNOT4#1	sh-TNKS1BP1#1+si-CNOT4#2
		51.37	21.38	10.25
		45.89	20.06	12.93
		49.16	18.19	14.62
	Fig. 6J
		sh-TNKS1BP1#1+si-scramble	sh-TNKS1BP1#1+si-CNOT4#1	sh-TNKS1BP1#1+si-CNOT4#2
		3	13	36
		5	17	29
		8	21	31

## Sheet: Fig. 7
	Fig. 7A					Fig. 7I
		sh-NC	sh-TNKS1BP1#1	sh-TNKS1BP1#2				sh-NC								sh-Tnks1bp1#5								sh-NC+αPD-L1								sh-Tnks1bp1#5+αPD-L1
		1.7174	3.2014	3.1789			7	5.2619	7.2947	2.2458	4.4361	12.4389	10.4675	8.4237	6.7935	3.3274	9.0819	7.5274	5.0795	2.4762	1.2719	2.1509	4.1989	2.7014	5.1837	3.6917	3.2364	1.5173	3.2467	1.5049	3.1985	1.5104	1.5217	1.4679	1.5615	1.0921	1.1294	1.1642	1.2597
		1.7203	3.0003	3.0862			9	22.2518	17.3974	4.6895	10.1346	37.2357	33.7269	22.6914	15.5791	7.3728	19.7453	18.0369	10.7056	5.2106	3.3718	4.5526	11.2234	4.5841	10.4569	8.0725	6.6905	3.0854	6.5981	3.0372	6.2073	2.8845	2.1904	2.1926	2.4697	2.2629	2.1483	2.1978	2.5396
		1.7283	2.9175	2.8694			11	51.5739	70.452	36.8073	13.2539	47.6194	88.5376	35.4831	34.8603	41.1958	21.0548	35.3917	45.0017	38.5906	5.5216	18.4037	25.5937	5.7164	16.1907	14.1467	14.1769	5.1904	8.6138	8.6158	13.2587	3.1988	3.7013	3.9387	3.3227	4.1351	3.3097	3.5019	3.8259
							13	145.901	125.537	94.1729	40.2589	211.703	212.463	101.376	75.9042	73.3257	37.9452	53.3625	58.0717	87.2935	19.0391	34.3529	55.1997	7.8561	29.3527	25.1648	21.1598	7.5093	17.3528	21.1365	28.6549	4.6742	4.6481	5.4457	4.7752	6.4256	5.157	4.9741	4.9975
	Fig. 7C						15	269.173	258.279	281.404	131.174	264.215	288.946	146.108	179.664	107.056	51.4329	71.0392	109.514	124.71	38.1725	59.3359	97.0257	13.1964	41.6459	31.1359	26.6857	15.4537	39.0871	46.6283	35.7781	7.9157	6.4537	11.6561	5.1369	11.5033	8.1434	6.9471	8.7357
		sh-TNKS1BP1#1+si-scramble	sh-TNKS1BP1#1+si-CNOT4#1	sh-TNKS1BP1#1+si-CNOT4#2			17	557.303	387.268	420.148	189.293	348.752	351.271	317.346	391.171	220.691	109.346	130.32	160.571	263.654	62.7829	111.532	193.854	24.4849	85.4636	55.1239	41.4157	32.5178	83.3482	89.7146	58.0505	13.7147	8.8251	17.8317	6.7719	19.4715	13.3082	9.7175	13.9645
		4.3562	1.1233	1.6323			19	880.327	807.391	824.164	463.279	664.371	566.546	506.164	793.255	392.25	205.057	237.057	240.418	401.33	155.627	169.617	389.913	45.8372	161.001	119.154	92.4617	56.7731	157.431	105.214	123.436	20.3819	15.3521	25.5121	7.8079	35.6137	23.8126	15.3159	24.8716
		4.3895	1.702	1.6553			21	1093.7	1089.86	1222.06	1026.59	833.268	853.377	798.059	1175	783.582	295.987	307.215	495.302	479.436	319.193	291.108	453.119	91.1179	306.509	222.418	197.176	104.572	283.817	157.227	259.718	38.5917	21.1459	50.2637	11.6325	64.9358	47.2858	29.0165	43.7641
		4.3634	1.5775	1.1027			23	1595.7	1617.26	1599.52	1328.06	1128.91	1086.26	949.597	1695.52	921.302	443.015	415.069	647.361	614.154	473.173	462.331	745.066	203.241	357.414	285.283	314.804	200.672	317.251	236.514	318.927	58.1037	35.2645	81.1758	21.8185	123.352	91.1586	55.2074	70.5783
							25	1917.39	1939.05	1999.65	1647.79	1368.31	1619.53	1385.67	1945.83	1107.62	737.119	775.571	918.762	985.216	910.136	824.351	1088.35	415.064	417.242	346.294	499.021	350.917	455.886	379.846	503.527	97.9174	54.7194	131.383	40.0349	192.917	168.624	94.2417	105.935
	Fig. 7D
		vector+vector	ov-TNKS1BP1+vector	ov-TNKS1BP1+ov-CNOT4		Fig. 7J						Fig. 7K
		3.927	2.392	3.942			sh-NC	sh-Tnks1bp1#5	sh-NC+αPD-L1	sh-Tnks1bp1#5+αPD-L1			CD3+CD4+ T cells					CD3+CD8+ T cells
		3.946	2.389	3.934			2.64	2.01	0.95	0.25			sh-NC	sh-Tnks1bp1#5	sh-NC+αPD-L1	sh-Tnks1bp1#5+αPD-L1		sh-NC	sh-Tnks1bp1#5	sh-NC+αPD-L1	sh-Tnks1bp1#5+αPD-L1
		3.937	2.477	4.078			2.85	1.95	0.92	0.32			5.78	9.32	7.86	11.24		8.48	19.36	10.89	29.73
							2.71	1.52	0.73	0.33			7.67	10.07	9.63	10.85		7.69	18.82	8.97	25.49
	Fig. 7E						2.39	1.2	0.72	0.21			8.42	8.95	6.57	10.63		6.35	17.39	11.64	28.31
		sh-NC	sh-Tnks1bp1#5				2.81	1.16	0.74	0.48			6.13	7.89	8.45	9.57		4.27	16.64	9.38	27.92
		8	41				2.19	1.54	0.65	0.41			5.84	9.94	7.19	10.89		5.99	21.17	7.54	32.06
		15	40				2.53	1.63	0.89	0.35
		12	35				2.47	1.69	0.69	0.29
		17	37
		13	32			Fig. 7L
								sh-NC					sh-Tnks1bp1#5					sh-NC+αPD-L1					sh-Tnks1bp1#5+αPD-L1
	Fig. 7F						CD3+CD4+ T cells	16.2	15.9	16.8	15.1	17.2	15.2	16.1	14.4	15.8	14.9	13.2	14.5	13.9	15.6	15.1	13.5	12.8	13.9	12.1	13.9
		sh-NC	sh-Tnks1bp1#5				CD3+CD8+ T cells	63	58.5	67.4	55.3	69.7	78.3	75.4	80.1	73.9	76.8	66.6	69.3	63.5	68.8	65.2	82.2	80.5	79.4	80.9	81.7
		0.534	3.564
		1.162	2.793				PD-1+CD8+ T cells
		0.759	3.085				sh-NC	sh-Tnks1bp1#5	sh-NC+αPD-L1	sh-Tnks1bp1#5+αPD-L1
		0.903	2.531				62	40.3	61.5	25.1
		0.628	2.217				67.1	38.7	65.8	20.9
							70.9	35.5	71.4	23.4
							65.5	41.9	58.2	24.6
							76.9	32.6	68.9	26.7
	Fig. 7M												Fig. 7O
			sh-NC			sh-TNKS1BP1#1			sh-TNKS1BP1#2						sh-NC			sh-TNKS1BP1#1			sh-TNKS1BP1#2
		early apoptotic cells	2.07	3.03	3.42	4.23	3.81	4	3.53	4	4.71			ICOS	1.08275	0.935071	1.16793	1.51397	2.04108	1.65328	1.68257	1.53422	2.0544
		late apoptotic cells	5.6	5.3	4.64	9.08	9.85	13.74	8.59	13.74	8.72			CD40L	0.897263	1.16759	1.00747	0.852634	1.23542	1.06437	0.796231	1.18971	1.09586
		total apoptotic cells	7.67	8.33	8.06	13.31	11.66	17.74	12.12	17.74	13.43			ICAM1	1.25764	1.05713	0.897325	13.5042	13.8742	12.8976	13.3958	13.9909	14.0715
														CD28	1.13986	0.970318	1.08574	2.54736	4.09823	3.62254	3.8927	4.17698	3.21739
	Fig. 7N													LAG3	1.17493	0.971537	1.00835	0.034811	0.044615	0.038279	0.035974	0.042735	0.040197
			sh-NC			sh-TNKS1BP1#1			sh-TNKS1BP1#2					TIGIT	1.13479	1.04822	0.976301	0.075328	0.058394	0.066397	0.098792	0.063507	0.086289
		Gzmb	23.8125	23.0055	26.2291	60.0584	58.5218	59.2906	65.406	63.12	57.752			HAVCR2	1.25439	1.00965	0.854963	0.343013	0.504299	0.526874	0.465381	0.374093	0.586402
		TGF-β	2.36593	1.76905	1.50892	9.70123	12.8316	8.34815	11.5837	12.7608	10.8255
		IFN-γ	1.6124	1.6124	1.6124	4.64136	5.64136	6.89672	8.98234	7.30348	9.00731

## Sheet: Fig. S1
	Fig. S1A										Fig. S1B
		SNU449	HLF	HepG2	MHCC97H	Huh7	Hep3B	SNU398	HCCLM3			vector	ov-TNKS1BP1
		0.200267	1.32727	0.538314	0.605151	0.322642	3.64881	3.30603	1.03859			0.962438	5.58459
		0.195739	0.581929	0.40015	0.618806	0.218846	2.82884	1.99364	0.897418			1.15879	5.32901
		0.188548	0.744433	0.705696	0.911372	0.347411	3.03626	2.85395	1.29036			0.886431	6.49543
	Fig. S1C
			ctrl			sh-NC			sh-TNKS1BP1#1			sh-TNKS1BP1#2			sh-TNKS1BP1#3
		Hep3B	1.09256	0.913856	1.16732	0.897155	1.23904	1.00854	0.245473	0.262888	0.305075	0.285043	0.295448	0.28148	0.160677	0.175136	0.1856
		SNU398	1.1	1.2	0.95	0.9	1.07904	1.17597	0.208002	0.2	0.337665	0.640676	0.4	0.376225	0.364215	0.489724	0.299871
	Fig. S1D
			1			2			3			4			5
		vector	0.137	0.129	0.131	0.453	0.416	0.407	0.721	0.793	0.674	1.745	1.625	1.168	2.247	2.141	2.035
		ov-TNKS1BP1	0.106	0.115	0.127	0.498	0.557	0.631	0.896	0.825	0.857	1.859	1.836	1.768	3.254	3.512	3.987
	Fig. S1E				Fig. S1F				Fig. S1G				Fig. S1H
		vector	ov-TNKS1BP1			vector	ov-TNKS1BP1			vector	ov-TNKS1BP1			vector	ov-TNKS1BP1
		1.224	2.337			23.669	35			72.39	90.02			1.172	2.036
		0.872	3.508			19.561	36.782			78.94	86.37			0.893	2.569
		1.139	2.984			25.835	33.047			81.31	88.48			0.997	2.769
	Fig. S1I
			vector			ov-TNKS1BP1
		early apoptotic cells	2.87	3.46	4.05	1.91	1.74	1.35
		late apoptotic cells	7	6.38	8.04	0.65	0.91	0.88
		total apoptotic cells	9.87	9.84	12.09	2.56	2.65	2.23
	Fig. S1J
			vector			ov-TNKS1BP1
		G0/G1	50.75	55.87	60.09	35.96	30.01	31.85
		S	30.21	25.02	27.77	36.79	35.74	38.47
		G2/M	19.04	19.11	12.14	27.25	34.25	29.68

## Sheet: Fig. S2
	Fig. S2A
		WT	sh-NC	sh-Tnks1bp1#5	sh-Tnks1bp1#6	sh-Tnks1bp1#7
		1.10385	0.995264	0.456941	0.527463	0.380722
		0.897358	1.17694	0.427795	0.509317	0.411984
		1.24917	0.872016	0.409836	0.548249	0.428396
	Fig. S2B
			sh-NC							sh-Tnks1bp1#5
		7	19.27	19.33	18.27	18.26	18.8	18.17	19.14	19.22	19.1	18.32	18.36	19.47	18.75	19.19
		9	19.64	19.97	18.49	19.23	18.93	18.25	19.22	19.42	19.5	18.67	18.99	19.59	18.94	19.25
		11	19.8	20.29	18.99	19.4	19.3	19	19.67	19.52	19.72	19.02	19.15	19.88	19.35	19.74
		13	19.88	20.42	19.15	19.6	19.36	19.29	19.73	19.77	19.93	19.14	19.39	20.04	19.51	19.85
		15	19.95	20.42	19.16	19.63	19.39	19.45	19.76	19.86	20.08	19.17	19.53	20.06	19.81	19.9
		17	20.15	20.43	19.19	20.19	19.85	19.56	19.84	20.04	20.22	19.51	19.82	20.23	19.88	20.16
		19	20.3	20.55	20.27	20.22	20.45	20.2	20.49	20.14	20.3	20.13	20.02	20.25	20.42	20.5
		21	20.58	20.77	20.84	20.6	20.56	20.53	20.67	20.46	20.84	20.64	20.37	20.39	20.59	20.6
		23	20.61	21.22	20.85	20.71	20.71	20.53	21.08	20.73	21.28	20.8	20.59	20.49	20.6	20.87
		25	20.74	21.29	21.22	20.95	20.76	21.18	21.14	20.95	21.55	21.33	20.72	20.93	20.99	21.31

## Sheet: Fig. S3
	Fig. S3D
		sh-NC	sh-TNKS1BP1#1	sh-TNKS1BP1#2
		1.168	1.968	1.878
		1.084	1.883	2.064
		0.903	2.129	1.982
	Fig. S3E
			Hep3B-Ctrl			Hep3B-shTNKS1BP1#1			SNU398-Ctrl			SNU398-shTNKS1BP1#2
		TNKS1BP1	1.012	0.903	1.105	0.674	0.546	0.652	1.129	1.003	0.987	0.493	0.554	0.602
		SCD1	0.894	1.124	1.007	0.778	0.641	0.737	0.895	1.215	1.018	0.693	0.608	0.625
		FASN	0.928	1.145	0.897	0.301	0.294	0.241	0.993	1.027	1.134	0.289	0.274	0.206
		FADS2	0.965	1.112	1.089	0.527	0.293	0.287	0.967	1.108	1.225	0.497	0.268	0.215
		ACACA	0.957	1.127	1.113	0.701	0.693	0.743	0.889	1.006	1.158	0.597	0.475	0.628
		ACLY	0.929	1.087	1.245	1.045	0.988	1.006	0.908	1.215	1.003	1.024	0.974	1.015
		ELOVL1	1.029	0.893	0.925	1.262	0.87	1.592	0.893	1.124	1.058	1.127	0.964	1.374
		ELOVL2	1.089	0.907	1.116	1.473	1.525	1.489	1.158	0.895	1.009	1.508	1.421	1.374
		ELOVL3	1.125	0.898	1.004	1.515	0.861	1.594	0.907	1.256	1.103	1.385	0.952	1.361
		ELOVL4	0.968	1.214	1.073	0.893	0.752	0.997	1.205	1.083	0.926	0.803	0.761	0.658
		ELOVL5	0.907	1.132	1.041	0.704	1.382	1.031	1.069	0.897	1.124	0.684	1.275	1.007
		ELOVL6	0.896	1.115	0.967	0.241	0.119	0.037	1.231	0.903	0.887	0.186	0.105	0.014
		ELOVL7	1.408	0.925	1.137	0.092	0.03	0.072	1.159	1.247	0.824	0.076	0.026	0.053
		GPAT1	0.852	1.243	1.016	0.956	1.075	0.919	0.893	1.025	1.207	0.827	1.109	1.008
		GPAT2	0.904	1.158	0.897	0.58	0.457	0.554	0.938	1.036	1.115	0.421	0.507	0.419
		GPAT3	0.997	1.216	0.853	0.6	0.443	0.496	0.872	1.305	0.901	0.493	0.412	0.507
		GPAT4	0.982	1.207	1.189	1.441	1.206	1.363	1.036	0.984	1.157	1.385	1.219	1.258
		AGPAT1	0.893	1.125	1.048	1.381	1.239	1.367	1.203	0.892	1.054	1.258	1.129	1.296
		AGPAT2	0.917	1.256	1.074	0.738	0.597	0.534	1.174	0.946	1.258	0.617	0.525	0.493
		AGPAT3	1.181	0.963	1.216	1.132	1.076	1.078	1.268	0.873	0.995	1.158	1.089	1.253
		AGPAT4	0.997	1.203	1.008	0.535	0.686	0.754	1.015	0.907	1.228	0.492	0.518	0.626
		AGPAT5	0.956	1.183	1.029	0.974	1.333	0.622	1.216	0.941	1.112	0.893	1.174	0.877
		LPIN1	1.234	0.893	1.027	0.522	0.697	0.586	1.207	0.946	1.105	0.487	0.562	0.631
		LPIN2	0.853	1.308	1.006	0.102	0.215	0.119	1.213	0.969	1.085	0.094	0.147	0.173
		LPIN3	0.954	1.218	1.163	0.544	0.439	0.224	1.326	0.743	0.996	0.428	0.396	0.199

## Sheet: Fig. S4
	Fig. S4B
			sh-NC			sh-TNKS1BP1#1			sh-TNKS1BP1#2
		Hep3B	1.04126	1.07798	1.1261	1.03479	1.11445	1.13001	1.11085	1.08648	1.25064
		SNU398	1.01724	0.977838	1.00394	1.18783	1.10025	1.06824	0.918469	1.0276	1.13162
		SNU449
		vector	ov-TNKS1BP1
		1.16716	1.36415
		1.13524	1.24229
		1.18181	1.15189
	Fig. S4D					Fig. S4E
		Time(h)	sh-NC	sh-TNKS1BP1#1			Time(h)	vector	ov-TNKS1BP1
		0:00:00	100	100			0:00:00	100	100
		4:00:00	95.6524	99.4259			4:00:00	91.13	46.8236
		8:00:00	62.892	95.2381			8:00:00	84.6374	25.6038
		12:00:00	56.9655	81.3174			12:00:00	79.5031	10.0188
		16:00:00	44.013	69.0737			16:00:00	68.3071	5.4184

[truncated: 2 more sheets: Fig. S6, Fig. S7]
